# Supplementary material for: An Integrated Bioinformatics Analysis Reveals Divergent Evolutionary Pattern of Oil Biosynthesis in High- and Low-Oil Plants
Source: PLoS One. 2016 May 9;11(5):e0154882. doi: 10.1371/journal.pone.0154882 (PMC4861283; doi:10.1371/journal.pone.0154882)
Supplement: S1 Dataset — Dicot-specific OGs shared with all the four dicots and 4051 dicots-specific genes in soybean are also shown. (XLSX) [file pone.0154882.s001.xlsx]

## Sheet: 29095 OGs
All the ortholog groups in seven species
OGs	gene_number	species_number	species	genes
Group1	267	4	arabidopsis setaria glycine sorghum	Glyma04g12911_gm Glyma07g20411_gm Glyma01g08586_gm Glyma12g12360_gm Glyma15g37700_gm Glyma19g28377_gm Glyma03g14751_gm Glyma06g41785_gm Glyma20g20754_gm Glyma01g06214_gm Glyma01g17503_gm Glyma02g18490_gm Glyma03g18696_gm Glyma05g05405_gm Glyma05g18184_gm Glyma06g32818_gm Glyma08g37387_gm Glyma09g15343_gm Glyma10g15751_gm Glyma10g23721_gm Glyma13g13466_gm Glyma14g13291_gm Glyma14g15605_gm Glyma14g…
Group2	256	7	ricinus setaria arabidopsis gossypium glycine sorghum oryza	AT1G11280_at AT1G61360_at AT1G61370_at AT1G61380_at AT1G61390_at AT1G61400_at AT1G61420_at AT1G61430_at AT1G61440_at AT1G61460_at AT1G61480_at AT1G61490_at AT1G61500_at AT1G61550_at AT1G11300_at AT1G11330_at AT1G11350_at AT1G61610_at AT4G21390_at AT1G65800_at AT1G11340_at AT1G11410_at AT4G21380_at AT1G65790_at AT4G27290_at AT4G27300_at Glyma01g29171_gm Glyma03g07260_gm Glyma03g07281_gm Glyma04g28…
Group3	251	7	ricinus setaria arabidopsis gossypium glycine sorghum oryza	AT3G47090_at AT3G47110_at AT3G47570_at AT3G47580_at AT5G20480_at Glyma01g20885_gm Glyma03g23780_gm Glyma09g05550_gm Glyma09g35011_gm Glyma09g35090_gm Glyma09g35140_gm Glyma13g34310_gm Glyma15g24620_gm Glyma01g35561_gm Glyma07g19180_gm Glyma04g40870_gm Glyma06g13970_gm Glyma07g17910_gm Glyma14g06570_gm Glyma14g06580_gm Glyma18g42770_gm Glyma04g40850_gm Glyma05g30450_gm Glyma08g13570_gm Glyma08g135…
Group4	214	3	arabidopsis gossypium glycine	AT1G29180_at AT1G34480_at AT1G35610_at AT1G44050_at AT1G45243_at AT1G50190_at AT1G53340_at AT1G55380_at AT1G55390_at AT1G55420_at AT1G55430_at AT1G55440_at AT1G55700_at AT1G61840_at AT1G62030_at AT1G65180_at AT1G66440_at AT1G66450_at AT2G02610_at AT2G02620_at AT2G02630_at AT2G02640_at AT2G02680_at AT2G02690_at AT2G04500_at AT2G13900_at AT2G13950_at AT2G17590_at AT2G17600_at AT2G23100_at AT2G28460…
Group5	194	7	ricinus setaria arabidopsis gossypium glycine sorghum oryza	AT1G08590_at AT4G28650_at AT5G61480_at AT1G09970_at AT3G19700_at AT5G49660_at AT1G28440_at AT4G28490_at AT5G65710_at AT1G75820_at AT3G49670_at AT4G20270_at AT5G65700_at AT5G25930_at Glyma01g01080_gm Glyma01g01090_gm Glyma04g09160_gm Glyma06g09290_gm Glyma09g29000_gm Glyma14g21901_gm Glyma16g08560_gm Glyma16g08570_gm Glyma16g33580_gm Glyma01g40560_gm Glyma06g44260_gm Glyma07g32230_gm Glyma11g04740…
Group6	184	7	ricinus setaria arabidopsis gossypium glycine sorghum oryza	AT1G02520_at AT1G02530_at AT1G10680_at AT1G27940_at AT1G28010_at AT2G36910_at AT2G47000_at AT3G28345_at AT3G28360_at AT3G28380_at AT3G28390_at AT3G28415_at AT3G28860_at AT3G62150_at AT4G01820_at AT4G01830_at AT4G18050_at AT4G25960_at AT5G46540_at AT2G39480_at AT3G55320_at Glyma01g01160_gm Glyma01g02060_gm Glyma02g01100_gm Glyma03g34080_gm Glyma03g38300_gm Glyma06g42040_gm Glyma08g36450_gm Glyma08…
Group7	177	7	ricinus setaria arabidopsis gossypium glycine sorghum oryza	AT1G15210_at AT1G15520_at AT1G59870_at AT1G66950_at AT2G26910_at AT2G29940_at AT2G36380_at AT2G37280_at AT3G16340_at AT3G30842_at AT3G53480_at AT4G15215_at AT4G15230_at AT4G15233_at AT4G15236_at Glyma02g18670_gm Glyma03g32520_gm Glyma03g32530_gm Glyma03g32540_gm Glyma03g35030_gm Glyma03g35040_gm Glyma04g07420_gm Glyma05g08100_gm Glyma06g07540_gm Glyma07g01860_gm Glyma07g03780_gm Glyma07g36160_gm …
Group8	164	7	ricinus setaria arabidopsis gossypium glycine sorghum oryza	AT2G21480_at AT3G46290_at AT4G39110_at AT5G54380_at AT5G59700_at AT5G61350_at AT2G39360_at AT3G04690_at AT3G51550_at AT5G28680_at AT5G24010_at AT5G38990_at AT5G39000_at AT5G39020_at AT5G39030_at Glyma02g13460_gm Glyma09g40980_gm Glyma18g44830_gm Glyma02g13470_gm Glyma02g35380_gm Glyma08g27420_gm Glyma08g27450_gm Glyma08g27490_gm Glyma13g06490_gm Glyma13g06520_gm Glyma13g06530_gm Glyma13g06600_gm …
Group9	163	7	ricinus setaria arabidopsis gossypium glycine sorghum oryza	AT1G31120_at AT2G35060_at AT4G19960_at AT1G60160_at AT4G13420_at AT4G33530_at AT5G09400_at AT1G70300_at AT2G30070_at AT2G40540_at AT3G02050_at AT4G23640_at AT5G14880_at Glyma01g03850_gm Glyma02g03830_gm Glyma02g39370_gm Glyma04g39960_gm Glyma05g37270_gm Glyma06g14890_gm Glyma08g02290_gm Glyma08g06060_gm Glyma08g39860_gm Glyma11g27830_gm Glyma13g23960_gm Glyma16g05060_gm Glyma16g26470_gm Glyma18g1…
Group10	162	7	ricinus setaria arabidopsis gossypium glycine sorghum oryza	AT1G02730_at AT1G32180_at AT2G21770_at AT2G25540_at AT2G33100_at AT3G03050_at AT4G18780_at AT4G32410_at AT4G38190_at AT4G39350_at AT5G05170_at AT5G09870_at AT5G16910_at AT5G17420_at AT5G64740_at AT5G44030_at Glyma01g01780_gm Glyma01g44281_gm Glyma02g36720_gm Glyma02g45560_gm Glyma03g37550_gm Glyma04g06780_gm Glyma04g07220_gm Glyma04g23530_gm Glyma05g29240_gm Glyma05g32100_gm Glyma06g06870_gm Glym…
Group11	158	7	ricinus arabidopsis setaria gossypium glycine sorghum oryza	Glyma01g04200_gm Glyma01g08640_gm Glyma02g03010_gm Glyma02g03520_gm Glyma09g02401_gm Glyma09g02420_gm Glyma12g14700_gm Glyma15g13290_gm Glyma15g13300_gm Glyma15g21140_gm Glyma19g05600_gm Glyma01g04241_gm Glyma01g31860_gm Glyma0303s00200_gm Glyma03g04030_gm Glyma03g04080_gm Glyma03g04100_gm Glyma03g04140_gm Glyma03g04180_gm Glyma03g04200_gm Glyma03g04260_gm Glyma03g04300_gm Glyma03g04530_gm Glyma0…
Group12	151	6	setaria arabidopsis gossypium glycine sorghum oryza	AT1G06630_at AT1G21990_at AT1G48400_at AT1G52650_at AT1G58310_at AT1G64540_at AT2G42720_at AT2G42730_at AT3G03030_at AT3G03040_at AT3G42770_at AT3G44060_at AT3G44080_at AT3G44090_at AT3G44810_at AT3G49150_at AT3G54160_at AT3G58860_at AT3G58880_at AT3G58900_at AT3G58920_at AT3G58930_at AT3G58940_at AT3G58960_at AT3G58980_at AT3G59150_at AT3G59160_at AT3G59170_at AT3G59180_at AT3G59190_at AT3G59200…
Group13	150	7	ricinus setaria arabidopsis gossypium glycine sorghum oryza	AT1G04120_at AT1G30400_at AT1G30410_at AT1G30420_at AT2G34660_at AT2G47800_at AT3G13080_at AT3G13090_at AT3G13100_at AT3G21250_at AT3G59140_at AT3G60160_at AT3G60970_at AT3G62700_at AT2G07680_at Glyma02g46790_gm Glyma02g46800_gm Glyma02g46810_gm Glyma03g32500_gm Glyma05g27740_gm Glyma07g12680_gm Glyma08g10710_gm Glyma08g43810_gm Glyma08g43830_gm Glyma08g43840_gm Glyma08g46130_gm Glyma13g18960_gm …
Group14	149	7	ricinus setaria arabidopsis gossypium glycine sorghum oryza	AT1G35670_at AT2G17290_at AT2G38910_at AT3G10660_at AT4G09570_at AT4G35310_at AT5G04870_at AT5G23580_at AT1G50700_at AT1G61950_at AT3G20410_at AT4G04720_at AT4G04740_at AT4G21940_at AT4G23650_at AT5G12180_at AT5G19360_at AT4G04695_at AT4G04700_at AT4G04710_at Glyma01g43241_gm Glyma02g44720_gm Glyma02g46070_gm Glyma02g48160_gm Glyma05g37260_gm Glyma07g36000_gm Glyma07g39010_gm Glyma08g02300_gm Gly…
Group15	148	7	ricinus setaria arabidopsis gossypium glycine sorghum oryza	AT1G70110_at AT1G70130_at AT4G29050_at AT2G37710_at AT3G53810_at AT4G02410_at AT4G02420_at AT2G43690_at AT2G43700_at AT3G59700_at AT3G59730_at AT3G59740_at AT3G59750_at AT5G59260_at AT5G59270_at Glyma01g24670_gm Glyma03g12120_gm Glyma03g12230_gm Glyma07g16270_gm Glyma11g34210_gm Glyma18g04090_gm Glyma18g40310_gm Glyma07g16260_gm Glyma18g40290_gm Gorai.001G050500_gorai Gorai.006G171000_gorai Gorai…
Group16	145	7	ricinus setaria arabidopsis gossypium glycine sorghum oryza	AT1G06580_at AT1G62680_at AT1G62720_at AT1G64580_at AT1G64583_at AT3G16710_at AT5G16640_at AT5G41170_at AT1G12300_at AT1G12620_at AT1G12700_at AT1G12775_at AT1G62590_at AT1G62670_at AT1G62910_at AT1G62914_at AT1G62930_at AT1G63080_at AT1G63130_at AT1G63150_at AT1G63330_at AT1G63400_at AT1G64100_at AT3G22470_at AT1G63070_at Glyma01g07140_gm Glyma01g07160_gm Glyma01g07300_gm Glyma02g09530_gm Glyma0…
Group17	143	3	setaria sorghum oryza	Si004033m_si Si004043m_si Si004305m_si Si007923m_si Si008479m_si Si008693m_si Si008783m_si Si011892m_si Si011932m_si Si012119m_si Si012183m_si Si015007m_si Si015019m_si Si015145m_si Si015181m_si Si015754m_si Si019339m_si Si019451m_si Si019539m_si Si019629m_si Si019650m_si Si020186m_si Si024450m_si Si025054m_si Si027293m_si Si028125m_si Si038706m_si Si038791m_si Si039347m_si Si039848m_si Si004236m…
Group18	138	3	arabidopsis gossypium glycine	AT2G21200_at AT3G03820_at AT3G03830_at AT3G03840_at AT3G03850_at AT4G38825_at AT4G38850_at AT5G18010_at AT5G18020_at AT5G18030_at AT5G18050_at AT5G18060_at AT5G18080_at AT4G13790_at Glyma0079s00200_gm Glyma0079s00210_gm Glyma0079s00220_gm Glyma0079s00230_gm Glyma0079s00240_gm Glyma0079s00250_gm Glyma0079s00320_gm Glyma0079s00330_gm Glyma0079s00340_gm Glyma0079s00350_gm Glyma0079s00360_gm Glyma007…
Group19	136	2	arabidopsis sorghum	AT1G11620_at AT1G12170_at AT1G12190_at AT1G24800_at AT1G24881_at AT1G25055_at AT1G25150_at AT1G25211_at AT1G31510_at AT1G32140_at AT1G32430_at AT1G47390_at AT1G51290_at AT1G51320_at AT1G54550_at AT1G58090_at AT1G62270_at AT1G67450_at AT1G77650_at AT2G04920_at AT2G07140_at AT2G14710_at AT2G17310_at AT2G17830_at AT2G18780_at AT2G27520_at AT3G08750_at AT3G10430_at AT3G13680_at AT3G13820_at AT3G16555…
Group20	135	7	ricinus setaria arabidopsis gossypium glycine sorghum oryza	AT1G31740_at AT1G45130_at AT2G28470_at AT2G32810_at AT3G13750_at AT4G36360_at AT5G20710_at AT1G77410_at AT3G52840_at AT4G26140_at AT5G56870_at AT5G63800_at AT5G63810_at AT2G16730_at AT4G35010_at AT4G38590_at Glyma01g37541_gm Glyma02g05790_gm Glyma02g07740_gm Glyma02g07770_gm Glyma04g00520_gm Glyma04g03120_gm Glyma04g38580_gm Glyma04g38590_gm Glyma04g42620_gm Glyma06g03160_gm Glyma06g12150_gm Glym…
Group21	134	7	ricinus setaria arabidopsis gossypium glycine sorghum oryza	AT1G45616_at AT1G47890_at AT2G15080_at AT3G05650_at AT3G05660_at AT3G11010_at AT5G27060_at AT3G11080_at AT1G71390_at AT1G71400_at AT2G33020_at AT2G33060_at AT3G05360_at AT3G05370_at AT3G23010_at AT3G23110_at AT3G23120_at AT3G28890_at AT4G13810_at AT4G13920_at AT2G32680_at AT2G15042_at AT3G25010_at AT5G25910_at AT2G25440_at AT2G32660_at AT2G33050_at AT2G33080_at AT3G24900_at AT3G24982_at AT3G25020…
Group22	134	7	ricinus arabidopsis setaria gossypium glycine sorghum oryza	Glyma0690s00200_gm Glyma16g30226_gm Glyma16g30280_gm Glyma16g30300_gm Glyma16g30326_gm Glyma16g30340_gm Glyma16g30410_gm Glyma16g30440_gm Glyma16g30470_gm Glyma16g30510_gm Glyma16g30590_gm Glyma16g30633_gm Glyma16g30650_gm Glyma16g30665_gm Glyma16g30695_gm Glyma16g30771_gm Glyma16g30785_gm Glyma16g30815_gm Glyma16g30860_gm Glyma16g30875_gm Glyma16g30911_gm Glyma16g30950_gm Glyma16g30984_gm Glyma1…
Group23	125	3	setaria sorghum oryza	LOC_Os02g17304_os LOC_Os12g37770_os LOC_Os02g19890_os LOC_Os11g32170_os LOC_Os11g32210_os LOC_Os02g35210_os LOC_Os07g27370_os LOC_Os11g14380_os LOC_Os11g17330_os LOC_Os12g37740_os LOC_Os06g06850_os LOC_Os06g06860_os LOC_Os07g19320_os LOC_Os11g37740_os LOC_Os11g37759_os LOC_Os11g37774_os LOC_Os11g37780_os LOC_Os11g37850_os LOC_Os11g37860_os LOC_Os11g37870_os LOC_Os11g37880_os LOC_Os08g01580_os LOC…
Group24	116	7	ricinus setaria arabidopsis gossypium glycine sorghum oryza	AT1G07650_at AT1G29720_at AT1G29730_at AT1G29740_at AT1G29750_at AT1G53420_at AT1G53430_at AT1G53440_at AT1G56120_at AT1G56130_at AT1G56140_at AT1G56145_at Glyma01g29305_gm Glyma01g29346_gm Glyma01g29378_gm Glyma01g29330_gm Glyma01g29362_gm Glyma12g36170_gm Glyma12g36190_gm Glyma13g34066_gm Glyma13g34090_gm Glyma13g34100_gm Glyma02g45800_gm Glyma05g29530_gm Glyma06g31630_gm Glyma12g25460_gm Glyma…
Group25	115	3	setaria arabidopsis glycine	AT1G19160_at AT1G26510_at AT1G26515_at AT1G30790_at AT1G30920_at AT1G30930_at AT1G31000_at AT1G31080_at AT1G32420_at AT1G32660_at AT1G33020_at AT1G46840_at AT1G46984_at AT1G47340_at AT1G47350_at AT1G47730_at AT1G47765_at AT1G47790_at AT1G47800_at AT1G47810_at AT1G50870_at AT1G53360_at AT1G53370_at AT1G53550_at AT1G53790_at AT1G55070_at AT1G70380_at AT1G70390_at AT1G70960_at AT1G70970_at AT2G02660…
Group26	114	7	ricinus setaria arabidopsis gossypium glycine sorghum oryza	AT1G04160_at AT1G04600_at AT1G08730_at AT1G17580_at AT1G50360_at AT1G54560_at AT2G20290_at AT2G31900_at AT2G33240_at AT3G58160_at AT4G28710_at AT4G33200_at AT5G20490_at AT5G43900_at AT3G19960_at AT4G27370_at AT5G54280_at Glyma03g32660_gm Glyma03g40950_gm Glyma04g05920_gm Glyma06g05910_gm Glyma08g17170_gm Glyma09g41921_gm Glyma10g03963_gm Glyma10g04750_gm Glyma10g30670_gm Glyma13g16710_gm Glyma13g…
Group27	114	7	ricinus setaria arabidopsis gossypium glycine sorghum oryza	AT1G17420_at AT1G55020_at AT1G67560_at AT1G72520_at AT3G22400_at AT3G45140_at Glyma02g26160_gm Glyma03g39730_gm Glyma03g42500_gm Glyma07g00900_gm Glyma07g03910_gm Glyma07g03920_gm Glyma07g04480_gm Glyma07g31660_gm Glyma08g10840_gm Glyma08g20190_gm Glyma08g20210_gm Glyma08g20220_gm Glyma08g20230_gm Glyma08g20250_gm Glyma10g29490_gm Glyma11g13870_gm Glyma11g13880_gm Glyma12g05840_gm Glyma13g03790_g…
Group28	114	7	ricinus setaria arabidopsis gossypium glycine sorghum oryza	AT3G04200_at AT3G05950_at AT5G39120_at AT5G39130_at AT5G39150_at AT5G39180_at AT4G14630_at AT5G38960_at AT5G38910_at AT5G38930_at AT5G38940_at AT5G39110_at AT5G39160_at AT5G39190_at Glyma05g25620_gm Glyma08g08600_gm Glyma15g13960_gm Glyma09g03010_gm Glyma10g31200_gm Glyma10g31210_gm Glyma19g09370_gm Glyma20g36300_gm Glyma20g36320_gm Glyma16g06500_gm Glyma16g06520_gm Glyma16g06530_gm Glyma16g06630…
Group29	111	7	ricinus setaria arabidopsis gossypium glycine sorghum oryza	AT1G05700_at AT1G49100_at AT1G51790_at AT1G51800_at AT1G51805_at AT1G51850_at AT1G51860_at AT1G51880_at AT2G19190_at AT2G19210_at AT2G19230_at AT2G28990_at AT3G21340_at AT4G29990_at AT1G07550_at AT1G07560_at AT1G51810_at AT1G51820_at AT1G51830_at AT1G51870_at AT1G51890_at AT1G51910_at AT2G04300_at AT2G14440_at AT2G14510_at AT2G28960_at AT2G28970_at AT2G29000_at AT3G46330_at AT3G46340_at AT3G46350…
Group30	108	4	setaria glycine sorghum oryza	ChrUn.fgenesh.gene.21_os ChrUn.fgenesh.gene.23_os ChrUn.fgenesh.gene.70_os ChrUn.fgenesh.gene.75_os ChrUn.fgenesh.gene.95_os ChrUn.fgenesh.gene.80_os Si003935m_si Si004023m_si Si004338m_si Si004489m_si Si004505m_si Si004528m_si Si004572m_si Si004770m_si Si004798m_si Si005026m_si Si005083m_si Si007867m_si Si008058m_si Si008280m_si Si008306m_si Si008346m_si Si008423m_si Si011695m_si Si011817m_si Si…
Group31	107	1	glycine	Glyma01g16673_gm Glyma02g15561_gm Glyma02g34773_gm Glyma02g36125_gm Glyma02g48073_gm Glyma03g19781_gm Glyma03g34551_gm Glyma04g16241_gm Glyma04g30790_gm Glyma04g35461_gm Glyma05g08921_gm Glyma05g23547_gm Glyma05g24191_gm Glyma06g16943_gm Glyma06g21883_gm Glyma06g24655_gm Glyma06g29615_gm Glyma07g23672_gm Glyma08g25301_gm Glyma08g25441_gm Glyma08g32291_gm Glyma08g32390_gm Glyma08g38356_gm Glyma08g…
Group32	106	6	ricinus setaria gossypium glycine sorghum oryza	Glyma0024s00245_gm Glyma01g15744_gm Glyma05g19804_gm Glyma06g31561_gm Glyma07g17511_gm Glyma09g27746_gm Glyma12g13345_gm Glyma17g17715_gm Glyma20g06236_gm Glyma20g13640_gm Glyma02g34091_gm Glyma04g32883_gm Glyma06g31572_gm Glyma06g34561_gm Glyma07g13111_gm Glyma09g09661_gm Glyma09g18511_gm Glyma12g20201_gm Glyma12g23685_gm Glyma14g09975_gm Glyma14g20560_gm Glyma14g22786_gm Glyma14g22793_gm Glyma1…
Group33	104	7	ricinus setaria arabidopsis gossypium glycine sorghum oryza	AT1G04150_at AT1G22610_at AT1G51570_at AT1G74720_at AT3G03680_at AT3G57880_at AT3G61300_at AT4G00700_at AT4G11610_at AT4G20080_at AT5G06850_at AT5G12970_at AT5G17980_at AT5G48060_at Glyma01g42820_gm Glyma02g30080_gm Glyma03g01470_gm Glyma03g29840_gm Glyma05g01340_gm Glyma05g21270_gm Glyma07g07900_gm Glyma07g09810_gm Glyma08g16140_gm Glyma08g26090_gm Glyma09g00571_gm Glyma09g39690_gm Glyma10g11910…
Group34	103	7	ricinus setaria arabidopsis gossypium glycine sorghum oryza	AT1G17240_at AT1G17250_at AT1G72300_at AT2G02220_at AT5G53890_at Glyma03g42330_gm Glyma06g36230_gm Glyma07g05280_gm Glyma12g27600_gm Glyma12g35440_gm Glyma16g01750_gm Glyma13g35020_gm Gorai.002G068500_gorai Gorai.005G151100_gorai Gorai.009G381200_gorai Gorai.011G001200_gorai LOC_Os02g02490_os LOC_Os02g05910_os LOC_Os02g05930_os LOC_Os02g05940_os LOC_Os02g05950_os LOC_Os02g05970_os LOC_Os02g41890_…
Group35	103	7	ricinus setaria arabidopsis gossypium glycine sorghum oryza	AT3G45860_at AT4G05200_at AT4G23130_at AT4G23140_at AT4G23160_at AT4G23270_at AT4G23280_at AT4G00960_at AT4G00970_at AT4G21410_at AT4G23150_at AT4G23180_at AT4G21400_at AT4G23230_at AT4G23310_at Glyma01g01730_gm Glyma10g39981_gm Glyma18g47250_gm Glyma20g27400_gm Glyma20g27440_gm Glyma20g27460_gm Glyma20g27480_gm Glyma20g27540_gm Glyma20g27550_gm Glyma20g27560_gm Glyma20g27590_gm Glyma20g27603_gm …
Group36	102	7	ricinus setaria arabidopsis gossypium glycine sorghum oryza	AT1G09080_at AT1G16030_at AT1G56410_at AT3G09440_at AT3G12580_at AT5G02490_at AT5G28540_at AT5G42020_at AT5G02500_at Glyma02g09400_gm Glyma02g10320_gm Glyma02g36700_gm Glyma03g32850_gm Glyma07g26550_gm Glyma08g02940_gm Glyma11g14950_gm Glyma12g06910_gm Glyma13g19331_gm Glyma15g10280_gm Glyma17g08020_gm Glyma18g52471_gm Glyma18g52480_gm Glyma18g52610_gm Glyma18g52650_gm Glyma18g52760_gm Glyma19g35…
Group37	99	7	ricinus setaria arabidopsis gossypium glycine sorghum oryza	AT1G05570_at AT1G06490_at AT2G13680_at AT2G31960_at AT2G36850_at AT3G07160_at AT3G14570_at AT3G59100_at AT4G03550_at AT4G04970_at AT5G13000_at AT5G36870_at Glyma04g36725_gm Glyma04g39120_gm Glyma05g32500_gm Glyma06g15860_gm Glyma06g18216_gm Glyma06g44770_gm Glyma08g16660_gm Glyma08g16730_gm Glyma08g42110_gm Glyma08g42150_gm Glyma08g47670_gm Glyma10g44150_gm Glyma13g31310_gm Glyma13g33560_gm Glyma…
Group38	99	7	ricinus setaria arabidopsis gossypium glycine sorghum oryza	AT1G27770_at AT2G22950_at AT2G41560_at AT3G57330_at AT4G37640_at AT3G21180_at AT3G22910_at AT3G63380_at AT4G29900_at AT5G57110_at AT5G53010_at Glyma01g40130_gm Glyma02g32780_gm Glyma03g29010_gm Glyma03g31420_gm Glyma04g04810_gm Glyma05g22420_gm Glyma06g04900_gm Glyma07g00630_gm Glyma08g04980_gm Glyma08g23760_gm Glyma09g06890_gm Glyma09g35970_gm Glyma10g15800_gm Glyma11g05190_gm Glyma11g10830_gm G…
Group39	99	3	gossypium glycine sorghum	Glyma02g27050_gm Glyma03g06712_gm Glyma05g05921_gm Glyma18g10786_gm Gorai.001G138200_gorai Gorai.001G157700_gorai Gorai.001G159400_gorai Gorai.001G187700_gorai Gorai.001G209600_gorai Gorai.002G128100_gorai Gorai.002G171500_gorai Gorai.002G171600_gorai Gorai.002G176400_gorai Gorai.002G181500_gorai Gorai.003G031500_gorai Gorai.004G036600_gorai Gorai.004G102900_gorai Gorai.004G114400_gorai Gorai.004…
Group40	98	7	ricinus setaria arabidopsis gossypium glycine sorghum oryza	AT1G35710_at AT4G08850_at Glyma0090s00200_gm Glyma0090s00250_gm Glyma0090s00350_gm Glyma0196s00210_gm Glyma02g43650_gm Glyma03g32270_gm Glyma03g32320_gm Glyma09g37900_gm Glyma12g00960_gm Glyma12g00980_gm Glyma14g05240_gm Glyma14g05280_gm Glyma15g37900_gm Glyma16g06940_gm Glyma16g06950_gm Glyma16g06980_gm Glyma16g07010_gm Glyma16g07041_gm Glyma16g07051_gm Glyma16g07060_gm Glyma16g07100_gm Glyma18g…
Group41	97	2	glycine sorghum	Glyma01g06238_gm Glyma01g31643_gm Glyma02g18435_gm Glyma02g34563_gm Glyma03g22902_gm Glyma04g13945_gm Glyma06g37670_gm Glyma07g20421_gm Glyma07g29541_gm Glyma08g37225_gm Glyma09g09881_gm Glyma10g15761_gm Glyma10g26781_gm Glyma12g11793_gm Glyma15g20173_gm Glyma15g21836_gm Glyma15g25034_gm Glyma19g02776_gm Glyma20g04566_gm Glyma20g20817_gm Glyma01g00311_gm Glyma01g04895_gm Glyma01g07343_gm Glyma01g…
Group42	95	7	ricinus setaria arabidopsis gossypium glycine sorghum oryza	AT2G05920_at AT3G14067_at AT3G14240_at AT4G34980_at AT5G67360_at AT5G51750_at Glyma01g36130_gm Glyma04g04730_gm Glyma05g22060_gm Glyma06g04810_gm Glyma09g08120_gm Glyma09g27670_gm Glyma11g05410_gm Glyma14g09670_gm Glyma16g32660_gm Glyma17g17850_gm Glyma17g35490_gm Glyma20g29100_gm Glyma02g10340_gm Glyma03g02130_gm Glyma07g08760_gm Glyma10g38650_gm Glyma13g17060_gm Glyma16g01090_gm Glyma16g01510_g…
Group43	94	7	ricinus setaria arabidopsis gossypium glycine sorghum oryza	AT1G01340_at AT1G19780_at AT2G23980_at AT2G24610_at AT2G28260_at AT2G46430_at AT2G46440_at AT4G01010_at AT4G30360_at AT4G30560_at AT5G53130_at AT5G57940_at AT1G15990_at AT3G48010_at AT5G14870_at AT2G46450_at Glyma02g36560_gm Glyma03g41780_gm Glyma04g24950_gm Glyma04g41610_gm Glyma06g08110_gm Glyma06g08170_gm Glyma06g13200_gm Glyma06g19570_gm Glyma06g30030_gm Glyma07g02560_gm Glyma07g06220_gm Glym…
Group44	94	7	ricinus setaria arabidopsis gossypium glycine sorghum oryza	AT1G21210_at AT1G21230_at AT1G21240_at AT1G21250_at AT1G21270_at AT3G25490_at Glyma04g42290_gm Glyma06g12520_gm Glyma06g12530_gm Glyma13g09420_gm Glyma13g09430_gm Glyma13g09445_gm Glyma14g25321_gm Glyma14g25340_gm Glyma14g25380_gm Glyma14g25413_gm Glyma14g25430_gm Glyma14g25480_gm Glyma14g25361_gm Gorai.003G113700_gorai Gorai.005G085600_gorai Gorai.005G085800_gorai Gorai.005G086000_gorai Gorai.00…
Group45	92	7	ricinus setaria arabidopsis gossypium glycine sorghum oryza	AT2G29130_at AT5G60020_at AT2G38080_at AT5G01190_at AT5G03260_at AT5G58910_at Glyma01g27710_gm Glyma01g37920_gm Glyma01g37930_gm Glyma02g38990_gm Glyma03g14450_gm Glyma07g16080_gm Glyma08g46820_gm Glyma11g07420_gm Glyma11g07430_gm Glyma12g14230_gm Glyma14g06760_gm Glyma14g37040_gm Glyma18g07240_gm Glyma18g40070_gm Glyma18g42520_gm Glyma18g38690_gm Glyma18g38700_gm Glyma18g38710_gm Glyma08g47380_g…
Group46	91	7	ricinus setaria arabidopsis gossypium glycine sorghum oryza	AT1G05230_at AT2G32370_at AT3G61150_at AT4G04890_at AT4G21750_at AT1G17920_at AT1G73360_at AT4G17710_at AT5G46880_at Glyma01g01850_gm Glyma05g33520_gm Glyma08g06190_gm Glyma09g29810_gm Glyma09g34061_gm Glyma16g34350_gm Glyma01g45070_gm Glyma03g01860_gm Glyma06g46000_gm Glyma07g08340_gm Glyma09g40130_gm Glyma10g38280_gm Glyma10g39720_gm Glyma11g00570_gm Glyma12g10710_gm Glyma12g32050_gm Glyma13g38…
Group47	91	7	ricinus setaria arabidopsis gossypium glycine sorghum oryza	AT1G17260_at AT1G80660_at AT2G07560_at AT2G18960_at AT2G24520_at AT3G42640_at AT3G47950_at AT3G60330_at AT4G30190_at AT5G57350_at AT5G62670_at Glyma03g26620_gm Glyma03g42350_gm Glyma04g07950_gm Glyma04g34370_gm Glyma05g01460_gm Glyma06g07990_gm Glyma06g20200_gm Glyma07g02940_gm Glyma07g14100_gm Glyma08g23150_gm Glyma09g06250_gm Glyma13g00840_gm Glyma13g05080_gm Glyma13g22370_gm Glyma13g44650_gm G…
Group48	90	7	ricinus setaria arabidopsis gossypium glycine sorghum oryza	AT1G22150_at AT1G78000_at AT4G08620_at AT1G23090_at AT3G15990_at AT3G51895_at AT1G77990_at AT5G10180_at AT4G02700_at AT5G19600_at Glyma02g16365_gm Glyma03g31310_gm Glyma06g11140_gm Glyma07g00840_gm Glyma07g34360_gm Glyma07g34370_gm Glyma08g19240_gm Glyma08g22120_gm Glyma10g03460_gm Glyma13g02060_gm Glyma13g43670_gm Glyma15g01710_gm Glyma15g05760_gm Glyma19g34160_gm Glyma20g02080_gm Glyma04g11582_…
Group49	89	7	ricinus setaria arabidopsis gossypium glycine sorghum oryza	AT1G23160_at AT1G48660_at AT5G13320_at AT5G51470_at AT1G48670_at AT1G59500_at AT2G14960_at AT2G23170_at AT4G27260_at AT4G37390_at AT5G54510_at AT5G13350_at AT5G13360_at AT5G13370_at AT5G13380_at Glyma01g39780_gm Glyma02g13910_gm Glyma05g21680_gm Glyma06g40860_gm Glyma06g45640_gm Glyma11g05510_gm Glyma12g11200_gm Glyma12g17510_gm Glyma12g32410_gm Glyma12g34480_gm Glyma13g36030_gm Glyma13g38000_gm …
Group50	89	4	ricinus arabidopsis gossypium glycine	AT1G31540_at AT1G56510_at AT1G56520_at AT1G56540_at AT1G63730_at AT1G63740_at AT1G63860_at AT1G63870_at AT1G63880_at AT1G64070_at AT1G65850_at AT2G14080_at AT2G16870_at AT3G04220_at AT3G25510_at AT3G44400_at AT3G44480_at AT3G44630_at AT3G44670_at AT4G08450_at AT4G11170_at AT4G14370_at AT4G16860_at AT4G16890_at AT4G16900_at AT4G16920_at AT4G16940_at AT4G16950_at AT4G16960_at AT5G11250_at AT5G17970…
Group51	88	6	ricinus setaria gossypium glycine sorghum oryza	Glyma03g00500_gm Glyma03g00520_gm Glyma03g00530_gm Glyma03g00540_gm Glyma03g00560_gm Glyma04g04500_gm Glyma04g04510_gm Glyma06g04610_gm Glyma07g08780_gm Glyma07g14791_gm Glyma07g14810_gm Glyma08g46960_gm Glyma08g46970_gm Glyma08g46990_gm Glyma08g47000_gm Glyma05g06231_gm Glyma18g36940_gm Gorai.002G107100_gorai Gorai.005G100900_gorai Gorai.009G216200_gorai Gorai.009G276500_gorai Gorai.010G023600_g…
Group52	87	7	ricinus setaria arabidopsis gossypium glycine sorghum oryza	AT1G13210_at AT1G17500_at AT1G26130_at AT1G54280_at AT1G59820_at AT1G68710_at AT1G72700_at AT3G13900_at AT3G25610_at AT3G27870_at AT5G04930_at Glyma01g23140_gm Glyma02g14350_gm Glyma04g33080_gm Glyma05g07730_gm Glyma05g08630_gm Glyma06g21140_gm Glyma06g23220_gm Glyma07g00980_gm Glyma08g20330_gm Glyma08g36270_gm Glyma08g40530_gm Glyma09g41040_gm Glyma13g42390_gm Glyma15g02990_gm Glyma16g19180_gm G…
Group53	86	6	ricinus setaria arabidopsis gossypium glycine oryza	AT1G05080_at AT1G22000_at AT1G26890_at AT1G32375_at AT1G55030_at AT1G55660_at AT2G04230_at AT2G26860_at AT3G10750_at AT3G26922_at AT3G26930_at AT3G49020_at AT3G49030_at AT3G49040_at AT3G49480_at AT3G50710_at AT3G51530_at AT3G52680_at AT3G53550_at AT3G54910_at AT4G00160_at AT4G00315_at AT4G10400_at AT4G13965_at AT4G15060_at AT4G26340_at AT5G38570_at AT5G40750_at AT5G44850_at AT5G50270_at AT5G52460…
Group54	84	7	ricinus setaria arabidopsis gossypium glycine sorghum oryza	AT1G52570_at AT2G42010_at AT3G15730_at AT4G00240_at AT4G11830_at AT4G11840_at AT4G11850_at AT5G25370_at AT4G35790_at Glyma01g36680_gm Glyma01g42420_gm Glyma02g10360_gm Glyma04g02250_gm Glyma05g30190_gm Glyma06g02310_gm Glyma06g07220_gm Glyma07g03490_gm Glyma07g08740_gm Glyma08g13350_gm Glyma08g22600_gm Glyma11g08640_gm Glyma13g44170_gm Glyma18g52560_gm Glyma03g02120_gm Glyma06g07230_gm Glyma15g01…
Group55	82	7	ricinus setaria arabidopsis gossypium glycine sorghum oryza	AT1G09600_at AT1G57700_at Glyma03g40330_gm Glyma04g37630_gm Glyma05g38410_gm Glyma06g17460_gm Glyma07g38140_gm Glyma08g01250_gm Glyma10g30030_gm Glyma13g28650_gm Glyma15g10470_gm Glyma17g02580_gm Glyma19g42960_gm Glyma20g37360_gm Glyma06g37210_gm Glyma06g44730_gm Glyma12g12830_gm Glyma12g25000_gm Glyma12g28651_gm Glyma12g33230_gm Glyma12g35310_gm Glyma13g35200_gm Glyma13g37230_gm Glyma16g00320_gm…
Group56	81	7	ricinus setaria arabidopsis gossypium glycine sorghum oryza	AT1G01120_at AT2G26640_at AT1G04220_at AT5G43760_at AT1G19440_at AT1G25450_at AT2G16280_at AT4G34250_at AT4G34510_at AT4G34520_at AT1G68530_at AT2G15090_at Glyma02g00380_gm Glyma03g42140_gm Glyma04g20620_gm Glyma05g08190_gm Glyma06g24480_gm Glyma08g30140_gm Glyma10g00440_gm Glyma10g32260_gm Glyma10g42100_gm Glyma14g08080_gm Glyma17g12780_gm Glyma17g36940_gm Glyma20g24930_gm Glyma20g35340_gm Glyma…
Group57	80	7	ricinus setaria arabidopsis gossypium glycine sorghum oryza	AT1G09090_at AT5G47910_at AT5G51060_at AT1G19230_at AT1G64060_at AT3G45810_at AT4G11230_at AT4G25090_at AT5G07390_at AT5G60010_at Glyma01g43190_gm Glyma03g39610_gm Glyma04g38040_gm Glyma05g00420_gm Glyma05g33280_gm Glyma05g37330_gm Glyma06g17030_gm Glyma07g15690_gm Glyma08g00880_gm Glyma08g02210_gm Glyma09g08470_gm Glyma10g29280_gm Glyma11g02310_gm Glyma15g20090_gm Glyma15g20120_gm Glyma17g08610_…
Group58	79	7	ricinus setaria arabidopsis gossypium glycine sorghum oryza	AT1G20010_at AT1G75780_at AT2G29550_at AT4G20890_at AT5G12250_at AT5G23860_at AT5G44340_at AT5G62690_at AT5G62700_at Glyma01g26950_gm Glyma03g15020_gm Glyma03g27970_gm Glyma04g02610_gm Glyma05g25610_gm Glyma05g33830_gm Glyma05g37860_gm Glyma06g02650_gm Glyma08g01740_gm Glyma08g05850_gm Glyma08g08590_gm Glyma09g03020_gm Glyma10g37960_gm Glyma14g40380_gm Glyma15g13970_gm Glyma17g37770_gm Glyma19g30…
Group59	79	5	setaria arabidopsis glycine sorghum oryza	Glyma01g22962_gm Glyma01g30335_gm Glyma0220s00260_gm Glyma02g18651_gm Glyma02g29116_gm Glyma02g34931_gm Glyma03g13213_gm Glyma03g16426_gm Glyma03g24233_gm Glyma04g12742_gm Glyma04g13106_gm Glyma04g17450_gm Glyma04g32611_gm Glyma05g21551_gm Glyma06g10411_gm Glyma06g11351_gm Glyma06g24151_gm Glyma06g27770_gm Glyma06g29591_gm Glyma07g21181_gm Glyma07g26962_gm Glyma08g16346_gm Glyma08g28998_gm Glyma0…
Group60	76	7	ricinus setaria arabidopsis gossypium glycine sorghum oryza	AT1G49240_at AT2G37620_at AT2G42100_at AT3G12110_at AT3G18780_at AT3G46520_at AT3G53750_at AT5G09810_at AT5G59370_at Glyma02g10170_gm Glyma02g29160_gm Glyma03g30110_gm Glyma04g39380_gm Glyma05g09290_gm Glyma05g32220_gm Glyma06g15520_gm Glyma08g15480_gm Glyma08g19420_gm Glyma09g17040_gm Glyma11g14880_gm Glyma12g06820_gm Glyma13g41060_gm Glyma15g04360_gm Glyma15g05570_gm Glyma18g52780_gm Glyma19g00…
Group61	76	3	ricinus gossypium glycine	Glyma01g10231_gm Glyma18g46033_gm Glyma18g46120_gm Glyma01g10254_gm Glyma07g06866_gm Glyma07g06914_gm Glyma07g07015_gm Glyma07g07075_gm Glyma07g07100_gm Glyma07g07110_gm Glyma07g07150_gm Glyma07g08445_gm Glyma16g03515_gm Glyma16g03550_gm Glyma18g46026_gm Glyma18g46050_gm Glyma18g46101_gm Glyma18g46111_gm Glyma06g39990_gm Glyma13g33536_gm Glyma15g39596_gm Glyma15g39642_gm Glyma07g06898_gm Glyma07g…
Group62	75	7	ricinus setaria arabidopsis gossypium glycine sorghum oryza	AT1G13980_at AT5G19610_at AT5G39500_at AT3G46840_at AT3G46850_at AT5G58820_at AT5G58830_at AT5G58840_at AT5G59090_at AT5G59100_at AT5G59120_at AT5G59130_at AT5G59190_at AT4G15040_at Glyma02g41730_gm Glyma09g32140_gm Glyma11g34311_gm Glyma11g34320_gm Glyma14g07230_gm Glyma18g03990_gm Glyma18g04000_gm Glyma02g41950_gm Glyma10g23510_gm Glyma10g23520_gm Glyma11g34630_gm Glyma14g06960_gm Glyma14g06970…
Group63	75	2	ricinus glycine	Glyma01g05710_gm Glyma02g08430_gm Glyma02g45353_gm Glyma02g45362_gm Glyma06g46665_gm Glyma08g41270_gm Glyma09g29050_gm Glyma11g21361_gm Glyma12g03040_gm Glyma12g36880_gm Glyma13g26420_gm Glyma13g26460_gm Glyma16g23790_gm Glyma16g23800_gm Glyma16g24920_gm Glyma16g24940_gm Glyma16g25045_gm Glyma16g25071_gm Glyma16g25140_gm Glyma16g25170_gm Glyma16g27521_gm Glyma16g27560_gm Glyma16g33590_gm Glyma16g…
Group64	75	1	oryza	LOC_Os10g20740_os LOC_Os11g05250_os LOC_Os12g05350_os LOC_Os10g21150_os LOC_Os11g08000_os LOC_Os12g05144_os LOC_Os11g13950_os LOC_Os11g36330_os LOC_Os12g28010_os LOC_Os11g26956_os LOC_Os11g15540_os LOC_Os08g33410_os LOC_Os09g03000_os LOC_Os09g13520_os LOC_Os09g14130_os LOC_Os09g21220_os LOC_Os09g31330_os LOC_Os09g10700_os LOC_Os09g10680_os LOC_Os08g37220_os LOC_Os08g14150_os LOC_Os09g31340_os LOC…
Group65	72	7	ricinus setaria arabidopsis gossypium glycine sorghum oryza	AT1G02640_at AT1G78060_at AT3G19620_at AT5G09730_at AT5G10560_at AT5G49360_at AT5G64570_at AT5G09700_at Glyma02g01660_gm Glyma03g37710_gm Glyma06g11040_gm Glyma08g07950_gm Glyma08g19280_gm Glyma09g04337_gm Glyma09g33580_gm Glyma10g01710_gm Glyma13g01950_gm Glyma14g34480_gm Glyma15g05720_gm Glyma15g15370_gm Glyma19g40300_gm Glyma20g27011_gm Gorai.001G143600_gorai Gorai.002G219100_gorai Gorai.002G2…
Group66	72	7	ricinus setaria arabidopsis gossypium glycine sorghum oryza	AT1G69710_at AT1G76950_at AT3G23270_at AT4G14368_at AT5G12350_at AT5G19420_at AT5G42140_at AT3G47660_at Glyma02g00790_gm Glyma02g09250_gm Glyma03g05003_gm Glyma09g41500_gm Glyma10g00900_gm Glyma10g37110_gm Glyma16g28820_gm Glyma18g44240_gm Glyma20g30530_gm Glyma02g44920_gm Glyma08g41046_gm Glyma08g41390_gm Glyma11g28160_gm Glyma14g03830_gm Glyma16g28640_gm Glyma18g14970_gm Glyma11g33200_gm Glyma1…
Group67	72	3	arabidopsis glycine sorghum	AT3G51690_at AT3G51700_at Glyma0086s00200_gm Glyma0086s00250_gm Glyma0128s50_gm Glyma01g01641_gm Glyma01g25758_gm Glyma01g31581_gm Glyma02g20285_gm Glyma03g22916_gm Glyma03g23811_gm Glyma04g32348_gm Glyma04g35370_gm Glyma05g14394_gm Glyma06g22781_gm Glyma06g33192_gm Glyma06g34676_gm Glyma07g28026_gm Glyma08g35582_gm Glyma09g09895_gm Glyma09g15833_gm Glyma10g11713_gm Glyma10g17486_gm Glyma10g22135…
Group68	72	6	ricinus setaria gossypium glycine sorghum oryza	Gorai.002G049100_gorai Gorai.002G049400_gorai Gorai.002G051300_gorai Gorai.002G051700_gorai Gorai.002G051100_gorai Gorai.002G051900_gorai Gorai.002G064300_gorai Gorai.007G045900_gorai Gorai.007G181000_gorai Gorai.009G306900_gorai Gorai.009G307100_gorai Gorai.009G371100_gorai Gorai.009G371300_gorai Gorai.009G371600_gorai Gorai.009G366000_gorai Gorai.009G369800_gorai Gorai.009G371900_gorai Gorai.01…
Group69	71	6	ricinus setaria arabidopsis gossypium glycine sorghum	AT1G48370_at AT1G65730_at AT3G17650_at AT3G27020_at AT4G24120_at AT5G24380_at AT5G41000_at AT5G53550_at Glyma04g41020_gm Glyma06g13820_gm Glyma09g29410_gm Glyma10g31610_gm Glyma11g31870_gm Glyma13g10410_gm Glyma16g05850_gm Glyma16g33840_gm Glyma17g26520_gm Glyma19g26500_gm Glyma20g16600_gm Glyma20g35980_gm Glyma20g00690_gm Glyma09g41800_gm Glyma20g00700_gm Gorai.003G076700_gorai Gorai.003G122700_…
Group70	70	7	ricinus setaria arabidopsis gossypium glycine sorghum oryza	AT1G17230_at AT2G33170_at AT3G24240_at AT5G48940_at AT5G63930_at AT1G34110_at AT4G26540_at AT5G56040_at Glyma01g07910_gm Glyma02g13320_gm Glyma02g47230_gm Glyma04g41860_gm Glyma05g02470_gm Glyma06g12940_gm Glyma08g44620_gm Glyma08g47220_gm Glyma10g36490_gm Glyma13g08870_gm Glyma14g01520_gm Glyma14g29360_gm Glyma17g09440_gm Glyma18g08190_gm Glyma18g38470_gm Glyma20g31080_gm Glyma08g18610_gm Glyma1…
Group71	69	7	ricinus setaria arabidopsis gossypium glycine sorghum oryza	AT1G06390_at AT2G30980_at AT3G05840_at AT5G14640_at AT5G26751_at AT1G09840_at AT1G57870_at AT4G00720_at AT3G61160_at Glyma02g01220_gm Glyma03g01850_gm Glyma03g38850_gm Glyma06g42840_gm Glyma07g08320_gm Glyma10g01280_gm Glyma10g28530_gm Glyma12g15470_gm Glyma12g28730_gm Glyma13g36570_gm Glyma16g00400_gm Glyma18g45960_gm Glyma19g41420_gm Glyma20g22600_gm Glyma09g40150_gm Glyma04g06760_gm Glyma05g29…
Group72	69	7	ricinus setaria arabidopsis gossypium glycine sorghum oryza	AT1G66960_at AT1G78500_at AT1G78950_at AT1G78955_at AT1G78960_at AT1G78970_at AT2G07050_at AT3G29255_at AT3G45130_at AT4G15340_at AT4G15370_at AT5G36150_at AT5G42600_at AT5G48010_at Glyma01g00430_gm Glyma01g00450_gm Glyma03g27620_gm Glyma03g27661_gm Glyma07g00330_gm Glyma08g03060_gm Glyma08g24160_gm Glyma15g10870_gm Glyma15g35330_gm Glyma20g33450_gm Glyma15g07110_gm Gorai.004G022500_gorai Gorai.0…
Group73	69	6	ricinus setaria gossypium glycine sorghum oryza	Glyma02g11151_gm Glyma02g31620_gm Glyma13g09742_gm Glyma13g09794_gm Glyma13g09865_gm Glyma14g27015_gm Glyma17g32691_gm Glyma17g32731_gm Glyma17g32830_gm Glyma19g11565_gm Glyma13g03360_gm Glyma13g09700_gm Glyma13g09730_gm Glyma13g09781_gm Glyma13g09820_gm Glyma13g09755_gm Glyma14g13884_gm Glyma17g32782_gm Gorai.002G039500_gorai Gorai.002G039900_gorai Gorai.002G041000_gorai Gorai.002G041100_gorai G…
Group74	67	7	ricinus setaria arabidopsis gossypium glycine sorghum oryza	AT1G18150_at AT1G73670_at AT2G42880_at AT5G19010_at AT1G53510_at AT3G14720_at Glyma02g45630_gm Glyma07g11470_gm Glyma07g38510_gm Glyma08g05700_gm Glyma08g42240_gm Glyma09g30790_gm Glyma13g28120_gm Glyma13g33860_gm Glyma14g03190_gm Glyma15g10940_gm Glyma15g38490_gm Glyma17g02220_gm Glyma18g12720_gm Glyma05g33980_gm Gorai.002G045300_gorai Gorai.005G035600_gorai Gorai.006G007700_gorai Gorai.007G3323…
Group75	67	7	ricinus setaria arabidopsis gossypium glycine sorghum oryza	AT1G29420_at AT1G29430_at AT1G29440_at AT1G29450_at AT1G29460_at AT1G29490_at AT1G29500_at AT1G29510_at AT5G27780_at Glyma11g10260_gm Glyma12g02560_gm Glyma11g10270_gm Glyma12g02570_gm Gorai.002G202800_gorai Gorai.002G202900_gorai Gorai.002G203000_gorai Gorai.002G203100_gorai Gorai.005G256800_gorai Gorai.005G256900_gorai Gorai.N012300_gorai Gorai.005G256400_gorai Gorai.005G256500_gorai Gorai.005G…
Group76	67	7	ricinus setaria arabidopsis gossypium glycine sorghum oryza	AT3G14610_at AT3G14620_at AT3G14630_at AT3G14640_at AT3G14650_at AT3G14660_at AT3G14680_at AT3G14690_at Glyma06g36210_gm Glyma13g33620_gm Glyma15g39090_gm Glyma15g39150_gm Glyma15g39250_gm Glyma15g39290_gm Glyma13g33690_gm Glyma13g33700_gm Glyma13g35230_gm Glyma15g39160_gm Gorai.002G043200_gorai Gorai.002G043400_gorai Gorai.002G043600_gorai Gorai.004G270700_gorai LOC_Os01g41810_os LOC_Os01g41820_…
Group77	66	7	ricinus setaria arabidopsis gossypium glycine sorghum oryza	AT1G10540_at AT1G60030_at AT5G49990_at AT5G62890_at AT1G49960_at AT2G05760_at AT2G34190_at Glyma01g04160_gm Glyma02g03550_gm Glyma04g06750_gm Glyma04g35080_gm Glyma05g01900_gm Glyma06g06840_gm Glyma06g19660_gm Glyma08g40100_gm Glyma17g10000_gm Glyma18g18060_gm Glyma02g43660_gm Glyma08g12360_gm Glyma13g13550_gm Glyma14g05220_gm Glyma20g13540_gm Glyma04g04890_gm Glyma06g04990_gm Glyma14g09920_gm Gl…
Group78	66	7	ricinus setaria arabidopsis gossypium glycine sorghum oryza	AT1G48410_at AT2G27880_at AT5G43810_at Glyma01g06370_gm Glyma02g12430_gm Glyma02g00510_gm Glyma04g21450_gm Glyma05g08170_gm Glyma06g23920_gm Glyma09g29720_gm Glyma10g00527_gm Glyma10g38770_gm Glyma11g19650_gm Glyma12g08860_gm Glyma16g34300_gm Glyma17g12850_gm Glyma20g28970_gm Gorai.006G103000_gorai Gorai.006G103100_gorai Gorai.006G189400_gorai Gorai.006G243200_gorai Gorai.008G294100_gorai Gorai.0…
Group79	66	7	ricinus arabidopsis setaria gossypium glycine sorghum oryza	Glyma06g45590_gm Glyma12g11260_gm Glyma12g32500_gm Glyma12g32520_gm Glyma13g37930_gm Gorai.002G069600_gorai Gorai.005G207100_gorai Gorai.008G151000_gorai LOC_Os01g06240_os LOC_Os01g65010_os LOC_Os01g66610_os LOC_Os01g66640_os LOC_Os04g01310_os LOC_Os04g01320_os LOC_Os04g28780_os LOC_Os04g34250_os LOC_Os04g34270_os LOC_Os04g34290_os LOC_Os04g34320_os LOC_Os04g34330_os LOC_Os04g34370_os LOC_Os04g34…
Group80	65	7	ricinus setaria arabidopsis gossypium glycine sorghum oryza	AT1G06410_at AT1G23870_at AT1G60140_at AT1G68020_at AT1G70290_at AT2G18700_at AT4G17770_at Glyma01g03870_gm Glyma02g03820_gm Glyma02g09480_gm Glyma04g35190_gm Glyma05g02020_gm Glyma06g19590_gm Glyma06g42820_gm Glyma07g26980_gm Glyma08g39870_gm Glyma10g41680_gm Glyma12g15500_gm Glyma13g01420_gm Glyma17g07530_gm Glyma18g18590_gm Glyma20g25540_gm Gorai.001G070500_gorai Gorai.004G103500_gorai Gorai.0…
Group81	65	7	ricinus setaria arabidopsis gossypium glycine sorghum oryza	AT1G26850_at AT4G18030_at AT1G33170_at AT2G45750_at AT4G00750_at AT4G10440_at Glyma01g05580_gm Glyma02g11890_gm Glyma04g33740_gm Glyma05g06050_gm Glyma05g36550_gm Glyma06g20710_gm Glyma07g08400_gm Glyma08g03000_gm Glyma08g41220_gm Glyma09g26650_gm Glyma09g40090_gm Glyma16g32180_gm Glyma17g16350_gm Glyma18g15080_gm Glyma20g29530_gm Glyma18g46020_gm Glyma08g47710_gm Glyma18g53780_gm Gorai.001G07180…
Group82	65	4	ricinus arabidopsis gossypium glycine	AT5G17680_at AT2G17060_at AT3G51570_at AT4G12010_at AT4G19510_at AT4G19530_at AT4G36150_at AT5G17880_at AT5G44870_at AT5G45060_at AT5G45200_at AT5G45230_at AT5G45250_at Glyma01g03921_gm Glyma02g03760_gm Glyma07g04145_gm Glyma07g12460_gm Glyma08g20581_gm Glyma08g41560_gm Glyma10g32800_gm Glyma13g03770_gm Glyma13g15590_gm Glyma14g23930_gm Glyma15g02870_gm Glyma16g00861_gm Glyma18g14810_gm Glyma20g0…
Group83	64	7	ricinus setaria arabidopsis gossypium glycine sorghum oryza	AT1G09930_at AT4G10770_at AT4G16370_at AT4G26590_at AT4G27730_at AT5G53510_at AT5G53520_at AT5G55930_at AT5G64410_at Glyma02g05300_gm Glyma02g47140_gm Glyma03g29550_gm Glyma04g41140_gm Glyma06g13700_gm Glyma07g30280_gm Glyma07g39780_gm Glyma14g01610_gm Glyma15g06510_gm Glyma15g06520_gm Glyma17g01000_gm Glyma20g16480_gm Glyma04g09630_gm Gorai.004G130200_gorai Gorai.005G227300_gorai Gorai.007G01630…
Group84	64	7	ricinus setaria arabidopsis gossypium glycine sorghum oryza	AT1G17840_at AT1G51460_at AT1G51500_at AT3G21090_at Glyma03g29150_gm Glyma03g29160_gm Glyma11g09950_gm Glyma11g09960_gm Glyma12g02290_gm Glyma12g02300_gm Glyma19g31926_gm Glyma08g07530_gm Glyma08g07540_gm Glyma08g07550_gm Glyma08g07570_gm Glyma08g07580_gm Glyma13g07890_gm Glyma13g07910_gm Glyma13g07990_gm Glyma13g08000_gm Glyma09g28870_gm Glyma13g07941_gm Glyma13g07986_gm Glyma16g33470_gm Gorai.0…
Group85	64	7	ricinus setaria arabidopsis gossypium glycine sorghum oryza	AT1G74310_at AT2G25140_at AT4G14670_at AT5G15450_at AT3G48870_at AT5G50920_at AT5G51070_at Glyma04g06610_gm Glyma04g37740_gm Glyma05g00540_gm Glyma05g38510_gm Glyma06g06690_gm Glyma06g17360_gm Glyma06g21910_gm Glyma08g01140_gm Glyma08g26410_gm Glyma13g05920_gm Glyma18g49930_gm Glyma19g03440_gm Glyma04g38050_gm Glyma06g17020_gm Glyma17g08540_gm Gorai.001G053000_gorai Gorai.001G054700_gorai Gorai.0…
Group86	63	3	setaria sorghum oryza	Si004180m_si Si004734m_si Si004859m_si Si004964m_si Si004992m_si Si011687m_si Si012257m_si Si012263m_si Si019195m_si Si024644m_si Si024982m_si Si028209m_si Si032123m_si Si039528m_si Si039554m_si Si004519m_si Si005015m_si Si005092m_si Si008424m_si Si015275m_si Si015504m_si Si015708m_si Si015788m_si Si016935m_si Si019088m_si Si019117m_si Si019334m_si Si019584m_si Si020032m_si Si020156m_si Si024074m…
Group87	62	6	ricinus setaria arabidopsis gossypium glycine sorghum	AT2G17070_at AT2G17080_at AT4G35200_at AT4G35210_at Glyma04g01280_gm Glyma04g01300_gm Glyma04g01340_gm Glyma06g01320_gm Glyma06g01340_gm Glyma11g12350_gm Glyma11g12390_gm Glyma11g12400_gm Glyma12g04560_gm Glyma12g04590_gm Glyma12g04610_gm Glyma12g04620_gm Glyma04g01290_gm Glyma06g01330_gm Glyma06g01355_gm Glyma06g01370_gm Glyma11g12310_gm Glyma11g12331_gm Glyma11g12370_gm Glyma12g04520_gm Glyma12…
Group88	62	7	ricinus setaria arabidopsis gossypium glycine sorghum oryza	AT3G47000_at AT3G47010_at AT3G47040_at AT3G47050_at AT5G04885_at AT5G20950_at AT5G20940_at Glyma02g33550_gm Glyma02g43990_gm Glyma09g02731_gm Glyma10g15980_gm Glyma11g22940_gm Glyma14g04940_gm Glyma15g13620_gm Glyma16g04330_gm Glyma16g04340_gm Glyma17g24410_gm Glyma19g29050_gm Glyma19g29060_gm Glyma02g39010_gm Glyma14g37070_gm Glyma18g07260_gm Gorai.002G219500_gorai Gorai.006G118100_gorai Gorai.0…
Group89	61	1	gossypium	Gorai.002G044500_gorai Gorai.002G044700_gorai Gorai.002G044900_gorai Gorai.002G045000_gorai Gorai.002G079000_gorai Gorai.003G073100_gorai Gorai.007G317700_gorai Gorai.007G320300_gorai Gorai.007G320900_gorai Gorai.007G323100_gorai Gorai.007G323300_gorai Gorai.009G375100_gorai Gorai.009G379600_gorai Gorai.009G379700_gorai Gorai.009G379800_gorai Gorai.009G379900_gorai Gorai.009G380000_gorai Gorai.00…
Group90	59	7	ricinus setaria arabidopsis gossypium glycine sorghum oryza	AT2G32830_at AT2G38940_at AT3G54700_at AT5G43340_at AT5G43350_at AT5G43360_at AT5G43370_at Glyma02g00840_gm Glyma03g31950_gm Glyma10g00950_gm Glyma10g04230_gm Glyma10g33020_gm Glyma10g33030_gm Glyma19g34710_gm Glyma20g34610_gm Glyma20g34620_gm Gorai.001G205900_gorai Gorai.001G253200_gorai Gorai.005G029800_gorai Gorai.005G029900_gorai Gorai.005G049900_gorai Gorai.006G072100_gorai Gorai.007G146000_…
Group91	59	1	glycine	Glyma13g12031_gm Glyma13g12043_gm Glyma13g12037_gm Glyma13g12073_gm Glyma13g12047_gm Glyma13g12053_gm Glyma13g12082_gm Glyma13g12181_gm Glyma13g12086_gm Glyma13g12062_gm Glyma13g12151_gm Glyma13g12065_gm Glyma13g12102_gm Glyma13g12068_gm Glyma13g12045_gm Glyma13g12079_gm Glyma13g12071_gm Glyma13g12077_gm Glyma13g11905_gm Glyma13g11996_gm Glyma13g11963_gm Glyma13g11998_gm Glyma13g12016_gm Glyma13g…
Group92	58	7	ricinus setaria arabidopsis gossypium glycine sorghum oryza	Glyma0121s00200_gm Glyma0121s00240_gm Glyma01g35120_gm Glyma0589s00200_gm Glyma08g41800_gm Glyma08g42971_gm Glyma08g43020_gm Glyma08g43170_gm Glyma08g43530_gm Glyma18g09130_gm Glyma18g09140_gm Glyma18g09170_gm Glyma18g09180_gm Glyma18g09220_gm Glyma18g09290_gm Glyma18g09314_gm Glyma18g09327_gm Glyma18g09340_gm Glyma18g09390_gm Glyma18g09410_gm Glyma18g09630_gm Glyma18g09670_gm Glyma18g09720_gm Gl…
Group93	57	5	ricinus arabidopsis gossypium glycine sorghum	AT1G16110_at AT1G16120_at AT1G16130_at AT1G16150_at AT1G16160_at AT1G69730_at AT1G79670_at AT1G79680_at AT4G31100_at AT4G31110_at AT1G17910_at AT1G19390_at Glyma09g01750_gm Glyma09g03160_gm Glyma09g03175_gm Glyma09g03190_gm Glyma09g03230_gm Glyma09g03211_gm Glyma15g14121_gm Glyma09g03201_gm Gorai.005G021500_gorai Gorai.005G021600_gorai Gorai.005G021700_gorai Gorai.005G022000_gorai Gorai.005G02210…
Group94	57	7	ricinus setaria arabidopsis gossypium glycine sorghum oryza	AT1G21850_at AT1G21860_at AT1G41830_at AT1G76160_at AT4G22010_at AT4G28090_at AT4G38420_at AT2G23630_at AT4G37160_at AT5G66920_at Glyma01g38980_gm Glyma04g02140_gm Glyma05g17432_gm Glyma06g02240_gm Glyma06g46350_gm Glyma07g39160_gm Glyma11g06290_gm Glyma11g10320_gm Glyma12g02610_gm Glyma12g31920_gm Glyma14g39880_gm Glyma17g01580_gm Glyma17g21490_gm Glyma17g21530_gm Glyma17g38120_gm Glyma12g10420_…
Group95	56	7	ricinus setaria arabidopsis gossypium glycine sorghum oryza	AT1G01740_at AT4G00710_at AT5G41260_at AT1G63500_at AT3G54030_at Glyma01g26690_gm Glyma03g15830_gm Glyma02g48030_gm Glyma14g00540_gm Glyma03g01300_gm Glyma05g37870_gm Glyma07g07850_gm Glyma08g01730_gm Glyma12g06200_gm Glyma13g41600_gm Glyma11g14240_gm Glyma05g06140_gm Glyma17g16420_gm Gorai.001G114400_gorai Gorai.003G126600_gorai Gorai.009G094800_gorai Gorai.002G205100_gorai Gorai.005G113100_gora…
Group96	56	7	ricinus setaria arabidopsis gossypium glycine sorghum oryza	AT1G32940_at AT1G32950_at AT1G32960_at AT1G32970_at AT1G66210_at AT1G66220_at AT4G10510_at AT4G10520_at AT4G10530_at AT4G10540_at AT4G10550_at AT4G21323_at AT4G21326_at AT4G21630_at AT4G21640_at AT4G21650_at AT5G11940_at Glyma05g28370_gm Glyma11g11940_gm Glyma12g04200_gm Gorai.003G074100_gorai Gorai.008G260500_gorai Gorai.012G000900_gorai Gorai.013G033000_gorai LOC_Os01g58240_os LOC_Os01g58270_os…
Group97	55	7	ricinus setaria arabidopsis gossypium glycine sorghum oryza	AT1G05200_at AT1G42540_at AT2G17260_at AT2G32390_at AT2G32400_at AT3G51480_at AT4G35290_at Glyma01g36210_gm Glyma04g01760_gm Glyma06g01860_gm Glyma06g46130_gm Glyma09g32980_gm Glyma09g32990_gm Glyma09g33010_gm Glyma11g09230_gm Glyma12g10650_gm Glyma12g32020_gm Glyma12g32030_gm Glyma13g38450_gm Glyma13g38460_gm Glyma14g00350_gm Glyma16g21470_gm Glyma02g48130_gm Gorai.003G001400_gorai Gorai.008G013…
Group98	55	7	ricinus setaria arabidopsis gossypium glycine sorghum oryza	AT2G29420_at AT2G29460_at AT2G29480_at AT2G29490_at AT2G29440_at AT2G29450_at AT2G29470_at Glyma01g26220_gm Glyma03g16563_gm Glyma03g16600_gm Glyma07g16800_gm Glyma07g16810_gm Glyma07g16830_gm Glyma07g16840_gm Glyma07g16850_gm Glyma07g16855_gm Glyma07g16910_gm Glyma07g16940_gm Glyma18g41340_gm Glyma18g41410_gm Glyma01g26230_gm Glyma18g41350_gm Glyma07g16860_gm Glyma07g16925_gm Gorai.006G178400_go…
Group99	55	5	setaria gossypium glycine sorghum oryza	Glyma01g42340_gm Glyma04g28540_gm Glyma06g20100_gm Glyma11g03020_gm Glyma17g33290_gm Glyma18g37410_gm Glyma02g33920_gm Glyma05g22090_gm Glyma15g38170_gm Glyma15g38460_gm Glyma17g17900_gm Glyma05g23600_gm Glyma08g35620_gm Glyma12g17580_gm Glyma13g10400_gm Glyma14g34340_gm Glyma15g21480_gm Glyma17g32400_gm Glyma18g37400_gm Si003930m_si Si004782m_si Si014850m_si Si015039m_si Si015188m_si Si015252m_s…
Group100	54	2	arabidopsis gossypium	Gorai.001G113700_gorai Gorai.009G414700_gorai Gorai.001G124900_gorai Gorai.005G140000_gorai Gorai.010G155700_gorai Gorai.010G203300_gorai Gorai.011G082700_gorai Gorai.001G139500_gorai Gorai.002G087100_gorai Gorai.003G058200_gorai Gorai.003G070900_gorai Gorai.004G096300_gorai Gorai.005G048700_gorai Gorai.005G202500_gorai Gorai.006G167200_gorai Gorai.007G188900_gorai Gorai.009G319100_gorai Gorai.00…
Group101	53	7	ricinus setaria arabidopsis gossypium glycine sorghum oryza	AT1G64170_at AT3G17630_at AT4G23700_at AT5G41610_at AT2G13620_at AT3G53720_at Glyma01g43280_gm Glyma03g32890_gm Glyma04g39010_gm Glyma11g02220_gm Glyma13g02910_gm Glyma13g17670_gm Glyma17g04820_gm Glyma03g32900_gm Glyma13g19370_gm Glyma05g32580_gm Glyma06g15970_gm Glyma15g07180_gm Gorai.002G255100_gorai Gorai.003G082900_gorai Gorai.003G083100_gorai Gorai.003G083300_gorai Gorai.012G102300_gorai Go…
Group102	53	7	ricinus setaria arabidopsis gossypium glycine sorghum oryza	AT2G25760_at AT3G03940_at AT3G13670_at AT5G18190_at Glyma04g09070_gm Glyma04g09080_gm Glyma06g09190_gm Glyma07g01890_gm Glyma08g21570_gm Glyma08g47680_gm Glyma10g44050_gm Glyma16g04580_gm Glyma18g53810_gm Glyma20g38770_gm Gorai.001G026300_gorai Gorai.004G018000_gorai Gorai.004G018100_gorai Gorai.004G279600_gorai Gorai.007G289500_gorai Gorai.007G343500_gorai Gorai.009G024100_gorai Gorai.009G048800…
Group103	52	7	ricinus setaria arabidopsis gossypium glycine sorghum oryza	AT1G18890_at AT1G74740_at AT2G41860_at AT3G51850_at AT3G57530_at AT5G19450_at AT2G31500_at AT5G12480_at Glyma02g31490_gm Glyma03g29450_gm Glyma04g34440_gm Glyma05g01470_gm Glyma06g20170_gm Glyma07g18310_gm Glyma10g17561_gm Glyma11g13740_gm Glyma12g05730_gm Glyma17g10410_gm Glyma18g43160_gm Glyma19g32260_gm Gorai.001G138000_gorai Gorai.003G092900_gorai Gorai.006G128200_gorai Gorai.006G137800_gorai…
Group104	52	7	ricinus setaria arabidopsis gossypium glycine sorghum oryza	AT1G71010_at AT3G14270_at AT4G33240_at Glyma07g05100_gm Glyma07g34030_gm Glyma13g17510_gm Glyma16g01590_gm Glyma17g05000_gm Glyma20g01680_gm Glyma10g36251_gm Glyma20g31341_gm Gorai.001G018100_gorai Gorai.006G090300_gorai Gorai.009G038700_gorai Gorai.010G095400_gorai Gorai.010G173400_gorai Gorai.011G055600_gorai Gorai.002G180000_gorai Gorai.005G162400_gorai Gorai.006G132400_gorai Gorai.009G261700_…
Group105	51	7	ricinus setaria arabidopsis gossypium glycine sorghum oryza	AT2G37040_at AT3G10340_at AT3G53260_at AT5G04230_at Glyma02g47940_gm Glyma03g33880_gm Glyma03g33890_gm Glyma10g06600_gm Glyma10g35381_gm Glyma13g20800_gm Glyma19g36620_gm Glyma20g32135_gm Gorai.002G248000_gorai Gorai.006G166000_gorai Gorai.007G373600_gorai Gorai.007G373700_gorai Gorai.009G416300_gorai Gorai.010G086000_gorai Gorai.011G238400_gorai LOC_Os02g41630_os LOC_Os02g41650_os LOC_Os02g41670…
Group106	51	1	glycine	Glyma0249s00210_gm Glyma0363s00210_gm Glyma12g14508_gm Glyma12g14530_gm Glyma13g07005_gm Glyma16g24001_gm Glyma16g29060_gm Glyma16g29080_gm Glyma16g29111_gm Glyma16g29171_gm Glyma16g29200_gm Glyma16g29216_gm Glyma16g29274_gm Glyma16g29300_gm Glyma16g29315_gm Glyma16g29476_gm Glyma16g29490_gm Glyma16g29520_gm Glyma16g29541_gm Glyma02g09263_gm Glyma16g17441_gm Glyma16g23452_gm Glyma16g23484_gm Glym…
Group107	51	6	ricinus setaria gossypium glycine sorghum oryza	Glyma02g46840_gm Glyma14g01871_gm Glyma14g01880_gm Glyma18g08940_gm Glyma07g20080_gm Glyma07g20430_gm Glyma08g43890_gm Glyma08g43900_gm Glyma08g43920_gm Glyma08g43930_gm Glyma09g41570_gm Glyma14g14520_gm Glyma17g31560_gm Glyma18g08930_gm Glyma20g00970_gm Glyma20g00980_gm Glyma20g00990_gm Glyma18g08950_gm Glyma20g00960_gm Gorai.002G097100_gorai Gorai.005G005900_gorai Gorai.009G359100_gorai Gorai.0…
Group108	50	7	ricinus setaria arabidopsis gossypium glycine sorghum oryza	AT1G03920_at AT1G30640_at AT2G20470_at AT3G23310_at AT4G14350_at AT4G33080_at AT2G19400_at Glyma02g00580_gm Glyma03g32160_gm Glyma04g05670_gm Glyma06g05680_gm Glyma10g00830_gm Glyma10g04410_gm Glyma10g32480_gm Glyma13g18670_gm Glyma19g34920_gm Glyma20g35110_gm Glyma15g18820_gm Glyma09g07610_gm Glyma17g36050_gm Glyma14g09130_gm Gorai.004G221500_gorai Gorai.005G050600_gorai Gorai.005G119300_gorai G…
Group109	50	7	ricinus setaria arabidopsis gossypium glycine sorghum oryza	AT1G18370_at AT3G43210_at AT2G21300_at AT4G38950_at AT3G51150_at AT5G66310_at Glyma01g37341_gm Glyma02g05650_gm Glyma04g01010_gm Glyma11g07950_gm Glyma11g11840_gm Glyma12g04120_gm Glyma16g24250_gm Glyma06g01045_gm Glyma04g02930_gm Glyma06g02940_gm Glyma07g10790_gm Glyma09g31271_gm Glyma13g17440_gm Glyma17g05042_gm Gorai.001G075200_gorai Gorai.008G287600_gorai Gorai.013G222300_gorai Gorai.002G1489…
Group110	50	7	ricinus setaria arabidopsis gossypium glycine sorghum oryza	AT1G44100_at AT1G77380_at AT5G09220_at AT5G63850_at Glyma04g38640_gm Glyma04g38650_gm Glyma04g42520_gm Glyma05g32810_gm Glyma06g12270_gm Glyma06g16340_gm Glyma06g16350_gm Glyma13g10070_gm Glyma11g11440_gm Glyma12g03580_gm Glyma14g24370_gm Glyma08g00460_gm Gorai.002G196200_gorai Gorai.002G223200_gorai Gorai.006G007300_gorai Gorai.009G248600_gorai Gorai.012G038000_gorai LOC_Os01g66010_os LOC_Os05g3…
Group111	50	7	ricinus setaria arabidopsis gossypium glycine sorghum oryza	AT3G08510_at AT3G55940_at AT4G38530_at AT5G58670_at Glyma02g39190_gm Glyma14g37290_gm Glyma02g42410_gm Glyma14g06470_gm Glyma14g06500_gm Glyma02g42420_gm Glyma02g42430_gm Glyma11g35300_gm Glyma14g06450_gm Glyma14g06460_gm Glyma18g03100_gm Glyma11g35310_gm Glyma18g03090_gm Glyma11g35290_gm Glyma18g03110_gm Gorai.006G106400_gorai Gorai.009G091700_gorai Gorai.009G091900_gorai Gorai.010G197900_gorai …
Group112	49	7	ricinus setaria arabidopsis gossypium glycine sorghum oryza	AT1G66910_at AT1G66920_at AT1G66930_at AT1G67000_at AT5G38260_at AT5G38240_at AT5G38250_at Glyma05g34780_gm Glyma07g10460_gm Glyma07g10490_gm Glyma07g10541_gm Glyma07g10621_gm Glyma08g04900_gm Glyma07g10475_gm Glyma07g10561_gm Glyma07g10601_gm Glyma07g10641_gm Glyma07g10661_gm Glyma07g10680_gm Glyma09g31381_gm Glyma09g31421_gm Glyma08g04911_gm Gorai.001G081700_gorai Gorai.002G052200_gorai Gorai.0…
Group113	49	7	ricinus setaria arabidopsis gossypium glycine sorghum oryza	AT2G02580_at AT3G26290_at AT3G26300_at AT3G26310_at AT3G26320_at AT3G26330_at AT5G57260_at AT4G13770_at AT4G31500_at Glyma01g17330_gm Glyma03g03520_gm Glyma03g03550_gm Glyma03g03590_gm Glyma03g03630_gm Glyma03g03640_gm Glyma03g03721_gm Glyma18g11820_gm Glyma03g03560_gm Glyma03g03670_gm Gorai.003G024400_gorai Gorai.003G024500_gorai Gorai.011G225500_gorai Gorai.011G262400_gorai Gorai.011G224900_gor…
Group114	49	6	ricinus setaria gossypium glycine sorghum oryza	Glyma12g16830_gm Glyma12g16940_gm Glyma12g16990_gm Glyma12g17390_gm Gorai.002G080300_gorai Gorai.002G080500_gorai Gorai.002G234600_gorai Gorai.007G314900_gorai Gorai.007G315300_gorai Gorai.007G315500_gorai Gorai.007G315900_gorai Gorai.007G316200_gorai Gorai.007G316500_gorai Gorai.007G316800_gorai Gorai.009G428200_gorai Gorai.009G428300_gorai Gorai.009G428400_gorai Gorai.009G428500_gorai Gorai.009…
Group115	48	7	ricinus setaria arabidopsis gossypium glycine sorghum oryza	AT1G09880_at AT1G09890_at AT1G09910_at AT4G24430_at AT4G37950_at AT4G38030_at AT2G22620_at Glyma01g02560_gm Glyma02g38050_gm Glyma04g09670_gm Glyma04g09680_gm Glyma06g09760_gm Glyma06g09770_gm Glyma08g37410_gm Glyma09g33400_gm Glyma18g27090_gm Glyma02g38061_gm Glyma04g09660_gm Glyma08g37420_gm Gorai.002G138200_gorai Gorai.003G036400_gorai Gorai.003G036600_gorai Gorai.007G231600_gorai Gorai.008G08…
Group116	48	7	ricinus setaria arabidopsis gossypium glycine sorghum oryza	AT1G14830_at AT2G44590_at AT3G60190_at AT3G61760_at AT5G42080_at Glyma01g43550_gm Glyma02g09420_gm Glyma03g24610_gm Glyma05g34540_gm Glyma05g36840_gm Glyma07g06130_gm Glyma07g12850_gm Glyma07g26831_gm Glyma08g02700_gm Glyma08g05120_gm Glyma08g45380_gm Glyma11g01930_gm Glyma16g02740_gm Glyma17g16240_gm Gorai.001G154800_gorai Gorai.002G171700_gorai Gorai.004G132600_gorai Gorai.006G207300_gorai Gora…
Group117	48	7	ricinus setaria arabidopsis gossypium glycine sorghum oryza	AT1G15460_at AT1G74810_at AT2G47160_at AT3G06450_at AT3G62270_at AT4G32510_at AT5G25430_at Glyma03g38120_gm Glyma04g07390_gm Glyma04g35710_gm Glyma05g02280_gm Glyma06g07480_gm Glyma06g19290_gm Glyma09g03600_gm Glyma13g43950_gm Glyma15g01390_gm Glyma15g14521_gm Glyma17g09660_gm Glyma17g31201_gm Glyma19g40720_gm Gorai.004G146300_gorai Gorai.004G274500_gorai Gorai.005G070200_gorai Gorai.005G135900_g…
Group118	48	7	ricinus setaria arabidopsis gossypium glycine sorghum oryza	AT1G16760_at AT1G78940_at AT2G24370_at AT3G20200_at AT4G31230_at AT2G07020_at AT5G35380_at AT5G26150_at AT5G12000_at Glyma01g00490_gm Glyma04g08140_gm Glyma05g36460_gm Glyma06g08210_gm Glyma07g15650_gm Glyma08g03110_gm Glyma14g18380_gm Glyma17g28970_gm Glyma04g05600_gm Glyma14g12791_gm Glyma17g33441_gm Glyma13g45050_gm Glyma15g00280_gm Glyma07g00340_gm Glyma19g02340_gm Gorai.004G293500_gorai Gora…
Group119	48	7	ricinus setaria arabidopsis gossypium glycine sorghum oryza	AT1G21980_at AT1G77740_at AT2G26420_at AT2G41210_at AT3G07960_at AT3G56960_at Glyma02g21110_gm Glyma03g28390_gm Glyma04g38340_gm Glyma04g43230_gm Glyma06g11460_gm Glyma06g16710_gm Glyma11g21710_gm Glyma13g26670_gm Glyma15g37550_gm Glyma19g31110_gm Glyma13g02580_gm Glyma14g33450_gm Glyma05g33120_gm Glyma08g00720_gm Gorai.002G226500_gorai Gorai.003G089000_gorai Gorai.009G242800_gorai Gorai.009G2830…
Group120	48	7	ricinus setaria arabidopsis gossypium glycine sorghum oryza	AT1G62200_at AT2G02020_at AT2G02040_at AT3G54140_at AT5G01180_at Glyma01g27490_gm Glyma02g38970_gm Glyma05g26670_gm Glyma05g26680_gm Glyma07g17640_gm Glyma08g09680_gm Glyma11g23370_gm Glyma14g37020_gm Glyma18g07220_gm Glyma05g26690_gm Glyma08g15670_gm Gorai.002G169800_gorai Gorai.003G124700_gorai Gorai.004G006700_gorai Gorai.006G180700_gorai Gorai.009G093900_gorai Gorai.012G159000_gorai Gorai.012…
Group121	48	7	ricinus setaria arabidopsis gossypium glycine sorghum oryza	AT1G73370_at AT3G43190_at AT4G02280_at AT5G20830_at AT5G37180_at AT5G49190_at Glyma02g40740_gm Glyma03g37441_gm Glyma09g08550_gm Glyma09g29710_gm Glyma11g33240_gm Glyma13g17421_gm Glyma14g39070_gm Glyma15g16171_gm Glyma15g20180_gm Glyma16g34290_gm Glyma17g05067_gm Glyma19g40041_gm Gorai.001G017700_gorai Gorai.001G083400_gorai Gorai.004G142700_gorai Gorai.007G047100_gorai Gorai.009G038000_gorai Go…
Group122	48	1	glycine	Glyma0146s00210_gm Glyma02g04720_gm Glyma05g06300_gm Glyma05g29980_gm Glyma06g19220_gm Glyma08g14340_gm Glyma08g46490_gm Glyma08g46730_gm Glyma08g46760_gm Glyma17g12520_gm Glyma18g33583_gm Glyma18g33610_gm Glyma18g33690_gm Glyma18g33700_gm Glyma18g33850_gm Glyma18g33871_gm Glyma18g33890_gm Glyma18g33900_gm Glyma18g33970_gm Glyma18g33990_gm Glyma18g34040_gm Glyma18g34061_gm Glyma18g34081_gm Glyma1…
Group123	47	7	ricinus setaria arabidopsis gossypium glycine sorghum oryza	AT1G04820_at AT1G50010_at AT1G64740_at AT4G14960_at AT5G19770_at AT5G19780_at Glyma01g40550_gm Glyma04g09350_gm Glyma05g23230_gm Glyma05g29000_gm Glyma06g09500_gm Glyma08g12140_gm Glyma10g40150_gm Glyma11g04750_gm Glyma16g04420_gm Glyma16g27030_gm Glyma17g16831_gm Glyma19g28990_gm Glyma20g27280_gm Gorai.001G255600_gorai Gorai.005G097800_gorai Gorai.005G229600_gorai Gorai.007G086400_gorai Gorai.00…
Group124	47	7	ricinus setaria arabidopsis gossypium glycine sorghum oryza	AT1G77690_at AT2G21050_at AT2G38120_at AT5G01240_at Glyma01g28310_gm Glyma03g09100_gm Glyma02g42290_gm Glyma03g09140_gm Glyma04g00640_gm Glyma04g43150_gm Glyma06g00690_gm Glyma06g11540_gm Glyma07g17810_gm Glyma11g11310_gm Glyma11g35080_gm Glyma12g03490_gm Glyma14g06600_gm Glyma18g03280_gm Glyma18g42640_gm Gorai.002G195200_gorai Gorai.002G262100_gorai Gorai.005G253300_gorai Gorai.006G181400_gorai …
Group125	47	7	ricinus setaria arabidopsis gossypium glycine sorghum oryza	AT2G24630_at AT3G07330_at AT3G28180_at AT4G07960_at AT4G31590_at Glyma03g21730_gm Glyma04g05100_gm Glyma04g08100_gm Glyma06g05190_gm Glyma06g08180_gm Glyma07g00590_gm Glyma08g23820_gm Glyma13g04480_gm Glyma14g10230_gm Glyma14g18140_gm Glyma16g10680_gm Glyma17g29060_gm Glyma19g01560_gm Gorai.001G040500_gorai Gorai.005G098600_gorai Gorai.006G028400_gorai Gorai.009G066500_gorai Gorai.009G222300_gora…
Group126	46	7	ricinus setaria arabidopsis gossypium glycine sorghum oryza	AT1G04625_at AT1G27870_at AT1G47497_at AT1G52990_at AT1G77815_at AT2G04420_at AT2G13980_at AT2G34320_at AT2G46460_at AT3G23320_at AT3G25270_at AT4G03292_at AT5G43755_at AT5G65005_at AT1G10000_at AT2G06845_at AT1G50160_at AT2G02650_at AT3G32130_at AT4G09775_at AT5G26617_at AT4G12170_at AT5G44470_at AT3G09510_at AT4G09490_at AT4G29090_at AT5G19270_at AT5G38920_at AT5G42965_at 28153.m000273_rco 2981…
Group127	46	4	ricinus arabidopsis gossypium glycine	AT1G12210_at AT1G12220_at AT1G12280_at AT1G12290_at AT1G15890_at AT1G51480_at AT1G61180_at AT1G61190_at AT1G61300_at AT1G61310_at AT1G62630_at AT1G63350_at AT1G63360_at AT4G10780_at AT5G05400_at AT5G43730_at AT5G43740_at AT5G47260_at AT5G63020_at AT5G47250_at Gorai.002G018500_gorai Gorai.002G018600_gorai Gorai.002G018700_gorai Gorai.002G018900_gorai Gorai.002G019000_gorai Gorai.002G019200_gorai G…
Group128	46	4	ricinus arabidopsis gossypium glycine	AT1G14480_at AT1G14500_at AT4G10720_at AT5G54620_at AT5G54610_at Glyma04g06200_gm Glyma06g06190_gm Glyma06g06220_gm Glyma06g06270_gm Glyma06g36050_gm Glyma06g36110_gm Glyma12g27040_gm Glyma06g37040_gm Glyma06g36840_gm Glyma06g36910_gm Glyma06g37050_gm Gorai.004G288700_gorai Gorai.004G288800_gorai Gorai.004G288900_gorai Gorai.004G289000_gorai Gorai.004G289200_gorai Gorai.004G289300_gorai Gorai.004…
Group129	46	6	setaria arabidopsis gossypium glycine sorghum oryza	AT1G19260_at AT1G41920_at AT3G29763_at AT3G29765_at AT4G09660_at AT3G29450_at Glyma01g06671_gm Glyma07g05571_gm Glyma09g30691_gm Glyma10g06330_gm Glyma11g22015_gm Glyma15g43010_gm Glyma16g23060_gm Glyma19g06455_gm Glyma05g20956_gm Glyma07g16651_gm Glyma10g23711_gm Glyma14g17334_gm Glyma18g18700_gm Gorai.001G138700_gorai Gorai.003G052500_gorai Gorai.004G143400_gorai Gorai.005G086600_gorai Gorai.00…
Group130	46	7	ricinus setaria arabidopsis gossypium glycine sorghum oryza	AT1G30900_at AT2G14720_at AT2G14740_at AT2G30290_at AT2G34940_at AT3G52850_at AT4G20110_at Glyma01g45380_gm Glyma03g00510_gm Glyma07g14800_gm Glyma09g05490_gm Glyma09g41070_gm Glyma10g40340_gm Glyma11g00370_gm Glyma15g16810_gm Glyma18g44580_gm Glyma20g27000_gm Gorai.002G010300_gorai Gorai.005G122400_gorai Gorai.005G231800_gorai Gorai.008G051500_gorai Gorai.011G126800_gorai Gorai.013G050300_gorai …
Group131	46	3	arabidopsis gossypium glycine	AT1G45215_at AT1G45221_at AT1G45223_at AT1G57760_at AT1G57775_at AT1G57777_at AT3G30383_at AT3G30385_at AT3G30387_at AT3G44115_at AT4G07515_at AT4G08025_at AT5G34881_at AT5G34882_at AT5G34883_at AT5G34885_at AT5G34887_at AT5G34905_at AT5G34908_at AT5G42567_at AT5G42955_at AT5G42957_at Glyma05g14780_gm Glyma13g10110_gm Glyma14g24300_gm Glyma18g07428_gm Glyma19g07534_gm Glyma19g18682_gm Glyma19g187…
Group132	46	7	ricinus setaria arabidopsis gossypium glycine sorghum oryza	AT4G26610_at AT5G47750_at AT5G55910_at Glyma03g26200_gm Glyma07g13960_gm Glyma09g01800_gm Glyma09g37810_gm Glyma15g12761_gm Glyma18g48670_gm Glyma16g07620_gm Glyma19g00540_gm Glyma19g10160_gm Gorai.002G102000_gorai Gorai.004G166000_gorai Gorai.006G034200_gorai Gorai.007G075400_gorai Gorai.009G451500_gorai Gorai.010G248100_gorai Gorai.011G094600_gorai Gorai.012G064400_gorai Gorai.013G151400_gorai …
Group133	45	7	ricinus setaria arabidopsis gossypium glycine sorghum oryza	AT1G23480_at AT1G24070_at AT2G35650_at AT3G56000_at AT4G13410_at AT5G03760_at AT5G16190_at AT5G22740_at AT4G16590_at Glyma03g34060_gm Glyma03g34800_gm Glyma10g07560_gm Glyma10g34550_gm Glyma11g19490_gm Glyma12g08990_gm Glyma13g21440_gm Glyma19g36810_gm Glyma19g37480_gm Glyma20g32990_gm Glyma17g05350_gm Gorai.002G243400_gorai Gorai.004G008100_gorai Gorai.006G109100_gorai Gorai.009G305600_gorai Gor…
Group134	45	7	ricinus setaria arabidopsis gossypium glycine sorghum oryza	AT1G27120_at AT1G74800_at AT4G21060_at AT5G62620_at Glyma01g04660_gm Glyma02g02900_gm Glyma04g34620_gm Glyma05g01570_gm Glyma05g27610_gm Glyma06g20030_gm Glyma08g10590_gm Glyma08g40570_gm Glyma13g29280_gm Glyma15g09810_gm Glyma17g10330_gm Glyma18g16870_gm Gorai.001G079300_gorai Gorai.003G071200_gorai Gorai.005G189000_gorai Gorai.011G048300_gorai Gorai.012G121200_gorai LOC_Os03g48610_os LOC_Os03g5…
Group135	45	7	ricinus setaria arabidopsis gossypium glycine sorghum oryza	AT1G30490_at AT1G52150_at AT2G34710_at AT4G32880_at AT5G60690_at Glyma04g09000_gm Glyma05g30000_gm Glyma06g09100_gm Glyma07g01940_gm Glyma07g01950_gm Glyma08g13110_gm Glyma08g21610_gm Glyma08g21620_gm Glyma09g02750_gm Glyma11g20520_gm Glyma12g08080_gm Glyma15g13640_gm Gorai.001G026800_gorai Gorai.003G142200_gorai Gorai.004G229400_gorai Gorai.009G049100_gorai Gorai.009G107500_gorai Gorai.009G13680…
Group136	45	7	ricinus setaria arabidopsis gossypium glycine sorghum oryza	AT1G33540_at AT1G73270_at AT1G73280_at AT1G73290_at AT1G73300_at AT1G73310_at AT2G22980_at AT2G23000_at AT2G23010_at AT3G10450_at AT3G12220_at AT3G12230_at AT3G12240_at AT5G36180_at AT3G12203_at AT5G09640_at AT2G22920_at AT2G22990_at AT2G22970_at Glyma03g17920_gm Glyma06g05020_gm Glyma13g29370_gm Glyma15g09700_gm LOC_Os02g46260_os LOC_Os03g52040_os LOC_Os03g52070_os LOC_Os03g52080_os 30099.m00172…
Group137	45	7	ricinus setaria arabidopsis gossypium glycine sorghum oryza	AT2G28120_at AT2G39210_at Glyma02g24490_gm Glyma16g27460_gm Glyma03g34230_gm Glyma10g06650_gm Glyma10g42330_gm Glyma10g42340_gm Glyma13g20860_gm Glyma19g36930_gm Glyma19g36940_gm Glyma20g24720_gm Glyma10g42350_gm Glyma20g24700_gm Glyma20g24710_gm Gorai.004G231600_gorai Gorai.004G231700_gorai Gorai.006G161500_gorai Gorai.009G111100_gorai Gorai.009G111200_gorai Gorai.009G310000_gorai Gorai.011G2349…
Group138	45	7	ricinus setaria arabidopsis gossypium glycine sorghum oryza	AT3G02210_at AT3G29810_at AT5G60920_at Glyma02g35400_gm Glyma04g32130_gm Glyma06g22410_gm Glyma08g27560_gm Glyma13g06660_gm Glyma17g08830_gm Glyma18g50750_gm Glyma18g50760_gm Glyma19g04210_gm Glyma04g32120_gm Glyma06g22430_gm Glyma08g27570_gm Glyma18g50770_gm Glyma19g04220_gm Gorai.001G208300_gorai Gorai.007G176300_gorai Gorai.008G200000_gorai Gorai.003G102500_gorai Gorai.004G063600_gorai Gorai.0…
Group139	45	4	ricinus setaria gossypium oryza	Gorai.001G176100_gorai Gorai.002G004100_gorai Gorai.005G126500_gorai Gorai.007G179900_gorai Gorai.007G294400_gorai Gorai.009G323900_gorai Gorai.009G397500_gorai Gorai.012G084500_gorai Gorai.001G185400_gorai Gorai.004G040000_gorai Gorai.004G088300_gorai Gorai.005G199400_gorai Gorai.006G041800_gorai Gorai.008G037100_gorai Gorai.008G056200_gorai Gorai.009G272600_gorai Gorai.009G352100_gorai Gorai.00…
Group140	44	6	ricinus setaria arabidopsis gossypium glycine sorghum	AT1G32490_at AT2G35340_at AT2G47250_at AT3G26560_at AT3G62310_at AT4G16680_at AT5G13010_at Glyma01g04791_gm Glyma02g01390_gm Glyma03g37980_gm Glyma06g21821_gm Glyma08g00232_gm Glyma14g40561_gm Glyma15g33186_gm Glyma17g37551_gm Glyma18g00730_gm Glyma19g40600_gm Glyma10g01410_gm Glyma13g41740_gm Glyma15g03660_gm Gorai.008G137800_gorai Gorai.008G197200_gorai Gorai.009G117300_gorai Gorai.011G007600_g…
Group141	44	7	ricinus setaria arabidopsis gossypium glycine sorghum oryza	AT1G49580_at AT2G41140_at AT3G19100_at AT3G50530_at AT3G56760_at AT3G49370_at AT5G24430_at Glyma01g39090_gm Glyma02g15220_gm Glyma02g21350_gm Glyma04g40920_gm Glyma05g10202_gm Glyma06g13920_gm Glyma07g05750_gm Glyma07g33260_gm Glyma11g06170_gm Glyma19g30940_gm Glyma16g02340_gm Gorai.001G152000_gorai Gorai.004G123900_gorai Gorai.005G240400_gorai Gorai.006G129900_gorai Gorai.007G111600_gorai Gorai.…
Group142	44	7	ricinus setaria arabidopsis gossypium glycine sorghum oryza	AT1G60800_at AT2G23950_at AT3G25560_at AT5G16000_at AT4G30520_at Glyma01g03490_gm Glyma01g10100_gm Glyma02g04150_gm Glyma02g14160_gm Glyma02g36940_gm Glyma08g28380_gm Glyma13g07060_gm Glyma13g30050_gm Glyma17g07810_gm Glyma18g51330_gm Glyma19g05200_gm Glyma15g09101_gm Gorai.007G186300_gorai Gorai.009G008400_gorai Gorai.009G327400_gorai Gorai.009G337000_gorai Gorai.011G038400_gorai Gorai.012G09780…
Group143	44	6	ricinus setaria gossypium glycine sorghum oryza	Glyma02g32030_gm Glyma03g05772_gm Glyma03g29370_gm Glyma06g17560_gm Glyma19g24751_gm Glyma19g31528_gm Glyma19g31536_gm Glyma19g31544_gm Glyma19g31674_gm Glyma19g31686_gm Glyma19g31698_gm Glyma19g31843_gm Glyma19g31881_gm Glyma19g32080_gm Glyma19g32090_gm Glyma19g32110_gm Glyma19g32150_gm Glyma19g32180_gm Glyma03g05758_gm Glyma19g31651_gm Glyma19g31662_gm Glyma19g31856_gm Glyma03g29270_gm Glyma19g…
Group144	43	7	ricinus setaria arabidopsis gossypium glycine sorghum oryza	AT1G04470_at AT2G25800_at AT2G33420_at AT2G20010_at Glyma01g01280_gm Glyma04g08930_gm Glyma05g35760_gm Glyma06g09020_gm Glyma08g03890_gm Glyma16g08400_gm Glyma02g08650_gm Glyma10g27670_gm Glyma10g33290_gm Glyma16g27810_gm Glyma20g21610_gm Glyma20g34360_gm Gorai.001G008200_gorai Gorai.004G288600_gorai Gorai.009G027200_gorai Gorai.009G049700_gorai Gorai.010G075600_gorai Gorai.013G219200_gorai Gorai…
Group145	43	7	ricinus setaria arabidopsis gossypium glycine sorghum oryza	AT1G07920_at AT1G07940_at AT5G60390_at Glyma05g11630_gm Glyma05g24110_gm Glyma10g35700_gm Glyma16g07350_gm Glyma17g23900_gm Glyma19g07240_gm Gorai.001G130700_gorai Gorai.002G121500_gorai Gorai.002G249600_gorai Gorai.008G084000_gorai Gorai.009G419900_gorai Gorai.009G420000_gorai Gorai.009G420100_gorai Gorai.010G204400_gorai Gorai.011G241400_gorai Gorai.012G093800_gorai Gorai.012G094600_gorai LOC_O…
Group146	43	7	ricinus setaria arabidopsis gossypium glycine sorghum oryza	AT1G09170_at AT2G47500_at AT5G27000_at Glyma02g01900_gm Glyma02g47260_gm Glyma03g37500_gm Glyma03g39240_gm Glyma08g44630_gm Glyma10g02020_gm Glyma10g08480_gm Glyma10g29050_gm Glyma14g01490_gm Glyma19g40120_gm Glyma19g41800_gm Glyma03g29100_gm Glyma19g31910_gm Gorai.001G141400_gorai Gorai.002G103400_gorai Gorai.002G103500_gorai Gorai.004G142900_gorai Gorai.007G303600_gorai Gorai.013G127500_gorai G…
Group147	43	7	ricinus setaria arabidopsis gossypium glycine sorghum oryza	AT1G11260_at AT4G21480_at AT1G50310_at AT3G19940_at AT5G23270_at AT3G19930_at Glyma01g09220_gm Glyma02g13730_gm Glyma11g01920_gm Glyma16g20230_gm Glyma07g30880_gm Glyma08g06420_gm Glyma09g42110_gm Glyma09g42150_gm Glyma10g43140_gm Glyma20g23750_gm Gorai.009G174100_gorai Gorai.010G149800_gorai Gorai.011G023400_gorai LOC_Os01g38670_os LOC_Os01g38680_os LOC_Os07g01560_os LOC_Os08g08070_os LOC_Os03g3…
Group148	43	7	ricinus setaria arabidopsis gossypium glycine sorghum oryza	AT1G22340_at AT1G22360_at AT1G22380_at AT1G22400_at AT1G78270_at Glyma06g10733_gm Glyma13g01690_gm Glyma14g35160_gm Glyma14g35190_gm Glyma14g35220_gm Glyma14g35270_gm Glyma15g37520_gm Glyma08g19000_gm Glyma15g05980_gm Glyma15g06000_gm Glyma19g04570_gm Glyma19g04610_gm Gorai.009G235700_gorai Gorai.013G060400_gorai Gorai.013G060500_gorai Gorai.013G060700_gorai LOC_Os02g36830_os LOC_Os04g37820_os LO…
Group149	43	7	ricinus setaria arabidopsis gossypium glycine sorghum oryza	AT1G24650_at AT1G66150_at AT2G01820_at Glyma02g35550_gm Glyma03g36040_gm Glyma10g09990_gm Glyma07g27390_gm Glyma11g18310_gm Glyma12g31360_gm Glyma14g39290_gm Glyma18g04780_gm Glyma05g28350_gm Glyma08g11350_gm Glyma11g36700_gm Glyma18g00610_gm Glyma08g05340_gm Glyma11g33430_gm Glyma12g09960_gm Glyma13g38950_gm Gorai.001G125200_gorai Gorai.002G235300_gorai Gorai.006G115200_gorai Gorai.006G149500_go…
Group150	43	7	ricinus setaria arabidopsis gossypium glycine sorghum oryza	AT1G55120_at AT3G13784_at AT3G13790_at AT2G36190_at AT3G52600_at Glyma03g35520_gm Glyma10g08670_gm Glyma19g38160_gm Glyma20g03620_gm Glyma07g01090_gm Glyma08g20480_gm Glyma08g20490_gm Glyma13g42530_gm Glyma15g02850_gm Glyma14g11000_gm Glyma17g34570_gm Glyma17g34590_gm Glyma20g03580_gm Gorai.003G059100_gorai Gorai.006G153700_gorai Gorai.010G099300_gorai Gorai.010G099400_gorai Gorai.011G064900_gora…
Group151	43	7	ricinus setaria arabidopsis gossypium glycine sorghum oryza	AT3G56060_at AT5G51930_at AT5G51950_at Glyma05g03580_gm Glyma0615s00250_gm Glyma11g02930_gm Glyma17g14130_gm Glyma20g29370_gm Glyma0615s00200_gm Glyma10g38480_gm Glyma07g01220_gm Glyma08g20600_gm Glyma13g42630_gm Glyma15g02790_gm Gorai.004G207200_gorai Gorai.007G009900_gorai Gorai.008G243300_gorai Gorai.008G281500_gorai Gorai.009G142000_gorai Gorai.011G064300_gorai LOC_Os02g45530_os LOC_Os04g4840…
Group152	43	7	ricinus setaria arabidopsis gossypium glycine sorghum oryza	AT4G26270_at AT4G29220_at AT4G32840_at AT5G56630_at AT5G61580_at Glyma01g00870_gm Glyma04g09180_gm Glyma05g36050_gm Glyma06g09320_gm Glyma07g01710_gm Glyma07g15170_gm Glyma08g03570_gm Glyma08g21370_gm Glyma10g33820_gm Glyma13g42990_gm Glyma15g02400_gm Gorai.001G025000_gorai Gorai.001G051000_gorai Gorai.009G029100_gorai Gorai.010G079100_gorai Gorai.010G103900_gorai Gorai.013G229200_gorai Gorai.003…
Group153	43	1	setaria	Si004777m_si Si004794m_si Si007871m_si Si012406m_si Si012506m_si Si012613m_si Si014920m_si Si014965m_si Si014985m_si Si015128m_si Si019104m_si Si019421m_si Si019709m_si Si019739m_si Si020037m_si Si024330m_si Si024341m_si Si024379m_si Si024575m_si Si024624m_si Si024631m_si Si024677m_si Si024858m_si Si027370m_si Si027420m_si Si027522m_si Si027573m_si Si027628m_si Si027672m_si Si027914m_si Si028072m…
Group154	42	7	ricinus setaria arabidopsis gossypium glycine sorghum oryza	AT1G07400_at AT1G59860_at AT2G29500_at Glyma06g16490_gm Glyma07g32030_gm Glyma07g32050_gm Glyma07g32070_gm Glyma07g32090_gm Glyma07g32110_gm Glyma08g07330_gm Glyma08g07340_gm Glyma08g07350_gm Glyma13g24440_gm Glyma13g24490_gm Glyma13g24461_gm Glyma13g24510_gm Gorai.001G114100_gorai Gorai.001G114300_gorai Gorai.009G360700_gorai Gorai.004G006500_gorai Gorai.005G070000_gorai Gorai.009G095000_gorai G…
Group155	42	7	ricinus setaria arabidopsis gossypium glycine sorghum oryza	AT1G15750_at AT1G80490_at AT3G15880_at AT3G16830_at AT5G27030_at Glyma03g39290_gm Glyma04g06900_gm Glyma06g06980_gm Glyma07g03180_gm Glyma08g22910_gm Glyma10g29090_gm Glyma13g22720_gm Glyma13g44420_gm Glyma15g00880_gm Glyma17g12110_gm Glyma19g41840_gm Glyma20g38230_gm Gorai.004G238300_gorai Gorai.004G259300_gorai Gorai.006G077300_gorai Gorai.006G102300_gorai Gorai.009G059700_gorai Gorai.009G12640…
Group156	42	7	ricinus setaria arabidopsis gossypium glycine sorghum oryza	AT3G09110_at AT3G09120_at AT3G09140_at AT5G01120_at AT5G01130_at AT5G01140_at AT5G01150_at AT5G37320_at AT5G43240_at Glyma01g27040_gm Glyma07g06882_gm Glyma07g06990_gm Glyma07g07060_gm Glyma07g07140_gm Glyma18g42020_gm Glyma18g42180_gm Glyma18g46040_gm Glyma18g46080_gm Glyma18g53110_gm Glyma05g05103_gm Glyma07g16560_gm Glyma18g42151_gm Glyma18g53121_gm Glyma07g06943_gm Glyma07g06936_gm Glyma07g16…
Group157	42	7	ricinus setaria arabidopsis gossypium glycine sorghum oryza	AT4G10265_at AT4G10270_at Glyma06g45240_gm Glyma06g45280_gm Glyma06g45290_gm Glyma06g45370_gm Glyma06g45381_gm Glyma06g45390_gm Glyma06g45400_gm Glyma06g45410_gm Glyma06g45420_gm Glyma06g45430_gm Glyma12g11650_gm Glyma12g32740_gm Glyma13g37720_gm Glyma13g37750_gm Glyma12g32725_gm Glyma12g11740_gm Glyma12g32710_gm Glyma13g37760_gm Glyma12g32750_gm Gorai.005G205700_gorai Gorai.005G205800_gorai Gora…
Group158	42	7	ricinus arabidopsis setaria gossypium glycine sorghum oryza	Glyma02g44380_gm Glyma14g04433_gm Glyma03g42130_gm Glyma07g05700_gm Glyma16g02290_gm Gorai.001G132200_gorai Gorai.006G121600_gorai Gorai.009G076400_gorai Gorai.001G151000_gorai Gorai.007G112100_gorai Gorai.006G092100_gorai Gorai.010G168100_gorai Gorai.011G047700_gorai Gorai.008G129500_gorai LOC_Os03g03510_os LOC_Os07g05620_os LOC_Os12g03810_os LOC_Os03g20380_os LOC_Os07g48760_os LOC_Os11g03970_os…
Group159	42	2	ricinus glycine	Glyma05g29430_gm Glyma08g12580_gm Glyma08g12590_gm Glyma10g39110_gm Glyma11g15960_gm Glyma11g15990_gm Glyma11g16000_gm Glyma11g20720_gm Glyma11g20770_gm Glyma11g20780_gm Glyma11g20791_gm Glyma11g20800_gm Glyma11g20810_gm Glyma11g20820_gm Glyma12g07370_gm Glyma12g07411_gm Glyma12g07420_gm Glyma12g07430_gm Glyma12g07440_gm Glyma12g07450_gm Glyma12g07460_gm Glyma12g07490_gm Glyma13g29790_gm Glyma13g…
Group160	42	3	ricinus gossypium glycine	Glyma06g47620_gm Glyma12g16590_gm Glyma14g36511_gm Glyma14g38500_gm Glyma14g38516_gm Glyma14g38533_gm Glyma14g38561_gm Glyma14g38586_gm Glyma14g38700_gm Glyma14g38741_gm Glyma11g17875_gm Glyma14g01231_gm Gorai.009G374200_gorai Gorai.009G374300_gorai Gorai.009G373200_gorai Gorai.009G361900_gorai Gorai.009G373100_gorai Gorai.009G373300_gorai Gorai.009G373400_gorai Gorai.009G373500_gorai Gorai.009G3…
Group161	42	3	ricinus gossypium glycine	Glyma14g01911_gm Glyma16g17430_gm Glyma16g28410_gm Glyma16g28460_gm Glyma16g28480_gm Glyma16g28500_gm Glyma16g28510_gm Glyma16g28520_gm Glyma16g28530_gm Glyma14g02080_gm Glyma16g28447_gm Glyma16g28540_gm Gorai.009G444200_gorai Gorai.002G060600_gorai Gorai.002G060500_gorai Gorai.004G023200_gorai Gorai.004G023400_gorai Gorai.004G023800_gorai Gorai.009G354600_gorai Gorai.009G367500_gorai Gorai.009G3…
Group162	41	7	ricinus setaria arabidopsis gossypium glycine sorghum oryza	AT1G11960_at AT1G32090_at AT1G62320_at AT3G21620_at AT4G02900_at AT4G04340_at AT4G15430_at AT4G22120_at Glyma01g01360_gm Glyma02g43910_gm Glyma03g30780_gm Glyma07g39320_gm Glyma09g34420_gm Glyma13g10490_gm Glyma17g01400_gm Glyma19g33630_gm Glyma20g16230_gm Gorai.001G215500_gorai Gorai.004G055300_gorai Gorai.007G134700_gorai Gorai.007G171500_gorai Gorai.008G222200_gorai Gorai.009G181100_gorai Gora…
Group163	41	7	ricinus setaria arabidopsis gossypium glycine sorghum oryza	AT1G13170_at AT2G31020_at AT4G08180_at AT2G31030_at AT4G22540_at AT4G12460_at Glyma01g41940_gm Glyma04g38330_gm Glyma04g43220_gm Glyma05g04340_gm Glyma06g11470_gm Glyma06g16720_gm Glyma11g03421_gm Glyma11g37650_gm Glyma13g02601_gm Glyma14g33410_gm Glyma17g14816_gm Glyma18g01590_gm Gorai.003G170200_gorai Gorai.005G174900_gorai Gorai.006G212900_gorai Gorai.007G027800_gorai Gorai.009G242900_gorai Go…
Group164	41	1	arabidopsis	AT1G19930_at AT1G60570_at AT1G61540_at AT2G20380_at AT3G06570_at AT3G08810_at AT3G43710_at AT4G11750_at AT4G11770_at AT4G23580_at AT4G29370_at AT4G39550_at AT4G39570_at AT4G39580_at AT4G39590_at AT4G39600_at AT4G39756_at AT5G38680_at AT5G48980_at AT5G48990_at AT5G49000_at AT5G51250_at AT4G33900_at AT4G35120_at AT4G39290_at AT4G39560_at AT5G39560_at AT4G19865_at AT4G19870_at AT2G03460_at AT5G38670…
Group165	41	7	ricinus setaria arabidopsis gossypium glycine sorghum oryza	AT1G23080_at AT1G70940_at AT2G01420_at AT1G73590_at AT5G57090_at Glyma03g28130_gm Glyma07g11550_gm Glyma08g05900_gm Glyma09g20580_gm Glyma09g30700_gm Glyma19g30900_gm Glyma07g22340_gm Glyma07g34190_gm Glyma13g00390_gm Glyma17g06460_gm Glyma20g01760_gm Gorai.002G179000_gorai Gorai.006G191800_gorai Gorai.007G003800_gorai Gorai.007G352200_gorai Gorai.008G290000_gorai Gorai.009G001600_gorai LOC_Os02g…
Group166	41	7	ricinus setaria arabidopsis gossypium glycine sorghum oryza	AT1G55130_at AT2G24170_at AT3G13772_at AT5G10840_at AT5G25100_at Glyma02g36551_gm Glyma04g06420_gm Glyma06g06460_gm Glyma06g28090_gm Glyma07g01240_gm Glyma08g20640_gm Glyma14g11780_gm Glyma17g08130_gm Glyma17g34020_gm Gorai.009G056900_gorai Gorai.009G063000_gorai Gorai.009G140900_gorai Gorai.010G113300_gorai Gorai.010G119000_gorai Gorai.010G231900_gorai Gorai.010G244600_gorai Gorai.011G065000_gor…
Group167	41	7	ricinus setaria arabidopsis gossypium glycine sorghum oryza	AT2G25630_at AT2G44450_at AT3G60130_at AT5G42260_at AT5G44640_at Glyma09g00550_gm Glyma12g36870_gm Glyma11g13780_gm Glyma11g13800_gm Glyma11g13810_gm Glyma11g13820_gm Glyma11g13830_gm Glyma11g13850_gm Glyma11g13863_gm Glyma12g05770_gm Glyma12g05780_gm Glyma12g05790_gm Glyma12g05800_gm Glyma12g05811_gm Glyma12g05821_gm Glyma12g05830_gm Glyma12g15620_gm LOC_Os04g39840_os LOC_Os04g39864_os LOC_Os04g…
Group168	41	7	ricinus setaria arabidopsis gossypium glycine sorghum oryza	AT2G46480_at AT3G61130_at AT4G38270_at AT5G47780_at Glyma03g02250_gm Glyma05g09200_gm Glyma07g08910_gm Glyma09g40260_gm Glyma18g45750_gm Glyma07g40011_gm Glyma09g01980_gm Glyma15g12900_gm Glyma17g00782_gm Gorai.001G172800_gorai Gorai.002G013600_gorai Gorai.004G155600_gorai Gorai.007G093500_gorai Gorai.013G063700_gorai Gorai.009G185300_gorai Gorai.010G190800_gorai LOC_Os06g49810_os LOC_Os06g51160_…
Group169	41	4	ricinus arabidopsis gossypium glycine	Glyma01g27440_gm Glyma01g27455_gm Glyma0220s50_gm Glyma03g06854_gm Glyma03g06902_gm Glyma03g06926_gm Glyma03g06976_gm Glyma03g07091_gm Glyma03g07121_gm Glyma03g07181_gm Glyma03g14615_gm Glyma03g14888_gm Glyma03g22060_gm Glyma03g22120_gm Glyma03g22151_gm Glyma12g36790_gm Glyma16g09981_gm Glyma16g10020_gm Glyma16g10080_gm Glyma16g10270_gm Glyma16g10287_gm Glyma16g10340_gm Glyma03g22071_gm Glyma16g0…
Group170	41	6	ricinus setaria gossypium glycine sorghum oryza	Glyma03g01232_gm Glyma03g01247_gm Glyma03g01254_gm Glyma03g01387_gm Glyma03g01461_gm Glyma09g39653_gm Glyma09g39656_gm Glyma18g46524_gm Gorai.008G118700_gorai Gorai.008G118900_gorai Gorai.008G119100_gorai Gorai.009G370600_gorai Gorai.009G371000_gorai Gorai.008G122200_gorai Gorai.009G320300_gorai Gorai.009G320400_gorai Gorai.009G320500_gorai Gorai.009G320600_gorai Gorai.009G320700_gorai Gorai.N011…
Group171	40	7	ricinus setaria arabidopsis gossypium glycine sorghum oryza	AT1G55740_at AT3G57520_at AT5G20250_at Glyma02g47330_gm Glyma03g29440_gm Glyma04g36410_gm Glyma09g01940_gm Glyma13g22890_gm Glyma14g01430_gm Glyma17g11970_gm Glyma06g18480_gm Gorai.002G147800_gorai Gorai.003G107500_gorai Gorai.004G107400_gorai Gorai.008G203100_gorai Gorai.009G453700_gorai Gorai.013G149200_gorai Gorai.009G185100_gorai LOC_Os03g59430_os LOC_Os07g10840_os LOC_Os08g38710_os LOC_Os04g…
Group172	40	7	ricinus setaria arabidopsis gossypium glycine sorghum oryza	AT2G23190_at AT2G23220_at AT3G28740_at AT4G37320_at AT4G37330_at AT4G37340_at AT4G37360_at AT4G37370_at AT5G36220_at Glyma08g09450_gm Glyma08g09460_gm Glyma09g05376_gm Glyma09g05390_gm Glyma09g05400_gm Glyma09g05440_gm Glyma09g05450_gm Glyma09g05460_gm Glyma16g26520_gm Glyma15g16780_gm Gorai.001G088900_gorai Gorai.008G059000_gorai Gorai.003G027500_gorai Gorai.008G079200_gorai LOC_Os03g55240_os LO…
Group173	40	3	setaria glycine sorghum	Glyma01g18693_gm Glyma03g12251_gm Glyma03g25576_gm Glyma04g14930_gm Glyma06g24610_gm Glyma06g29832_gm Glyma07g25623_gm Glyma10g23966_gm Glyma11g29330_gm Glyma12g26550_gm Glyma12g27988_gm Glyma13g10260_gm Glyma14g31515_gm Glyma15g29891_gm Glyma17g29681_gm Glyma18g18095_gm Glyma18g39530_gm Glyma20g21261_gm Glyma01g41126_gm Glyma20g20036_gm Glyma01g41133_gm Glyma18g38897_gm Glyma18g38935_gm Glyma18g…
Group174	40	5	ricinus setaria glycine sorghum oryza	Glyma01g42600_gm Glyma02g46820_gm Glyma08g19410_gm Glyma15g05580_gm LOC_Os02g32770_os LOC_Os02g36150_os LOC_Os02g36190_os LOC_Os04g27020_os LOC_Os07g11739_os LOC_Os07g11870_os LOC_Os07g11970_os LOC_Os10g30380_os LOC_Os10g30390_os LOC_Os10g30410_os LOC_Os03g39690_os LOC_Os03g39760_os LOC_Os07g11890_os 29887.m000239_rco 29887.m000240_rco 29887.m000241_rco 30169.m006273_rco 30169.m006275_rco 30169.m…
Group175	40	3	setaria sorghum oryza	ChrUn.fgenesh.gene.59_os LOC_Os01g26210_os LOC_Os01g26300_os LOC_Os02g42150_os LOC_Os03g62430_os LOC_Os04g03830_os LOC_Os02g42110_os LOC_Os04g24220_os LOC_Os10g10030_os LOC_Os10g10130_os LOC_Os04g21790_os LOC_Os04g21820_os LOC_Os04g24290_os Si008567m_si Si008780m_si Si009300m_si Si009311m_si Si012618m_si Si016248m_si Si016250m_si Si016277m_si Si016349m_si Si019368m_si Si019437m_si Si019881m_si Si…
Group176	40	3	setaria sorghum oryza	LOC_Os01g25740_os LOC_Os01g25760_os LOC_Os01g25810_os LOC_Os02g20210_os LOC_Os03g63150_os LOC_Os03g63200_os LOC_Os03g63240_os LOC_Os10g04060_os LOC_Os10g04120_os LOC_Os10g04090_os Si020975m_si Si020981m_si Si020987m_si Si021000m_si Si024241m_si Si024476m_si Si024698m_si Si024933m_si Si025312m_si Si025827m_si Si025828m_si Si025929m_si Si027570m_si Si027791m_si Si028226m_si Si028702m_si Si028704m_s…
Group177	39	5	ricinus arabidopsis gossypium glycine oryza	AT1G10920_at AT1G53350_at AT1G58390_at AT1G58400_at AT1G58410_at AT1G58602_at AT1G58807_at AT1G58848_at AT1G59124_at AT1G59218_at AT1G59620_at AT1G59780_at AT5G35450_at AT5G43470_at AT5G48620_at Glyma08g27250_gm Glyma18g50460_gm Glyma09g07020_gm Glyma15g18290_gm Gorai.002G069200_gorai Gorai.007G324100_gorai Gorai.007G324200_gorai Gorai.007G324300_gorai Gorai.007G324400_gorai Gorai.007G324600_gora…
Group178	39	7	ricinus setaria arabidopsis gossypium glycine sorghum oryza	AT1G11950_at AT1G62310_at Glyma0010s50_gm Glyma08g42515_gm Glyma08g48350_gm Glyma11g36251_gm Glyma13g16671_gm Glyma20g23860_gm Glyma07g39310_gm Glyma15g11770_gm Glyma17g01410_gm Glyma19g12090_gm Glyma10g43080_gm Glyma19g14700_gm Gorai.005G211300_gorai Gorai.006G082600_gorai Gorai.008G148100_gorai Gorai.011G012300_gorai Gorai.008G268700_gorai LOC_Os02g58210_os LOC_Os03g31594_os Si016268m_si Si0397…
Group179	39	1	arabidopsis	AT1G31390_at AT1G31400_at AT2G01790_at AT2G05400_at AT2G05410_at AT2G05420_at AT2G42460_at AT2G42470_at AT3G27040_at AT3G29580_at AT3G44790_at AT3G44800_at AT3G44805_at AT3G58200_at AT3G58210_at AT3G58240_at AT3G58250_at AT3G58260_at AT3G58270_at AT3G58280_at AT3G58340_at AT3G58350_at AT3G58360_at AT3G58370_at AT3G58380_at AT3G58400_at AT3G58410_at AT3G58430_at AT3G58440_at AT3G58320_at AT3G58290…
Group180	39	7	ricinus setaria arabidopsis gossypium glycine sorghum oryza	AT1G31670_at AT1G31690_at AT1G31710_at AT4G14940_at AT1G62810_at AT3G43670_at AT4G12290_at AT4G12270_at Glyma01g07860_gm Glyma02g13290_gm Glyma10g39430_gm Glyma17g02260_gm Glyma20g28346_gm Glyma20g28353_gm Glyma20g28360_gm Glyma20g28370_gm Glyma10g11680_gm Glyma15g43210_gm Gorai.003G165900_gorai Gorai.003G166200_gorai Gorai.004G202100_gorai Gorai.005G042100_gorai Gorai.006G051500_gorai Gorai.006G…
Group181	39	7	ricinus setaria arabidopsis gossypium glycine sorghum oryza	AT1G33720_at AT1G33730_at AT2G45550_at AT2G45570_at AT2G45580_at Glyma03g02410_gm Glyma07g09110_gm Glyma18g45520_gm Glyma18g45530_gm Glyma09g08976_gm Glyma20g09390_gm Glyma1057s00200_gm Glyma10g34850_gm Glyma11g11560_gm Glyma13g34010_gm Glyma20g28610_gm Glyma20g28620_gm Glyma10g34460_gm Glyma20g33090_gm Gorai.004G204800_gorai Gorai.004G204900_gorai Gorai.004G205000_gorai Gorai.004G205400_gorai Go…
Group182	39	7	ricinus setaria arabidopsis gossypium glycine sorghum oryza	AT1G49430_at AT1G64400_at AT4G11030_at AT4G23850_at AT2G47240_at Glyma01g43470_gm Glyma02g01370_gm Glyma03g38000_gm Glyma05g36910_gm Glyma07g20860_gm Glyma10g01400_gm Glyma11g02030_gm Glyma11g13050_gm Glyma12g05140_gm Glyma19g40610_gm Glyma20g01060_gm Gorai.001G145200_gorai Gorai.003G080500_gorai Gorai.007G026300_gorai Gorai.002G214200_gorai LOC_Os01g46750_os LOC_Os01g48910_os LOC_Os05g04170_os L…
Group183	39	7	ricinus setaria arabidopsis gossypium glycine sorghum oryza	AT2G24710_at AT2G24720_at AT2G29100_at AT2G29110_at AT2G29120_at AT4G31710_at AT5G11210_at AT5G27100_at AT5G11180_at Glyma07g35290_gm Glyma07g35300_gm Gorai.001G039900_gorai Gorai.012G127000_gorai LOC_Os02g54640_os LOC_Os09g25960_os LOC_Os09g25990_os LOC_Os09g25980_os LOC_Os09g26000_os 29848.m004483_rco 29848.m004485_rco 29848.m004488_rco 29848.m004489_rco 30131.m007169_rco 30131.m007170_rco Si01…
Group184	39	1	arabidopsis	AT5G36310_at AT5G36320_at AT5G36330_at AT5G36340_at AT5G36350_at AT5G36360_at AT5G36370_at AT5G36380_at AT5G36390_at AT5G36400_at AT5G36410_at AT5G36420_at AT5G36430_at AT5G36440_at AT5G36450_at AT5G36460_at AT5G36470_at AT5G36480_at AT5G36490_at AT5G36500_at AT5G36520_at AT5G36540_at AT5G36550_at AT5G36657_at AT5G36658_at AT5G36661_at AT5G36662_at AT5G36738_at AT5G36739_at AT5G42895_at AT3G42565…
Group185	39	7	ricinus setaria arabidopsis gossypium glycine sorghum oryza	AT2G29890_at AT4G30160_at AT5G57320_at AT2G41740_at AT3G57410_at Glyma02g32100_gm Glyma03g29280_gm Glyma09g06390_gm Glyma10g21350_gm Glyma13g00751_gm Glyma15g17640_gm Glyma17g06871_gm Glyma18g07460_gm Glyma19g32010_gm Glyma08g45223_gm Gorai.002G147100_gorai Gorai.002G230700_gorai Gorai.003G091200_gorai Gorai.004G026700_gorai Gorai.007G360500_gorai Gorai.009G092400_gorai Gorai.013G246800_gorai LOC…
Group186	39	7	ricinus setaria arabidopsis gossypium glycine sorghum oryza	AT4G20820_at AT5G44410_at AT5G44440_at Glyma05g25130_gm Glyma05g25450_gm Glyma05g25460_gm Glyma05g25470_gm Glyma05g25485_gm Glyma08g08460_gm Gorai.004G168300_gorai Gorai.006G197300_gorai Gorai.006G197400_gorai Gorai.012G166900_gorai Gorai.012G167000_gorai Gorai.005G023500_gorai Gorai.005G023600_gorai Gorai.005G023800_gorai Gorai.005G023900_gorai Gorai.005G024000_gorai Gorai.005G024100_gorai Gorai…
Group187	39	3	setaria gossypium glycine	Glyma0022s00443_gm Glyma0165s50_gm Glyma01g26961_gm Glyma01g28841_gm Glyma02g31331_gm Glyma0304s50_gm Glyma03g08796_gm Glyma03g08876_gm Glyma03g25711_gm Glyma04g13975_gm Glyma04g34948_gm Glyma07g13755_gm Glyma07g16671_gm Glyma07g19271_gm Glyma09g26645_gm Glyma10g13950_gm Glyma10g23641_gm Glyma11g33635_gm Glyma14g13164_gm Glyma14g13178_gm Glyma15g15883_gm Glyma16g22781_gm Glyma17g20131_gm Glyma17g…
Group188	39	6	ricinus setaria gossypium glycine sorghum oryza	Glyma01g42310_gm Glyma01g42320_gm Glyma05g03750_gm Glyma05g03760_gm Glyma11g03040_gm Glyma11g03050_gm Glyma17g14260_gm Glyma17g14270_gm Glyma19g35200_gm Gorai.004G205600_gorai Gorai.004G205700_gorai LOC_Os03g02750_os LOC_Os10g38080_os 30190.m011072_rco 30190.m011075_rco 30190.m011077_rco 30190.m011078_rco 30190.m011082_rco 30190.m011084_rco 30190.m011085_rco 30190.m011086_rco Si009437m_si Si01249…
Group189	39	3	setaria sorghum oryza	LOC_Os01g02250_os LOC_Os01g02280_os LOC_Os02g16060_os LOC_Os02g16270_os LOC_Os02g16330_os LOC_Os06g49380_os LOC_Os06g49390_os LOC_Os07g04900_os LOC_Os12g29710_os LOC_Os04g53496_os LOC_Os06g49360_os LOC_Os12g29690_os Si009174m_si Si009175m_si Si009178m_si Si009184m_si Si009185m_si Si012152m_si Si020973m_si Si028674m_si Si032746m_si Si016103m_si Si016104m_si Si020230m_si Sb02g020710_sb Sb06g029220_…
Group190	38	7	ricinus setaria arabidopsis gossypium glycine sorghum oryza	AT1G03080_at AT3G22790_at AT4G02710_at AT4G14760_at Glyma01g44310_gm Glyma01g44680_gm Glyma03g31290_gm Glyma10g39070_gm Glyma11g00910_gm Glyma19g34130_gm Glyma20g28750_gm Glyma02g16380_gm Glyma10g03450_gm Glyma10g14860_gm Glyma13g07360_gm Glyma15g21211_gm Glyma17g23660_gm Glyma17g27135_gm Glyma17g27187_gm Glyma17g18930_gm Glyma18g31985_gm Gorai.004G077700_gorai Gorai.004G217300_gorai Gorai.006G24…
Group191	38	7	ricinus setaria arabidopsis gossypium glycine sorghum oryza	AT1G27680_at AT2G21590_at AT4G39210_at AT5G19220_at Glyma03g38500_gm Glyma04g01350_gm Glyma04g03260_gm Glyma06g01380_gm Glyma06g03340_gm Glyma07g38820_gm Glyma11g12410_gm Glyma12g04630_gm Glyma17g01900_gm Glyma19g41100_gm Glyma14g07920_gm Glyma17g37100_gm Gorai.001G149300_gorai Gorai.005G244900_gorai Gorai.006G236600_gorai Gorai.009G200400_gorai Gorai.010G008700_gorai Gorai.013G035800_gorai LOC_O…
Group192	38	7	ricinus setaria arabidopsis gossypium glycine sorghum oryza	AT1G64900_at AT1G64930_at AT1G64940_at AT1G64950_at AT2G12190_at AT5G61320_at Glyma07g34540_gm Glyma07g34550_gm Glyma07g34560_gm Glyma20g02290_gm Glyma20g02310_gm Glyma20g02330_gm Gorai.003G058600_gorai Gorai.004G255300_gorai Gorai.007G347700_gorai Gorai.007G347800_gorai Gorai.007G347900_gorai Gorai.013G103400_gorai LOC_Os06g22340_os LOC_Os08g05620_os 30073.m002236_rco 30148.m001477_rco 30148.m00…
Group193	38	7	ricinus setaria arabidopsis gossypium glycine sorghum oryza	AT3G29590_at AT3G29635_at AT3G29670_at AT5G39050_at AT3G29680_at AT5G39090_at AT5G61160_at AT5G39080_at Glyma08g27120_gm Glyma18g49240_gm Glyma18g50310_gm Glyma18g50320_gm Glyma18g50330_gm Glyma08g27130_gm Glyma18g50340_gm Glyma18g50350_gm Glyma18g50360_gm Glyma13g06230_gm Glyma13g06550_gm Glyma19g03730_gm Glyma19g03760_gm Glyma19g03770_gm Gorai.001G265600_gorai Gorai.001G265700_gorai Gorai.001G2…
Group194	38	6	ricinus setaria gossypium glycine sorghum oryza	Glyma0335s00200_gm Glyma06g43940_gm Glyma06g43970_gm Glyma14g38090_gm Glyma14g38101_gm Glyma06g44010_gm Glyma12g13980_gm Gorai.011G186600_gorai Gorai.011G230900_gorai Gorai.011G231000_gorai Gorai.011G231300_gorai Gorai.011G231500_gorai Gorai.011G231600_gorai Gorai.011G231700_gorai Gorai.011G231800_gorai Gorai.011G230800_gorai Gorai.N013000_gorai Gorai.N012800_gorai LOC_Os05g43930_os LOC_Os05g4394…
Group195	38	7	ricinus setaria arabidopsis gossypium glycine sorghum oryza	AT1G07820_at Glyma15g04805_gm Gorai.003G040200_gorai LOC_Os01g61920_os LOC_Os02g45940_os LOC_Os03g02780_os LOC_Os04g49420_os LOC_Os05g38740_os LOC_Os05g39050_os LOC_Os07g36500_os LOC_Os09g26340_os LOC_Os09g38020_os LOC_Os10g39410_os 29582.m000246_rco 29582.m000248_rco 29758.m000665_rco 30039.m000231_rco 30068.m002607_rco 30190.m011103_rco Si039246m_si Sb01g030460_sb Sb01g049250_sb Sb02g025440_sb …
Group196	37	7	ricinus setaria arabidopsis gossypium glycine sorghum oryza	AT1G02500_at AT2G36880_at AT3G17390_at AT4G01850_at Glyma03g34120_gm Glyma03g38190_gm Glyma07g36150_gm Glyma10g06170_gm Glyma10g28500_gm Glyma1337s00200_gm Glyma13g20480_gm Glyma15g21890_gm Glyma17g04330_gm Glyma17g04340_gm Glyma19g40810_gm Gorai.001G146800_gorai Gorai.004G146800_gorai Gorai.005G071300_gorai Gorai.006G162700_gorai Gorai.007G119200_gorai Gorai.007G373100_gorai Gorai.008G135900_gor…
Group197	37	7	ricinus setaria arabidopsis gossypium glycine sorghum oryza	AT1G17340_at AT3G14205_at AT1G22620_at AT3G43220_at AT5G20840_at Glyma07g04901_gm Glyma08g26040_gm Glyma09g08586_gm Glyma12g00320_gm Glyma13g17490_gm Glyma15g20210_gm Glyma16g01470_gm Glyma17g05020_gm Glyma20g17320_gm Gorai.001G017800_gorai Gorai.005G115800_gorai Gorai.009G144100_gorai Gorai.010G092400_gorai Gorai.010G235900_gorai Gorai.011G056600_gorai Gorai.013G222100_gorai LOC_Os02g54150_os LO…
Group198	37	7	ricinus setaria arabidopsis gossypium glycine sorghum oryza	AT1G26570_at AT3G29360_at AT5G15490_at AT5G39320_at Glyma01g06970_gm Glyma02g12870_gm Glyma05g00590_gm Glyma08g26520_gm Glyma13g06050_gm Glyma17g08491_gm Glyma18g50000_gm Glyma19g03500_gm Glyma14g14161_gm Gorai.001G077900_gorai Gorai.005G144700_gorai Gorai.007G081800_gorai Gorai.008G095900_gorai Gorai.008G177900_gorai Gorai.013G092600_gorai LOC_Os03g31210_os LOC_Os03g40720_os LOC_Os03g55070_os LO…
Group199	37	7	ricinus setaria arabidopsis gossypium glycine sorghum oryza	AT1G47620_at AT1G65340_at AT2G21910_at AT2G23180_at AT4G32170_at AT4G39480_at AT4G39490_at AT4G39500_at AT4G39510_at AT5G02900_at AT5G52320_at AT1G57750_at Glyma05g09060_gm Glyma05g09070_gm Glyma05g09080_gm Glyma19g00450_gm Glyma19g00570_gm Glyma19g00590_gm Glyma19g09290_gm Glyma20g00740_gm Glyma20g00750_gm Gorai.006G032500_gorai Gorai.006G032600_gorai Gorai.007G244800_gorai Gorai.007G246400_gora…
Group200	37	7	ricinus setaria arabidopsis gossypium glycine sorghum oryza	AT1G66970_at AT1G66980_at AT3G20520_at AT4G26690_at AT5G55480_at AT5G58050_at AT5G58170_at Glyma02g46590_gm Glyma08g43630_gm Glyma08g43640_gm Glyma08g43650_gm Glyma14g02070_gm Glyma18g09516_gm Glyma18g09533_gm Glyma13g22290_gm Glyma17g08350_gm Gorai.002G094900_gorai Gorai.009G445400_gorai LOC_Os02g37590_os LOC_Os04g39610_os LOC_Os08g39350_os LOC_Os12g27102_os Si006074m_si Si016178m_si Si009453m_s…
Group201	37	2	arabidopsis oryza	AT1G67160_at AT1G69090_at AT2G03560_at AT2G04810_at AT2G04840_at AT2G05970_at AT2G14290_at AT2G14500_at AT2G24080_at AT2G33190_at AT2G33200_at AT3G03726_at AT3G03730_at AT3G22345_at AT4G10820_at AT4G12810_at AT4G12820_at AT4G17565_at AT4G22060_at AT4G22165_at AT4G22170_at AT4G22180_at AT4G22660_at AT5G14160_at AT5G25290_at AT5G38270_at AT5G66830_at AT2G03580_at AT2G03610_at AT2G04830_at AT5G25300…
Group202	37	7	ricinus setaria arabidopsis gossypium glycine sorghum oryza	AT2G02000_at AT2G02010_at AT3G17760_at AT5G17330_at Glyma02g40840_gm Glyma05g26660_gm Glyma08g09660_gm Glyma08g09670_gm Glyma09g29900_gm Glyma11g33280_gm Glyma14g39170_gm Glyma16g34450_gm Glyma18g04940_gm Glyma08g09650_gm Gorai.002G169900_gorai Gorai.005G154700_gorai Gorai.006G190200_gorai Gorai.008G169300_gorai Gorai.008G293200_gorai LOC_Os03g13300_os LOC_Os03g51080_os LOC_Os04g37460_os LOC_Os04…
Group203	37	7	ricinus setaria arabidopsis gossypium glycine sorghum oryza	AT2G04160_at AT5G59810_at Glyma05g28500_gm Glyma07g39990_gm Glyma08g11500_gm Glyma09g37910_gm Glyma14g05230_gm Glyma14g05250_gm Glyma14g05270_gm Glyma17g13920_gm Glyma18g48490_gm Glyma18g48530_gm Glyma17g00807_gm Glyma18g48580_gm Gorai.001G224300_gorai Gorai.004G034100_gorai Gorai.007G164000_gorai Gorai.009G453100_gorai LOC_Os02g10520_os LOC_Os06g40700_os LOC_Os09g30250_os LOC_Os08g23740_os 28525…
Group204	37	7	ricinus setaria arabidopsis gossypium glycine sorghum oryza	AT2G14060_at AT3G11480_at AT3G21950_at AT5G04370_at AT5G04380_at AT5G38020_at AT5G66430_at Glyma02g06050_gm Glyma02g06070_gm Glyma16g24740_gm Glyma16g24800_gm Glyma16g24810_gm Gorai.006G033400_gorai Gorai.006G033500_gorai Gorai.011G207600_gorai Gorai.011G207700_gorai Gorai.011G208200_gorai Gorai.008G065900_gorai Gorai.008G066100_gorai Gorai.011G208300_gorai Gorai.011G208700_gorai LOC_Os06g13350_o…
Group205	37	7	ricinus setaria arabidopsis gossypium glycine sorghum oryza	AT2G15050_at AT2G38530_at AT2G38540_at AT3G51600_at AT5G59310_at AT5G59320_at AT3G51590_at Glyma01g32160_gm Glyma03g04920_gm Glyma03g04950_gm Glyma03g04960_gm Glyma01g32750_gm Gorai.005G038900_gorai Gorai.006G235000_gorai Gorai.006G108200_gorai Gorai.011G128100_gorai Gorai.011G128200_gorai Gorai.011G128300_gorai Gorai.011G128400_gorai LOC_Os11g02369_os LOC_Os12g02310_os LOC_Os11g02389_os LOC_Os11…
Group206	37	7	ricinus setaria arabidopsis gossypium glycine sorghum oryza	AT3G27170_at AT5G33280_at AT5G40890_at AT5G49890_at Glyma05g14760_gm Glyma09g28620_gm Glyma13g23080_gm Glyma16g06190_gm Glyma19g25680_gm Glyma16g33351_gm Gorai.001G270200_gorai Gorai.007G067500_gorai Gorai.008G001200_gorai Gorai.009G015100_gorai Gorai.010G060300_gorai Gorai.012G087500_gorai ChrSy.fgenesh.gene.37_os LOC_Os01g65500_os LOC_Os02g35190_os LOC_Os04g55210_os LOC_Os08g20570_os 27394.m000…
Group207	37	7	ricinus setaria arabidopsis gossypium glycine sorghum oryza	AT5G46040_at AT5G46050_at Glyma02g00600_gm Glyma03g32280_gm Glyma10g00800_gm Glyma10g00810_gm Glyma10g32750_gm Glyma19g35020_gm Glyma20g34870_gm Glyma02g42740_gm Glyma11g35890_gm Glyma18g02510_gm Glyma19g35030_gm Glyma04g39870_gm Glyma06g15020_gm Gorai.001G238300_gorai Gorai.005G052500_gorai Gorai.010G217200_gorai Gorai.011G210900_gorai LOC_Os03g04570_os LOC_Os10g33170_os LOC_Os10g33210_os 29637.…
Group208	37	6	ricinus setaria gossypium glycine sorghum oryza	Glyma02g11160_gm Glyma13g09690_gm Glyma13g09840_gm Glyma14g26960_gm Glyma17g32711_gm Glyma17g32750_gm Glyma17g32798_gm Glyma19g11360_gm Glyma13g09768_gm Glyma17g32766_gm Glyma17g32814_gm Gorai.006G058700_gorai Gorai.009G305400_gorai Gorai.009G305500_gorai Gorai.012G003300_gorai LOC_Os01g02290_os LOC_Os01g02360_os LOC_Os01g02400_os LOC_Os01g02420_os LOC_Os01g02440_os LOC_Os01g02560_os LOC_Os01g026…
Group209	37	7	ricinus setaria arabidopsis gossypium glycine sorghum oryza	Gorai.011G110600_gorai Gorai.013G154100_gorai AT1G09200_at Glyma05g32200_gm Glyma05g32210_gm Glyma07g32360_gm Glyma08g24380_gm Glyma08g26880_gm Glyma11g13940_gm Glyma12g05910_gm Glyma13g24180_gm Glyma13g41710_gm Glyma15g03710_gm Glyma15g34870_gm Glyma18g50120_gm Gorai.004G277300_gorai LOC_Os04g34240_os 29810.m000137_rco 29810.m000140_rco 29810.m000142_rco 29810.m000143_rco 29900.m001544_rco 30051…
Group210	37	1	setaria	Si003885m_si Si003929m_si Si004047m_si Si004111m_si Si004529m_si Si004819m_si Si004897m_si Si007519m_si Si007836m_si Si008009m_si Si008288m_si Si008761m_si Si012098m_si Si012140m_si Si012334m_si Si012605m_si Si014257m_si Si015507m_si Si015672m_si Si019427m_si Si019479m_si Si024069m_si Si024418m_si Si024976m_si Si025199m_si Si027396m_si Si027761m_si Si027886m_si Si031994m_si Si038657m_si Si038808m…
Group211	36	7	ricinus setaria arabidopsis gossypium glycine sorghum oryza	AT1G03880_at AT1G03890_at AT5G44120_at Glyma03g32020_gm Glyma03g32030_gm Glyma19g34780_gm LOC_Os01g55690_os LOC_Os02g14600_os LOC_Os02g15070_os LOC_Os02g15090_os LOC_Os02g15150_os LOC_Os02g15169_os LOC_Os02g15178_os LOC_Os02g16820_os LOC_Os02g16830_os LOC_Os02g25640_os LOC_Os03g31360_os LOC_Os10g26060_os LOC_Os02g25860_os LOC_Os08g03410_os 29200.m000167_rco 29200.m000169_rco 29629.m001355_rco 297…
Group212	36	7	ricinus setaria arabidopsis gossypium glycine sorghum oryza	AT1G03930_at AT5G44100_at AT1G04440_at AT5G43320_at AT3G23340_at AT4G14340_at Glyma03g32170_gm Glyma10g04430_gm Glyma13g18690_gm Glyma19g34930_gm Glyma20g35100_gm Glyma10g32490_gm Gorai.001G179300_gorai Gorai.001G254700_gorai Gorai.006G253000_gorai Gorai.007G147800_gorai Gorai.004G221700_gorai Gorai.005G050700_gorai Gorai.007G275800_gorai Gorai.011G175500_gorai Gorai.004G249300_gorai LOC_Os02g408…
Group213	36	7	ricinus setaria arabidopsis gossypium glycine sorghum oryza	AT1G04580_at AT2G27150_at AT3G43600_at AT5G20960_at Glyma02g43993_gm Glyma02g44000_gm Glyma14g04950_gm Gorai.001G127800_gorai Gorai.006G118300_gorai Gorai.009G080800_gorai Gorai.009G081000_gorai LOC_Os03g57680_os LOC_Os03g57690_os LOC_Os07g07050_os LOC_Os07g18120_os LOC_Os07g18154_os LOC_Os10g04860_os 29854.m001093_rco 29854.m001095_rco 29854.m001100_rco 29976.m000486_rco Si028685m_si Si028687m_s…
Group214	36	7	ricinus setaria arabidopsis gossypium glycine sorghum oryza	AT1G13750_at AT4G24890_at AT5G50400_at Glyma02g13070_gm Glyma05g03320_gm Glyma06g17860_gm Glyma08g40210_gm Glyma18g17541_gm Gorai.003G120700_gorai Gorai.003G121100_gorai Gorai.008G177100_gorai Gorai.013G094200_gorai LOC_Os03g11530_os LOC_Os08g41880_os LOC_Os09g32830_os LOC_Os09g32840_os LOC_Os12g38750_os LOC_Os12g38760_os LOC_Os12g38770_os 30147.m014510_rco 30174.m009105_rco Si009630m_si Si013420…
Group215	36	7	ricinus setaria arabidopsis gossypium glycine sorghum oryza	AT1G29470_at AT2G34300_at AT3G51070_at AT5G64030_at Glyma01g37600_gm Glyma02g05840_gm Glyma04g38870_gm Glyma04g42270_gm Glyma05g32670_gm Glyma06g12540_gm Glyma06g16050_gm Glyma08g00320_gm Glyma11g07700_gm Gorai.005G086100_gorai Gorai.007G049800_gorai Gorai.007G066000_gorai Gorai.008G094300_gorai Gorai.009G250600_gorai Gorai.011G118900_gorai LOC_Os01g66110_os LOC_Os04g59590_os LOC_Os06g49860_os LO…
Group216	36	1	arabidopsis	AT1G33790_at AT1G52000_at AT1G52030_at AT1G52040_at AT1G52050_at AT1G52060_at AT1G52070_at AT1G52100_at AT1G52110_at AT1G52120_at AT1G52130_at AT1G57570_at AT1G60095_at AT1G60110_at AT1G60130_at AT1G61230_at AT2G25980_at AT2G39310_at AT2G39330_at AT3G16420_at AT3G16430_at AT3G16440_at AT3G16450_at AT3G16460_at AT3G16470_at AT3G21380_at AT5G28520_at AT5G35940_at AT5G35950_at AT5G38540_at AT5G38550…
Group217	36	7	ricinus setaria arabidopsis gossypium glycine sorghum oryza	AT1G79620_at AT5G49760_at AT5G49770_at AT5G49780_at Glyma07g40100_gm Glyma07g40110_gm Glyma08g34790_gm Glyma09g02190_gm Glyma09g02205_gm Glyma10g08010_gm Glyma13g21820_gm Glyma15g13100_gm Glyma16g18090_gm Glyma17g00680_gm Gorai.005G116800_gorai Gorai.009G167900_gorai Gorai.010G221900_gorai LOC_Os01g60060_os LOC_Os03g21230_os LOC_Os05g24010_os LOC_Os05g40770_os LOC_Os11g14050_os LOC_Os12g10740_os …
Group218	36	7	ricinus setaria arabidopsis gossypium glycine sorghum oryza	AT1G79750_at AT2G19900_at AT5G11670_at AT5G25880_at Glyma01g01180_gm Glyma04g09110_gm Glyma05g35800_gm Glyma06g09220_gm Glyma08g03840_gm Glyma08g21530_gm Glyma13g43130_gm Glyma15g02230_gm Glyma16g08460_gm Glyma07g01851_gm Gorai.001G008900_gorai Gorai.001G026200_gorai Gorai.003G061800_gorai Gorai.009G048600_gorai Gorai.010G105100_gorai Gorai.011G071400_gorai LOC_Os01g09320_os LOC_Os01g52500_os LOC…
Group219	36	1	arabidopsis	AT2G31620_at AT3G21910_at AT3G21940_at AT3G21960_at AT3G21970_at AT3G21990_at AT3G22000_at AT3G22010_at AT3G22040_at AT3G22050_at AT4G20530_at AT4G20540_at AT4G20550_at AT4G20560_at AT4G20570_at AT4G20580_at AT4G20590_at AT4G20600_at AT4G20610_at AT4G20620_at AT4G20630_at AT4G20640_at AT4G20650_at AT4G20670_at AT4G20680_at AT3G21900_at AT3G21920_at AT3G21930_at AT3G21980_at AT3G22030_at AT3G29040…
Group220	36	7	ricinus setaria arabidopsis gossypium glycine sorghum oryza	AT4G04480_at AT4G22030_at Glyma07g39210_gm Glyma07g39220_gm Glyma09g00740_gm Glyma09g00750_gm Glyma17g01520_gm Glyma17g01530_gm Glyma09g00720_gm Glyma15g11600_gm Glyma15g11620_gm Glyma15g11610_gm Glyma09g00920_gm Glyma09g00780_gm Glyma15g11640_gm Gorai.009G180000_gorai Gorai.009G180100_gorai Gorai.010G181800_gorai Gorai.010G251500_gorai Gorai.010G251600_gorai Gorai.010G251700_gorai Gorai.010G2518…
Group221	36	1	arabidopsis	AT4G14260_at AT4G16080_at AT4G16090_at AT4G25920_at AT4G25930_at AT5G03390_at AT5G46130_at AT5G46140_at AT5G52930_at AT5G52940_at AT5G53230_at AT5G53240_at AT5G53780_at AT5G53790_at AT5G54320_at AT5G54330_at AT5G54450_at AT5G54550_at AT5G54560_at AT5G55270_at AT5G55440_at AT5G55880_at AT5G55890_at AT5G67040_at AT5G54420_at AT3G43170_at AT4G13680_at AT1G30170_at AT2G45940_at AT2G45930_at AT1G68960…
Group222	36	7	ricinus arabidopsis setaria gossypium glycine sorghum oryza	Glyma01g22880_gm Glyma01g43880_gm Glyma02g14450_gm Glyma05g28610_gm Glyma08g11520_gm Glyma08g11530_gm Glyma08g11610_gm Glyma08g11620_gm Glyma08g11630_gm Glyma08g11635_gm Glyma09g08780_gm Glyma11g01350_gm Glyma19g27930_gm Gorai.005G035100_gorai Gorai.006G000200_gorai Gorai.009G339300_gorai Gorai.011G161200_gorai Gorai.011G161300_gorai LOC_Os07g11440_os LOC_Os11g32650_os Si009991m_si Si009992m_si S…
Group223	36	5	ricinus setaria glycine sorghum oryza	Glyma01g38590_gm Glyma01g38600_gm Glyma01g38610_gm Glyma01g38630_gm Glyma02g17720_gm Glyma02g17940_gm Glyma07g39710_gm Glyma10g12700_gm Glyma10g12710_gm Glyma10g12790_gm Glyma10g22000_gm Glyma10g22060_gm Glyma10g22070_gm Glyma10g22080_gm Glyma10g22090_gm Glyma10g22100_gm Glyma10g22120_gm Glyma11g06660_gm Glyma11g06690_gm Glyma17g01110_gm Glyma10g12780_gm LOC_Os02g09220_os LOC_Os02g09240_os LOC_Os…
Group224	36	2	ricinus glycine	Glyma01g44300_gm Glyma02g08760_gm Glyma03g26910_gm Glyma06g01895_gm Glyma06g13220_gm Glyma06g21220_gm Glyma06g21240_gm Glyma06g21280_gm Glyma07g17974_gm Glyma07g37650_gm Glyma08g10360_gm Glyma08g27777_gm Glyma08g27850_gm Glyma08g27941_gm Glyma10g22790_gm Glyma10g26670_gm Glyma16g32750_gm Glyma16g32770_gm Glyma16g32780_gm Glyma16g32800_gm Glyma17g02100_gm Glyma17g02171_gm Glyma17g17595_gm Glyma18g…
Group225	36	3	ricinus gossypium glycine	Glyma05g25435_gm Glyma08g08450_gm Gorai.012G176800_gorai Gorai.012G176900_gorai Gorai.012G177200_gorai Gorai.012G177400_gorai Gorai.012G177500_gorai Gorai.012G177600_gorai Gorai.012G177700_gorai Gorai.012G177800_gorai Gorai.012G177900_gorai Gorai.012G178000_gorai Gorai.012G178100_gorai Gorai.012G178200_gorai Gorai.012G178300_gorai Gorai.012G178500_gorai Gorai.012G178600_gorai Gorai.012G178700_gor…
Group226	35	7	ricinus setaria arabidopsis gossypium glycine sorghum oryza	AT1G01960_at AT3G43300_at AT3G60860_at AT4G35380_at AT4G38200_at Glyma01g34560_gm Glyma02g48200_gm Glyma03g02610_gm Glyma09g40480_gm Glyma13g17610_gm Glyma14g00230_gm Glyma17g04890_gm Glyma18g45340_gm Gorai.001G018700_gorai Gorai.004G041200_gorai Gorai.004G160900_gorai Gorai.005G215900_gorai Gorai.007G091700_gorai Gorai.008G013100_gorai Gorai.009G039300_gorai Gorai.012G138200_gorai Gorai.013G0651…
Group227	35	7	ricinus setaria arabidopsis gossypium glycine sorghum oryza	AT1G03670_at AT4G03440_at AT4G03450_at AT4G03460_at AT4G03470_at AT4G03480_at AT4G03490_at AT4G03500_at AT4G05040_at AT4G14390_at AT4G14400_at Glyma06g44830_gm Glyma06g44870_gm Glyma06g44880_gm Glyma06g44900_gm Glyma12g12400_gm Glyma12g12463_gm Glyma12g12496_gm Glyma12g12640_gm Glyma06g44851_gm Glyma10g20482_gm Gorai.002G082400_gorai Gorai.004G191800_gorai 29942.m000741_rco 29942.m000744_rco Si02…
Group228	35	7	ricinus setaria arabidopsis gossypium glycine sorghum oryza	AT1G04920_at AT4G10120_at AT5G11110_at AT5G20280_at Glyma04g12220_gm Glyma06g48200_gm Glyma18g12890_gm Glyma08g42140_gm Glyma13g23060_gm Glyma14g03300_gm Glyma17g11820_gm Gorai.004G292800_gorai Gorai.009G262100_gorai Gorai.010G116100_gorai Gorai.011G155900_gorai Gorai.013G235900_gorai LOC_Os01g69030_os LOC_Os02g09170_os LOC_Os06g43630_os LOC_Os08g20660_os LOC_Os11g12810_os 28543.m000384_rco 29848…
Group229	35	6	setaria arabidopsis gossypium glycine sorghum oryza	AT1G07390_at AT1G74170_at AT1G74180_at AT1G74190_at AT2G25470_at AT3G53240_at AT5G49290_at AT1G58190_at Glyma07g17291_gm Glyma07g17350_gm Glyma07g17370_gm Glyma18g42204_gm Glyma18g50840_gm Gorai.004G053700_gorai Gorai.004G054100_gorai Gorai.005G031500_gorai Gorai.005G031700_gorai Gorai.005G031800_gorai Gorai.005G032000_gorai Gorai.005G032200_gorai Gorai.011G138000_gorai Gorai.011G138100_gorai Gor…
Group230	35	7	ricinus setaria arabidopsis gossypium glycine sorghum oryza	AT1G07530_at AT2G29060_at Glyma03g10320_gm Glyma07g15950_gm Glyma18g39920_gm Glyma11g14700_gm Glyma11g14710_gm Glyma11g14720_gm Glyma12g06640_gm Glyma12g06655_gm Glyma13g41240_gm Glyma15g04173_gm Glyma11g14750_gm Glyma12g06670_gm Glyma13g41220_gm Glyma15g04190_gm Glyma13g41231_gm Gorai.001G111500_gorai Gorai.001G111600_gorai Gorai.003G130500_gorai Gorai.003G130600_gorai Gorai.011G266200_gorai Gor…
Group231	35	7	ricinus setaria arabidopsis gossypium glycine sorghum oryza	AT1G07990_at AT2G28360_at AT3G45190_at AT4G05420_at AT4G21100_at Glyma05g30530_gm Glyma08g13680_gm Glyma12g08330_gm Glyma09g02705_gm Glyma11g20500_gm Glyma12g08100_gm Glyma12g29710_gm Glyma13g40050_gm Glyma15g13580_gm Gorai.003G142400_gorai Gorai.004G229800_gorai Gorai.009G107700_gorai Gorai.009G114900_gorai Gorai.011G004000_gorai Gorai.013G267000_gorai LOC_Os01g40340_os LOC_Os04g52940_os LOC_Os0…
Group232	35	7	ricinus setaria arabidopsis gossypium glycine sorghum oryza	AT1G24400_at AT1G67640_at AT5G40780_at AT1G48640_at Glyma08g10740_gm Glyma18g01300_gm Glyma11g37340_gm Glyma16g06740_gm Glyma16g06750_gm Glyma19g22590_gm Glyma19g24520_gm Glyma19g24540_gm Gorai.001G268600_gorai Gorai.001G268700_gorai Gorai.005G171700_gorai Gorai.006G039200_gorai Gorai.012G089200_gorai 29929.m004735_rco 30147.m013781_rco 30190.m010982_rco Si013740m_si Si013741m_si Si013742m_si Si0…
Group233	35	7	ricinus setaria arabidopsis gossypium glycine sorghum oryza	AT1G45191_at AT1G60090_at AT1G60260_at AT3G62740_at AT3G62750_at AT4G22100_at AT4G27820_at AT4G27830_at AT1G60270_at Glyma02g02230_gm Glyma02g17490_gm Glyma14g39230_gm Glyma07g18400_gm Glyma07g18410_gm Glyma16g19480_gm LOC_Os01g59819_os LOC_Os01g59840_os LOC_Os01g70520_os 29986.m001601_rco 29986.m001602_rco 29986.m001603_rco 29986.m001606_rco Si001092m_si Si021753m_si Si013564m_si Si032721m_si Sb…
Group234	35	7	ricinus setaria arabidopsis gossypium glycine sorghum oryza	AT1G51680_at AT3G21240_at AT3G21230_at Glyma01g44270_gm Glyma11g01240_gm Glyma11g09710_gm Glyma17g07170_gm Glyma17g07180_gm Glyma13g01080_gm Glyma17g07190_gm Glyma13g44950_gm Glyma15g00390_gm Gorai.003G052100_gorai Gorai.009G005900_gorai Gorai.009G148700_gorai Gorai.011G053700_gorai LOC_Os02g08100_os LOC_Os06g44620_os LOC_Os08g14760_os LOC_Os08g34790_os 28429.m000109_rco 30073.m002251_rco 30131.m…
Group235	35	7	ricinus setaria arabidopsis gossypium glycine sorghum oryza	AT1G56560_at AT3G05820_at AT3G06500_at AT5G22510_at Glyma03g38970_gm Glyma05g31920_gm Glyma07g36440_gm Glyma08g15220_gm Glyma10g28640_gm Glyma17g04160_gm Glyma19g41500_gm Glyma20g22780_gm Gorai.002G145500_gorai Gorai.004G235500_gorai Gorai.006G110700_gorai Gorai.007G308100_gorai Gorai.011G203600_gorai Gorai.012G023500_gorai Gorai.013G130600_gorai Gorai.013G208200_gorai LOC_Os01g22900_os LOC_Os02g…
Group236	35	7	ricinus setaria arabidopsis gossypium glycine sorghum oryza	AT2G22330_at AT4G39950_at AT5G05260_at AT5G35917_at Glyma11g31120_gm Glyma11g31151_gm Glyma13g06880_gm Glyma18g05860_gm Glyma20g15480_gm Glyma20g15960_gm Gorai.001G222700_gorai Gorai.001G222800_gorai Gorai.009G113900_gorai LOC_Os03g37290_os LOC_Os04g08828_os LOC_Os04g08824_os 29910.m000911_rco 29910.m000914_rco 29910.m000917_rco 29910.m000920_rco 29910.m000912_rco Si007876m_si Si007904m_si Sb01g0…
Group237	35	7	ricinus setaria arabidopsis gossypium glycine sorghum oryza	AT3G21500_at AT4G15560_at Glyma04g07400_gm Glyma06g07491_gm Glyma07g38260_gm Glyma08g37670_gm Glyma08g37680_gm Glyma09g33320_gm Glyma13g28470_gm Glyma17g02480_gm Glyma17g07400_gm Glyma18g28830_gm Glyma15g10610_gm Glyma13g01280_gm Gorai.004G030400_gorai Gorai.004G030800_gorai Gorai.004G030900_gorai Gorai.004G111100_gorai Gorai.008G093600_gorai Gorai.011G184200_gorai LOC_Os05g33840_os LOC_Os06g0510…
Group238	35	1	glycine	Glyma0120s50_gm Glyma02g07171_gm Glyma05g35070_gm Glyma06g10300_gm Glyma09g24163_gm Glyma09g25790_gm Glyma09g25861_gm Glyma09g25890_gm Glyma09g25916_gm Glyma09g25930_gm Glyma09g26141_gm Glyma09g26161_gm Glyma09g26180_gm Glyma09g26195_gm Glyma09g26211_gm Glyma09g26225_gm Glyma09g26241_gm Glyma09g26270_gm Glyma10g27051_gm Glyma10g27141_gm Glyma10g27200_gm Glyma10g27420_gm Glyma10g27650_gm Glyma10g3…
Group239	35	7	ricinus arabidopsis setaria gossypium glycine sorghum oryza	Glyma03g42290_gm Glyma19g45060_gm Glyma04g06060_gm Glyma06g06061_gm Glyma13g22450_gm Glyma17g11235_gm Glyma09g02920_gm Glyma09g02930_gm Glyma19g44390_gm Gorai.001G150400_gorai Gorai.010G093100_gorai Gorai.002G143000_gorai Gorai.009G053300_gorai Gorai.009G374900_gorai Gorai.013G221400_gorai 29737.m001250_rco 29739.m003642_rco 29929.m004545_rco Si000027m_si Si039134m_si Si033906m_si Si034187m_si Sb…
Group240	35	7	ricinus arabidopsis setaria gossypium glycine sorghum oryza	Glyma07g03220_gm Glyma08g22880_gm Glyma10g28880_gm Glyma13g23170_gm Glyma17g11705_gm Glyma20g23070_gm Gorai.004G108700_gorai Gorai.004G237000_gorai Gorai.006G102100_gorai Gorai.009G014500_gorai Gorai.009G126900_gorai Gorai.010G059800_gorai Gorai.013G236400_gorai LOC_Os01g23580_os LOC_Os02g09150_os LOC_Os02g55890_os LOC_Os05g06480_os LOC_Os06g08080_os LOC_Os06g43660_os 27394.m000344_rco 29841.m002…
Group241	34	7	ricinus setaria arabidopsis gossypium glycine sorghum oryza	AT1G02690_at AT3G06720_at AT4G02150_at AT4G16143_at AT1G09270_at AT5G49310_at Glyma03g39210_gm Glyma07g37180_gm Glyma09g04430_gm Glyma10g29000_gm Glyma15g15480_gm Glyma17g03430_gm Glyma19g41770_gm Glyma20g38320_gm Gorai.001G142300_gorai Gorai.002G029800_gorai Gorai.004G143100_gorai Gorai.004G235800_gorai Gorai.005G065400_gorai Gorai.006G080400_gorai Gorai.007G124900_gorai Gorai.008G142000_gorai G…
Group242	34	7	ricinus setaria arabidopsis gossypium glycine sorghum oryza	AT1G05470_at AT2G32010_at Glyma01g44570_gm Glyma02g16430_gm Glyma03g31271_gm Glyma10g03411_gm Glyma10g39130_gm Glyma11g00990_gm Glyma19g34110_gm Glyma20g28680_gm Gorai.004G078100_gorai Gorai.004G217200_gorai Gorai.006G241200_gorai Gorai.007G139100_gorai Gorai.008G003200_gorai Gorai.011G165500_gorai LOC_Os03g06460_os LOC_Os10g28660_os LOC_Os03g46090_os LOC_Os03g57950_os LOC_Os07g07950_os Si029365m…
Group243	34	7	ricinus setaria arabidopsis gossypium glycine sorghum oryza	AT1G06220_at AT5G25230_at AT1G56070_at AT3G12915_at Glyma08g18110_gm Glyma15g40840_gm Glyma15g40850_gm Glyma15g40860_gm Glyma13g23420_gm Glyma17g11410_gm Gorai.002G036600_gorai Gorai.007G335500_gorai Gorai.009G356200_gorai Gorai.013G178000_gorai Gorai.006G112100_gorai Gorai.012G140400_gorai Gorai.013G194700_gorai Gorai.013G257800_gorai LOC_Os01g52470_os LOC_Os01g53900_os LOC_Os02g32030_os LOC_Os0…
Group244	34	7	ricinus setaria arabidopsis gossypium glycine sorghum oryza	AT1G22650_at AT1G35580_at AT1G72000_at AT4G09510_at AT4G34860_at Glyma04g00750_gm Glyma06g00770_gm Glyma10g35890_gm Glyma11g10400_gm Glyma12g02690_gm Glyma20g31730_gm Gorai.002G123500_gorai Gorai.004G151200_gorai Gorai.005G252100_gorai Gorai.006G130500_gorai Gorai.007G110200_gorai Gorai.009G289200_gorai Gorai.013G139600_gorai LOC_Os02g03320_os LOC_Os02g34560_os LOC_Os04g35280_os LOC_Os11g07440_os…
Group245	34	7	ricinus setaria arabidopsis gossypium glycine sorghum oryza	AT1G27320_at AT2G01830_at AT5G35750_at Glyma02g09550_gm Glyma02g47611_gm Glyma05g28070_gm Glyma05g34310_gm Glyma07g19620_gm Glyma07g27540_gm Glyma08g05370_gm Glyma08g11060_gm Glyma14g01040_gm Gorai.001G192400_gorai Gorai.002G182200_gorai Gorai.005G153000_gorai Gorai.005G165600_gorai Gorai.007G166900_gorai Gorai.008G165600_gorai Gorai.008G170200_gorai Gorai.013G031500_gorai LOC_Os01g69920_os LOC_O…
Group246	34	7	ricinus setaria arabidopsis gossypium glycine sorghum oryza	AT1G30820_at AT2G34890_at AT3G12670_at AT4G02120_at AT4G20320_at Glyma02g01770_gm Glyma08g17120_gm Glyma08g25030_gm Glyma08g33510_gm Glyma10g01840_gm Glyma15g30380_gm Glyma15g42080_gm Glyma16g19580_gm Gorai.002G110800_gorai Gorai.004G050800_gorai Gorai.007G124600_gorai Gorai.008G052400_gorai Gorai.013G146900_gorai LOC_Os01g43020_os LOC_Os01g46570_os LOC_Os05g49460_os LOC_Os05g49520_os LOC_Os05g49…
Group247	34	7	ricinus setaria arabidopsis gossypium glycine sorghum oryza	AT1G31930_at AT2G23460_at AT4G34390_at Glyma01g01470_gm Glyma01g38890_gm Glyma07g11970_gm Glyma09g30230_gm Glyma09g34300_gm Glyma11g06410_gm Glyma16g25990_gm Glyma02g06910_gm Glyma07g21110_gm Glyma12g05180_gm Glyma20g01070_gm Glyma11g13120_gm Gorai.002G214300_gorai Gorai.003G019800_gorai Gorai.012G164200_gorai Gorai.004G181500_gorai Gorai.008G223200_gorai Gorai.008G292000_gorai LOC_Os06g02130_os …
Group248	34	7	ricinus setaria arabidopsis gossypium glycine sorghum oryza	AT2G28620_at AT2G36200_at AT2G37420_at AT3G45850_at Glyma03g35510_gm Glyma10g05220_gm Glyma11g15520_gm Glyma12g07910_gm Glyma13g19580_gm Glyma13g40580_gm Glyma15g04830_gm Glyma19g38150_gm Gorai.002G238800_gorai Gorai.003G138600_gorai Gorai.006G153900_gorai Gorai.009G103300_gorai Gorai.009G423900_gorai 28629.m000562_rco 28637.m000204_rco 30039.m000236_rco Si013185m_si Si021062m_si Si034012m_si Si0…
Group249	34	7	ricinus setaria arabidopsis gossypium glycine sorghum oryza	AT2G37360_at AT2G39350_at AT3G53510_at AT3G55090_at AT3G55100_at AT3G55110_at AT3G55130_at AT5G13580_at Glyma03g33250_gm Glyma19g35970_gm Glyma20g38610_gm Gorai.001G249000_gorai Gorai.002G252600_gorai Gorai.007G374900_gorai Gorai.012G067200_gorai Gorai.012G067300_gorai Gorai.012G091700_gorai Gorai.013G023900_gorai LOC_Os01g61940_os LOC_Os03g17350_os LOC_Os03g17370_os LOC_Os05g02870_os LOC_Os05g02…
Group250	34	7	ricinus setaria arabidopsis gossypium glycine sorghum oryza	AT2G42960_at AT3G59110_at Glyma02g45545_gm Glyma08g42170_gm Glyma10g28490_gm Glyma14g03290_gm Glyma18g12830_gm Glyma20g22550_gm Glyma03g38800_gm Glyma07g36230_gm Glyma09g09750_gm Glyma15g21610_gm Glyma17g04430_gm Gorai.002G031900_gorai Gorai.005G071600_gorai Gorai.006G266500_gorai Gorai.007G308900_gorai Gorai.012G040400_gorai Si021800m_si Si029537m_si Sb02g006870_sb Sb09g030440_sb AT1G56720_at LO…
Group251	34	7	ricinus setaria arabidopsis gossypium glycine sorghum oryza	AT3G47740_at AT3G47750_at AT3G47760_at AT3G47770_at AT3G47780_at AT3G47790_at AT5G61700_at AT5G61740_at Glyma04g34130_gm Glyma05g01230_gm Glyma06g20370_gm Glyma17g10670_gm LOC_Os02g11960_os LOC_Os06g38950_os LOC_Os08g30770_os LOC_Os08g30780_os 30147.m014094_rco 30147.m014095_rco Si005795m_si Si013214m_si Si013232m_si Si016231m_si Si028864m_si Si019492m_si Sb02g022870_sb Sb04g007380_sb Sb07g019540…
Group252	33	7	ricinus setaria arabidopsis gossypium glycine sorghum oryza	AT1G05520_at AT2G21630_at AT3G23660_at AT4G14160_at AT5G43670_at Glyma03g22740_gm Glyma11g36760_gm Glyma16g09225_gm Glyma18g00670_gm Gorai.005G022700_gorai Gorai.005G128200_gorai Gorai.006G225300_gorai Gorai.006G246100_gorai Gorai.011G150700_gorai Gorai.011G205900_gorai Gorai.013G010400_gorai LOC_Os08g36994_os LOC_Os09g28610_os LOC_Os11g24560_os 29709.m001233_rco 30183.m001308_rco 29844.m003173_r…
Group253	33	7	ricinus setaria arabidopsis gossypium glycine sorghum oryza	AT1G12820_at AT3G26810_at AT3G62980_at AT4G03190_at Glyma02g07240_gm Glyma02g17170_gm Glyma03g36770_gm Glyma10g02630_gm Glyma16g05500_gm Glyma16g26200_gm Glyma19g27280_gm Glyma19g39420_gm Glyma07g30910_gm Glyma08g06390_gm Gorai.001G273700_gorai Gorai.004G053500_gorai Gorai.004G085900_gorai Gorai.004G140500_gorai Gorai.007G072400_gorai Gorai.007G131300_gorai Gorai.011G023100_gorai 29647.m002022_rc…
Group254	33	7	ricinus setaria arabidopsis gossypium glycine sorghum oryza	AT1G13420_at AT1G13430_at AT1G28170_at AT2G03750_at AT2G14920_at AT3G45070_at AT3G45080_at AT4G26280_at AT5G43690_at AT2G27570_at LOC_Os01g20950_os LOC_Os11g04540_os LOC_Os11g04550_os LOC_Os12g04320_os LOC_Os12g04340_os LOC_Os12g04350_os LOC_Os11g04530_os LOC_Os12g04300_os LOC_Os11g30810_os LOC_Os11g30910_os Si014085m_si Si014101m_si Si026634m_si Sb05g022710_sb Sb05g024150_sb Sb05g026550_sb Sb05g…
Group255	33	7	ricinus setaria arabidopsis gossypium glycine sorghum oryza	AT1G17120_at AT2G34960_at AT4G21120_at Glyma05g30510_gm Glyma08g13640_gm Glyma08g13655_gm Glyma09g10300_gm Glyma09g21070_gm Glyma09g05580_gm Glyma09g05540_gm Gorai.005G266500_gorai Gorai.012G170500_gorai Gorai.008G051200_gorai Gorai.013G176800_gorai 29932.m000608_rco 29932.m000609_rco Si000719m_si Si034804m_si Si025200m_si Si034783m_si Sb01g013690_sb Sb08g021380_sb Glyma09g01230_gm 29801.m003214_…
Group256	33	7	ricinus setaria arabidopsis gossypium glycine sorghum oryza	AT1G20840_at AT3G51490_at Glyma01g36145_gm Glyma04g01660_gm Glyma06g00220_gm Glyma11g09290_gm Glyma13g05980_gm Glyma16g21570_gm Glyma02g48150_gm Glyma06g01750_gm Glyma14g00330_gm Gorai.002G014400_gorai Gorai.002G113400_gorai Gorai.005G216600_gorai Gorai.012G139000_gorai Gorai.013G064200_gorai LOC_Os02g13560_os LOC_Os10g39440_os LOC_Os11g28610_os LOC_Os02g58530_os LOC_Os03g03680_os 28592.m000282_r…
Group257	33	7	ricinus setaria arabidopsis gossypium glycine sorghum oryza	AT1G21730_at AT3G12020_at AT5G06670_at AT2G21380_at AT4G39050_at Glyma02g26431_gm Glyma02g28530_gm Glyma03g30310_gm Glyma04g01110_gm Glyma06g01130_gm Glyma11g12050_gm Glyma12g04260_gm Glyma14g24175_gm Glyma19g33230_gm Glyma09g16356_gm Gorai.002G004600_gorai Gorai.006G143900_gorai Gorai.012G154300_gorai Gorai.013G033200_gorai Gorai.013G213600_gorai Gorai.009G247500_gorai LOC_Os02g53520_os LOC_Os10…
Group258	33	7	ricinus setaria arabidopsis gossypium glycine sorghum oryza	AT1G32450_at AT4G21680_at Glyma01g40850_gm Glyma05g06130_gm Glyma09g37220_gm Glyma09g37230_gm Glyma11g04500_gm Glyma17g16410_gm Glyma18g49460_gm Glyma18g49470_gm Glyma18g53850_gm Glyma08g47640_gm Glyma10g44320_gm Glyma20g39150_gm Gorai.003G180200_gorai Gorai.004G187700_gorai Gorai.010G191000_gorai Gorai.013G013900_gorai Gorai.010G127800_gorai Gorai.013G249000_gorai 29709.m001225_rco 29827.m002562…
Group259	33	7	ricinus setaria arabidopsis gossypium glycine sorghum oryza	AT1G32850_at AT2G40930_at AT4G10570_at AT4G10590_at Glyma03g27790_gm Glyma10g31560_gm Glyma13g38765_gm Glyma19g30650_gm Glyma20g36020_gm Glyma03g36201_gm Glyma12g31656_gm Glyma19g38842_gm Gorai.006G117900_gorai Gorai.006G147900_gorai Gorai.006G205100_gorai Gorai.008G259900_gorai Gorai.011G225800_gorai 28515.m000319_rco 29854.m001132_rco 30068.m002596_rco Si021145m_si Si032419m_si Si034121m_si Sb0…
Group260	33	7	ricinus setaria arabidopsis gossypium glycine sorghum oryza	AT1G53310_at AT2G42600_at AT3G14940_at Glyma06g33380_gm Glyma06g43050_gm Glyma12g33820_gm Glyma12g35840_gm Glyma13g34560_gm Glyma13g36670_gm Glyma20g09810_gm Gorai.002G061400_gorai Gorai.004G272100_gorai Gorai.006G001300_gorai Gorai.008G095300_gorai Gorai.013G173500_gorai LOC_Os01g11054_os LOC_Os01g55350_os LOC_Os02g14770_os LOC_Os08g27840_os LOC_Os09g14670_os 29634.m002165_rco 29645.m000074_rco …
Group261	33	7	ricinus setaria arabidopsis gossypium glycine sorghum oryza	AT1G63440_at AT5G44790_at Glyma01g42790_gm Glyma01g42800_gm Glyma03g21650_gm Glyma05g26330_gm Glyma08g01680_gm Glyma08g09240_gm Glyma09g05710_gm Glyma15g17000_gm Glyma16g10760_gm Glyma19g32190_gm Gorai.004G210800_gorai Gorai.008G049700_gorai Gorai.009G072500_gorai LOC_Os02g07630_os LOC_Os02g10290_os LOC_Os04g46940_os LOC_Os06g45500_os 29840.m000632_rco 30169.m006419_rco 30190.m011197_rco 30190.m0…
Group262	33	7	ricinus setaria arabidopsis gossypium glycine sorghum oryza	AT2G16510_at AT4G34720_at AT4G38920_at Glyma01g37320_gm Glyma02g05630_gm Glyma04g00950_gm Glyma06g00980_gm Glyma11g07980_gm Glyma11g11760_gm Glyma12g04090_gm Glyma13g03470_gm Glyma14g23990_gm Glyma16g24220_gm Gorai.002G149400_gorai Gorai.003G010900_gorai Gorai.005G248800_gorai Gorai.007G047900_gorai Gorai.010G006100_gorai LOC_Os02g34510_os LOC_Os05g01560_os LOC_Os11g06890_os LOC_Os12g07140_os 286…
Group263	33	7	ricinus setaria arabidopsis gossypium glycine sorghum oryza	AT3G09840_at AT3G53230_at AT5G03340_at Glyma03g33990_gm Glyma04g35950_gm Glyma06g19000_gm Glyma10g06480_gm Glyma11g20060_gm Glyma12g08410_gm Glyma12g30060_gm Glyma13g20680_gm Glyma13g39830_gm Glyma19g36740_gm Gorai.002G162100_gorai Gorai.003G144300_gorai Gorai.006G164800_gorai Gorai.007G373300_gorai Gorai.009G415000_gorai LOC_Os03g05730_os LOC_Os08g31870_os LOC_Os10g30580_os 30078.m002298_rco 300…
Group264	33	7	ricinus setaria arabidopsis gossypium glycine sorghum oryza	AT3G48740_at AT5G23660_at AT5G50800_at AT4G25010_at Glyma04g37510_gm Glyma04g37520_gm Glyma05g38340_gm Glyma06g17530_gm Glyma06g17540_gm Glyma08g01310_gm Glyma04g37530_gm Glyma06g17520_gm Glyma08g01300_gm Glyma05g38351_gm Gorai.001G055600_gorai Gorai.001G055700_gorai Gorai.003G119400_gorai Gorai.008G209000_gorai Gorai.007G043800_gorai Gorai.008G209100_gorai 30147.m014446_rco 30147.m014447_rco Si0…
Group265	33	7	ricinus setaria arabidopsis gossypium glycine sorghum oryza	AT4G12650_at AT5G35160_at Glyma02g47950_gm Glyma09g13210_gm Glyma13g13260_gm Glyma13g22480_gm Glyma14g00650_gm Glyma15g24670_gm Glyma17g11290_gm Glyma20g14250_gm Gorai.001G045300_gorai Gorai.001G100100_gorai Gorai.001G225600_gorai Gorai.007G163300_gorai Gorai.010G054800_gorai Gorai.013G237900_gorai LOC_Os02g49050_os LOC_Os02g55440_os LOC_Os05g07650_os LOC_Os08g19160_os LOC_Os08g38820_os 29737.m00…
Group266	33	7	ricinus setaria arabidopsis gossypium glycine sorghum oryza	AT4G33070_at AT5G01320_at AT5G01330_at AT5G54960_at Glyma01g29190_gm Glyma03g07300_gm Glyma03g07380_gm Glyma07g18570_gm Glyma08g18830_gm Glyma13g30490_gm Glyma18g43460_gm Glyma15g06185_gm Gorai.004G001200_gorai Gorai.006G183900_gorai Gorai.006G184000_gorai Gorai.009G164100_gorai LOC_Os01g06660_os LOC_Os03g18220_os LOC_Os05g39310_os LOC_Os05g39320_os LOC_Os07g49250_os 29601.m000442_rco 29900.m0015…
Group267	33	7	ricinus setaria arabidopsis gossypium glycine sorghum oryza	AT5G45460_at AT5G45470_at AT5G45480_at AT5G45530_at AT5G45540_at Glyma10g34070_gm Glyma20g33500_gm Glyma20g33520_gm Glyma20g33760_gm Gorai.006G012700_gorai Gorai.012G050500_gorai Gorai.008G221400_gorai Gorai.008G223000_gorai Gorai.008G223100_gorai LOC_Os01g58500_os LOC_Os01g72380_os LOC_Os11g42080_os LOC_Os11g42030_os LOC_Os07g01520_os LOC_Os07g01840_os LOC_Os10g20770_os Si020682m_si Si020715m_si…
Group268	33	7	ricinus setaria arabidopsis gossypium glycine sorghum oryza	AT5G52640_at AT5G56000_at AT5G56010_at AT5G56030_at Glyma02g47210_gm Glyma08g03690_gm Glyma08g44590_gm Glyma09g24410_gm Glyma14g01530_gm Glyma16g29750_gm Glyma18g08220_gm Gorai.002G103000_gorai Gorai.003G155600_gorai Gorai.004G033900_gorai Gorai.004G034000_gorai Gorai.004G138600_gorai Gorai.008G274600_gorai Gorai.013G150300_gorai LOC_Os04g01740_os LOC_Os08g39140_os LOC_Os09g30412_os LOC_Os09g3041…
Group269	33	7	ricinus arabidopsis setaria gossypium glycine sorghum oryza	Glyma0079s00280_gm Glyma0079s00290_gm Glyma0079s00300_gm Glyma0101s00210_gm Glyma0101s00260_gm Glyma06g43090_gm Glyma06g43100_gm Glyma06g43160_gm Glyma06g43530_gm Glyma06g43540_gm Glyma12g14540_gm Glyma12g14550_gm Glyma12g15120_gm Glyma12g15130_gm Glyma15g35800_gm Glyma06g43170_gm Gorai.012G043000_gorai Gorai.012G043100_gorai Gorai.012G043600_gorai Gorai.N010700_gorai Gorai.N010800_gorai Gorai.N0…
Group270	33	3	glycine sorghum oryza	Glyma01g01251_gm Glyma01g02963_gm Glyma02g08284_gm Glyma02g08292_gm Glyma02g21290_gm Glyma03g10961_gm Glyma03g31766_gm Glyma04g34011_gm Glyma05g24034_gm Glyma06g11551_gm Glyma07g30755_gm Glyma08g36621_gm Glyma09g10361_gm Glyma09g12116_gm Glyma10g12226_gm Glyma10g26761_gm Glyma10g26804_gm Glyma10g26812_gm Glyma11g19205_gm Glyma13g27351_gm Glyma14g11826_gm Glyma15g03025_gm Glyma15g41011_gm Glyma17g…
Group271	33	7	ricinus setaria arabidopsis gossypium glycine sorghum oryza	Glyma01g41500_gm Glyma01g41510_gm Glyma11g03940_gm Glyma03g22510_gm Glyma03g22560_gm Glyma08g18791_gm Glyma15g40080_gm Glyma15g41071_gm Glyma20g39071_gm Glyma09g00540_gm Glyma12g36900_gm Gorai.002G104400_gorai Gorai.004G092300_gorai Gorai.007G313100_gorai Gorai.007G313200_gorai Gorai.009G071000_gorai Gorai.009G070900_gorai LOC_Os04g12540_os LOC_Os04g12560_os LOC_Os04g12580_os LOC_Os04g12600_os LO…
Group272	33	7	ricinus arabidopsis setaria gossypium glycine sorghum oryza	Glyma10g36310_gm Glyma10g36320_gm Glyma16g27480_gm Glyma20g31270_gm Glyma20g31280_gm Gorai.009G260600_gorai Gorai.009G260800_gorai Gorai.009G261000_gorai Gorai.009G261100_gorai Gorai.009G261300_gorai Gorai.009G261500_gorai Gorai.010G130100_gorai LOC_Os01g27700_os LOC_Os02g51440_os LOC_Os10g30140_os LOC_Os11g47390_os 28644.m000937_rco 28644.m000940_rco 28644.m000938_rco Si007952m_si Si016752m_si S…
Group273	33	3	setaria sorghum oryza	LOC_Os11g16260_os LOC_Os11g42200_os LOC_Os11g42220_os Si008101m_si Si026109m_si Si026113m_si Si026117m_si Si026118m_si Si026121m_si Si026123m_si Si026136m_si Si026137m_si Si026140m_si Si026161m_si Si026162m_si Si027267m_si Si027394m_si Si027586m_si Si027660m_si Si027928m_si Si027990m_si Si028115m_si Si028198m_si Si028248m_si Si028303m_si Si009653m_si Si026150m_si Si026153m_si Si024846m_si Sb03g00…
Group274	33	1	setaria	Si003852m_si Si024099m_si Si004862m_si Si008788m_si Si008466m_si Si020053m_si Si024766m_si Si006806m_si Si032280m_si Si004396m_si Si019848m_si Si015209m_si Si031901m_si Si011776m_si Si012306m_si Si014980m_si Si003995m_si Si033045m_si Si004799m_si Si012208m_si Si032640m_si Si012623m_si Si019120m_si Si004102m_si Si028103m_si Si011814m_si Si039460m_si Si015095m_si Si027012m_si Si025033m_si Si011831m…
Group275	32	7	ricinus setaria arabidopsis gossypium glycine sorghum oryza	AT1G08430_at AT1G08440_at AT2G27240_at Glyma03g36060_gm Glyma19g38710_gm Glyma04g40600_gm Glyma06g14190_gm Glyma11g18300_gm Glyma12g09980_gm Gorai.004G125500_gorai Gorai.008G265000_gorai Gorai.006G149200_gorai Gorai.009G397200_gorai Si033923m_si Si012669m_si Si015195m_si Si035628m_si Si036512m_si Gorai.006G115400_gorai Sb06g016260_sb 29684.m000321_rco AT3G11680_at LOC_Os04g34010_os 28726.m000070_…
Group276	32	7	ricinus setaria arabidopsis gossypium glycine sorghum oryza	AT1G09570_at AT2G18790_at AT4G16250_at AT4G18130_at AT5G35840_at Glyma03g38620_gm Glyma09g03990_gm Glyma09g11600_gm Glyma10g28170_gm Glyma15g14980_gm Glyma19g41210_gm Glyma20g22160_gm Glyma15g23400_gm Gorai.007G166300_gorai Gorai.007G292800_gorai Gorai.011G040900_gorai Gorai.011G200200_gorai Gorai.013G203900_gorai LOC_Os03g19590_os LOC_Os03g51030_os LOC_Os03g54084_os 29693.m002076_rco 29889.m0033…
Group277	32	7	ricinus setaria arabidopsis gossypium glycine sorghum oryza	AT1G10360_at AT1G10370_at AT1G59670_at AT1G59700_at Glyma01g04690_gm Glyma01g04710_gm Glyma02g02860_gm Glyma02g02880_gm Gorai.007G072000_gorai Gorai.007G245500_gorai Gorai.012G121400_gorai Gorai.012G120900_gorai Gorai.012G121000_gorai Gorai.012G121100_gorai Gorai.013G014600_gorai LOC_Os10g38140_os LOC_Os10g38189_os LOC_Os10g38160_os LOC_Os10g38340_os LOC_Os10g38580_os LOC_Os10g38630_os LOC_Os10g3…
Group278	32	7	ricinus setaria arabidopsis gossypium glycine sorghum oryza	AT1G14070_at AT1G14080_at AT1G14100_at AT1G14110_at AT2G03220_at AT2G15350_at AT2G15370_at AT2G15390_at Glyma04g33170_gm Glyma05g00920_gm Glyma06g21090_gm Glyma17g10980_gm LOC_Os02g52630_os LOC_Os06g10950_os LOC_Os06g10960_os LOC_Os06g10930_os 29813.m001528_rco 30138.m004050_rco Si006115m_si Si007978m_si Si008446m_si Si008778m_si Si019763m_si AT2G03210_at Gorai.001G072600_gorai Gorai.013G088600_g…
Group279	32	7	ricinus setaria arabidopsis gossypium glycine sorghum oryza	AT1G22760_at AT1G71770_at AT1G49760_at AT4G34110_at Glyma02g08480_gm Glyma16g27670_gm Glyma20g31120_gm Glyma02g11580_gm Glyma04g04300_gm Glyma06g04460_gm Glyma07g33860_gm Glyma14g09300_gm Glyma17g35890_gm Gorai.002G134900_gorai Gorai.005G101600_gorai Gorai.005G236500_gorai Gorai.007G054700_gorai Gorai.009G214100_gorai Gorai.010G021800_gorai Gorai.013G046000_gorai Gorai.010G134400_gorai LOC_Os04g4…
Group280	32	7	ricinus setaria arabidopsis gossypium glycine sorghum oryza	AT1G30330_at AT5G37020_at Glyma02g40650_gm Glyma02g45100_gm Glyma05g27580_gm Glyma08g10550_gm Glyma11g31940_gm Glyma13g29320_gm Glyma14g03650_gm Glyma14g38940_gm Glyma15g09750_gm Glyma18g05330_gm Gorai.001G204500_gorai Gorai.006G008700_gorai Gorai.008G054600_gorai Gorai.008G097200_gorai Gorai.009G152700_gorai Gorai.011G048200_gorai LOC_Os02g06910_os LOC_Os04g57610_os LOC_Os06g46410_os LOC_Os12g41…
Group281	32	7	ricinus setaria arabidopsis gossypium glycine sorghum oryza	AT1G34210_at AT1G71830_at AT2G13790_at AT4G33430_at AT2G13800_at Glyma02g08360_gm Glyma05g24770_gm Glyma05g24790_gm Glyma08g07930_gm Glyma08g19270_gm Glyma10g36280_gm Glyma15g05730_gm Glyma20g31320_gm Gorai.005G218200_gorai Gorai.010G129300_gorai Gorai.012G140900_gorai Gorai.012G141000_gorai Gorai.013G063100_gorai Gorai.013G063200_gorai LOC_Os04g38480_os LOC_Os06g12120_os LOC_Os08g07760_os 28173.…
Group282	32	7	ricinus setaria arabidopsis gossypium glycine sorghum oryza	AT1G55810_at AT3G27190_at AT3G27440_at AT4G26510_at AT5G40870_at Glyma02g47270_gm Glyma08g45270_gm Glyma14g01480_gm Glyma16g06250_gm Glyma17g13830_gm Glyma18g08180_gm Glyma19g25360_gm Gorai.001G270100_gorai Gorai.002G103600_gorai Gorai.006G041100_gorai Gorai.009G452400_gorai Gorai.012G065500_gorai Gorai.013G150100_gorai LOC_Os02g17320_os LOC_Os11g16370_os LOC_Os08g41790_os LOC_Os09g32820_os 29917…
Group283	32	7	ricinus setaria arabidopsis gossypium glycine sorghum oryza	AT2G25600_at AT2G26650_at AT4G32500_at Glyma04g07380_gm Glyma05g08230_gm Glyma06g07470_gm Glyma14g15210_gm Glyma17g12740_gm Glyma17g31250_gm Glyma08g20030_gm Glyma12g29190_gm Gorai.001G002700_gorai Gorai.004G278500_gorai Gorai.010G066400_gorai Gorai.013G232800_gorai Gorai.005G242200_gorai Gorai.013G038200_gorai LOC_Os01g45990_os LOC_Os07g07910_os 29807.m000501_rco 29912.m005585_rco Si000254m_si S…
Group284	32	7	ricinus arabidopsis setaria gossypium glycine sorghum oryza	Glyma02g38440_gm Glyma04g40180_gm Glyma06g14630_gm Glyma09g40941_gm Glyma14g36630_gm Glyma18g44870_gm Glyma02g40340_gm Glyma11g31440_gm Glyma14g38630_gm Glyma18g05740_gm Gorai.005G120900_gorai Gorai.010G219700_gorai Gorai.011G125200_gorai LOC_Os01g60330_os LOC_Os05g40200_os LOC_Os03g21510_os LOC_Os07g48310_os 28641.m000087_rco 29729.m002392_rco 29915.m000492_rco Si000653m_si Si021457m_si Si029192…
Group285	32	6	ricinus setaria gossypium glycine sorghum oryza	Glyma07g04470_gm Glyma16g01060_gm Gorai.007G151200_gorai Gorai.010G088700_gorai Gorai.011G060100_gorai LOC_Os08g35510_os LOC_Os09g26960_os LOC_Os09g26980_os LOC_Os09g08990_os LOC_Os09g26940_os 29739.m003754_rco 30146.m003563_rco Si013563m_si Si035087m_si Si029312m_si Si029504m_si Si033224m_si Si035116m_si Sb01g034710_sb Sb02g025840_sb Sb02g025850_sb Sb01g034730_sb Sb01g034740_sb Sb02g003780_sb Sb…
Group286	32	3	setaria sorghum oryza	LOC_Os01g16730_os LOC_Os01g64220_os LOC_Os02g06830_os LOC_Os03g21310_os LOC_Os04g30860_os LOC_Os05g03080_os LOC_Os06g01740_os LOC_Os08g33280_os LOC_Os10g34880_os LOC_Os01g61110_os LOC_Os04g25680_os LOC_Os04g44640_os LOC_Os08g20480_os LOC_Os09g11380_os LOC_Os07g01280_os Si008254m_si Si032515m_si Si032794m_si Si032890m_si Si038724m_si Sb01g033010_sb Sb03g030645_sb Sb03g031960_sb Sb04g027467_sb Sb09…
Group287	31	7	ricinus setaria arabidopsis gossypium glycine sorghum oryza	AT1G27440_at AT5G61840_at Glyma04g37920_gm Glyma05g33420_gm Glyma06g17140_gm Gorai.005G197500_gorai Gorai.008G156000_gorai Gorai.008G211000_gorai LOC_Os01g70180_os LOC_Os01g70190_os LOC_Os01g70200_os LOC_Os02g32110_os LOC_Os04g32670_os LOC_Os10g10080_os Si001579m_si Si001622m_si Si001623m_si Si009832m_si Si017280m_si Si022172m_si Si022174m_si Si022143m_si Sb03g044510_sb Sb03g044520_sb Sb03g044530…
Group288	31	4	setaria arabidopsis sorghum oryza	AT1G31950_at AT1G33750_at AT1G48800_at AT1G66020_at AT1G70080_at AT2G23230_at AT3G14490_at AT3G14520_at AT3G14540_at AT3G29110_at AT3G29190_at AT3G29410_at AT3G32030_at AT4G13280_at AT4G13300_at AT4G15870_at AT4G20200_at AT4G20210_at AT4G20230_at AT5G44630_at AT5G48110_at AT1G48820_at LOC_Os08g07080_os LOC_Os08g07120_os Si013521m_si Si015362m_si Si015660m_si Sb07g004470_sb Sb07g004480_sb Sb07g004…
Group289	31	7	ricinus setaria arabidopsis gossypium glycine sorghum oryza	AT1G58440_at AT2G22830_at AT4G37760_at Glyma0041s00260_gm Glyma04g05110_gm Glyma06g05200_gm Glyma07g30440_gm Glyma08g06810_gm Glyma13g32600_gm Glyma14g10290_gm Glyma15g06730_gm Glyma18g14860_gm Gorai.002G136800_gorai Gorai.003G032500_gorai Gorai.005G262400_gorai Gorai.007G226900_gorai Gorai.009G222400_gorai Gorai.010G028500_gorai Gorai.012G163000_gorai Gorai.N018600_gorai Gorai.012G162100_gorai G…
Group290	31	7	ricinus setaria arabidopsis gossypium glycine sorghum oryza	AT2G14580_at AT2G14610_at Glyma13g32500_gm Glyma13g32510_gm Glyma13g32520_gm Glyma13g32530_gm Glyma13g32540_gm Glyma15g06780_gm Glyma15g06790_gm Glyma15g06816_gm Glyma15g06830_gm Glyma15g06840_gm Gorai.004G207800_gorai Gorai.004G207900_gorai Gorai.006G115900_gorai Gorai.008G044000_gorai Gorai.008G043500_gorai LOC_Os07g03710_os LOC_Os07g03730_os LOC_Os07g03740_os Si031242m_si Si031309m_si LOC_Os01…
Group291	31	7	ricinus setaria arabidopsis gossypium glycine sorghum oryza	AT2G16380_at AT4G34580_at AT2G18180_at AT2G21540_at AT4G36490_at AT4G39180_at Glyma01g37640_gm Glyma02g05980_gm Glyma11g07661_gm Glyma16g24670_gm Glyma04g01230_gm Glyma06g01270_gm Glyma11g12270_gm Glyma12g04466_gm Gorai.003G013000_gorai Gorai.007G200700_gorai Gorai.005G245500_gorai Gorai.008G030300_gorai Gorai.012G155100_gorai Gorai.013G035400_gorai Gorai.011G100700_gorai LOC_Os02g24430_os LOC_Os…
Group292	31	7	ricinus setaria arabidopsis gossypium glycine sorghum oryza	AT2G18750_at AT4G25800_at AT5G57580_at AT2G24300_at AT4G31000_at Glyma07g30990_gm Glyma08g06320_gm Glyma13g01160_gm Glyma15g07330_gm Glyma17g07290_gm Glyma09g14660_gm Glyma15g24761_gm Gorai.004G031000_gorai Gorai.009G173400_gorai Gorai.010G254300_gorai Gorai.011G022600_gorai Gorai.013G246400_gorai LOC_Os02g08120_os LOC_Os02g35470_os LOC_Os04g36660_os 29737.m001226_rco 29933.m001417_rco 30179.m000…
Group293	31	7	ricinus setaria arabidopsis gossypium glycine sorghum oryza	AT2G23550_at AT2G23560_at AT2G23570_at AT2G23610_at AT2G23580_at AT4G37150_at AT2G23590_at AT2G23600_at AT2G23620_at Glyma02g06990_gm Glyma02g07000_gm Glyma02g07010_gm Glyma02g07030_gm Glyma02g07040_gm Glyma02g07060_gm Glyma02g07070_gm Glyma05g16870_gm Glyma16g26050_gm Glyma16g26060_gm Glyma11g06330_gm Si002588m_si Sb03g024830_sb LOC_Os01g37630_os Si018109m_si Gorai.007G209500_gorai 29676.m001652…
Group294	31	7	ricinus setaria arabidopsis gossypium glycine sorghum oryza	AT2G28350_at AT4G30080_at Glyma10g06080_gm Glyma11g20490_gm Glyma12g08110_gm Glyma12g29720_gm Glyma13g20382_gm Glyma13g40030_gm Glyma19g36571_gm Glyma10g35481_gm Glyma20g32040_gm Gorai.003G142500_gorai Gorai.006G166400_gorai Gorai.009G107800_gorai Gorai.011G238900_gorai Gorai.012G004800_gorai Gorai.013G267100_gorai LOC_Os02g41800_os LOC_Os04g43910_os LOC_Os06g47150_os LOC_Os10g33940_os 27494.m000…
Group295	31	7	ricinus setaria arabidopsis gossypium glycine sorghum oryza	AT2G36750_at AT2G36760_at AT2G36770_at AT2G36780_at AT2G36790_at AT2G36800_at AT3G53160_at Glyma03g34410_gm Glyma03g34420_gm Glyma19g37100_gm Glyma03g34440_gm Glyma03g34460_gm Glyma03g34470_gm Glyma03g34480_gm Glyma10g07090_gm Glyma19g37108_gm Glyma19g37116_gm Gorai.006G160600_gorai Gorai.009G411700_gorai Gorai.013G181400_gorai Gorai.013G181500_gorai LOC_Os01g08090_os LOC_Os01g08100_os LOC_Os01g0…
Group296	31	7	ricinus setaria arabidopsis gossypium glycine sorghum oryza	AT2G45340_at AT5G51560_at AT4G22730_at Glyma01g42100_gm Glyma05g03910_gm Glyma09g28190_gm Glyma10g32090_gm Glyma11g03270_gm Glyma16g33010_gm Glyma17g14390_gm Glyma20g35520_gm Gorai.004G162200_gorai Gorai.004G202400_gorai Gorai.006G064800_gorai Gorai.008G239500_gorai Gorai.008G284000_gorai LOC_Os01g39600_os LOC_Os06g04370_os LOC_Os08g02440_os 29813.m001463_rco 30147.m014186_rco 30174.m008863_rco 3…
Group297	31	7	ricinus setaria arabidopsis gossypium glycine sorghum oryza	AT3G04050_at AT3G25960_at AT3G55650_at AT3G55810_at AT4G26390_at AT5G08570_at AT5G56350_at AT5G63680_at Glyma02g07805_gm Glyma16g26830_gm Glyma05g09310_gm Glyma07g35110_gm Glyma19g00870_gm Glyma20g02980_gm Gorai.003G154200_gorai Gorai.004G098000_gorai Gorai.005G214000_gorai Gorai.013G117600_gorai Gorai.013G245400_gorai LOC_Os01g16960_os LOC_Os04g58110_os 28842.m000927_rco 29950.m001161_rco 30131.…
Group298	31	7	ricinus setaria arabidopsis gossypium glycine sorghum oryza	AT3G07820_at AT3G07830_at AT3G07840_at AT5G48140_at Glyma02g38980_gm Glyma14g37030_gm Glyma02g47720_gm Glyma04g30870_gm Glyma04g30920_gm Glyma04g30950_gm Glyma06g22030_gm Glyma06g22890_gm Glyma14g00930_gm Glyma18g22430_gm Gorai.001G098100_gorai Gorai.001G193800_gorai Gorai.002G056900_gorai Gorai.002G057100_gorai Gorai.007G167600_gorai Gorai.010G091200_gorai LOC_Os06g35320_os LOC_Os06g35370_os 297…
Group299	31	7	ricinus setaria arabidopsis gossypium glycine sorghum oryza	AT3G18090_at AT3G23780_at AT4G21710_at AT5G45140_at Glyma01g00975_gm Glyma07g14995_gm Glyma09g07570_gm Glyma15g18790_gm Glyma04g06440_gm Glyma06g06480_gm Glyma15g08000_gm Gorai.007G005200_gorai Gorai.012G019600_gorai Gorai.010G255400_gorai LOC_Os04g54840_os LOC_Os08g07480_os 29686.m000857_rco 29851.m002412_rco Si009201m_si Si013128m_si Si033950m_si Si016141m_si Sb01g013470_sb Sb01g042100_sb Sb06g…
Group300	31	7	ricinus setaria arabidopsis gossypium glycine sorghum oryza	AT3G45980_at AT3G46030_at Glyma11g15050_gm Glyma11g15060_gm Glyma11g15070_gm Glyma11g15090_gm Glyma12g07030_gm Glyma12g07040_gm Glyma12g07050_gm Gorai.003G135400_gorai Gorai.003G136000_gorai Gorai.009G089900_gorai Gorai.006G104500_gorai 28546.m000073_rco 28872.m000241_rco 28872.m000242_rco Sb02g025410_sb Sb03g026260_sb Sb04g030340_sb Gorai.001G108300_gorai AT2G28720_at Glyma13g19470_gm Gorai.013G…
Group301	31	7	ricinus setaria arabidopsis gossypium glycine sorghum oryza	AT4G24280_at AT5G09590_at AT5G49910_at AT4G37910_at Glyma07g30290_gm Glyma08g06950_gm Glyma13g32790_gm Glyma15g06530_gm Glyma16g00410_gm Gorai.005G009100_gorai Gorai.006G232400_gorai Gorai.008G018200_gorai Gorai.008G018300_gorai Gorai.008G018400_gorai Gorai.011G134000_gorai LOC_Os02g53420_os LOC_Os03g02260_os LOC_Os05g23740_os LOC_Os09g31486_os LOC_Os12g14070_os 29765.m000739_rco 29804.m001529_rc…
Group302	31	7	ricinus arabidopsis setaria gossypium glycine sorghum oryza	Glyma01g20700_gm Glyma01g20710_gm Glyma03g27800_gm Glyma19g30660_gm Glyma03g27830_gm Glyma03g27840_gm Gorai.005G138600_gorai Gorai.005G138800_gorai Gorai.013G077000_gorai Gorai.011G146900_gorai LOC_Os05g33960_os LOC_Os05g34010_os LOC_Os05g34030_os Si021504m_si Si021539m_si Si021631m_si Si025147m_si Si024257m_si Sb09g020240_sb Sb09g020250_sb Sb09g020280_sb Sb09g020290_sb Sb10g011200_sb Sb09g020300…
Group303	31	7	ricinus arabidopsis setaria gossypium glycine sorghum oryza	Glyma02g46730_gm Glyma08g43780_gm Glyma14g01020_gm Glyma14g01960_gm Glyma18g09030_gm Glyma02g47640_gm Glyma07g39650_gm Glyma09g01440_gm Glyma15g12320_gm Glyma17g01150_gm Glyma09g22110_gm Gorai.001G192800_gorai Gorai.002G096300_gorai Gorai.007G167000_gorai Gorai.009G446100_gorai Gorai.010G249400_gorai Gorai.009G184100_gorai LOC_Os03g09280_os LOC_Os10g22430_os 27613.m000642_rco 29949.m000124_rco Si…
Group304	31	3	setaria sorghum oryza	LOC_Os01g36820_os LOC_Os09g12060_os Si001457m_si Si003936m_si Si004040m_si Si004240m_si Si004886m_si Si008214m_si Si012286m_si Si012387m_si Si015614m_si Si019867m_si Si024050m_si Si025080m_si Si026541m_si Si026571m_si Si026977m_si Si032993m_si Si033022m_si Si033149m_si Si039671m_si Si040276m_si Si007705m_si Si014483m_si Si032455m_si Si032770m_si Si038273m_si Sb06g013830_sb Sb07g015110_sb Sb09g005…
Group305	30	7	ricinus setaria arabidopsis gossypium glycine sorghum oryza	AT1G01600_at AT1G63710_at AT2G45970_at AT4G00360_at AT5G58860_at Glyma03g01050_gm Glyma05g37700_gm Glyma07g07560_gm Glyma08g01890_gm Glyma14g37130_gm Glyma11g26500_gm Gorai.001G115100_gorai Gorai.003G123900_gorai Gorai.004G159000_gorai Gorai.004G213300_gorai Gorai.007G100300_gorai Gorai.008G247600_gorai Gorai.009G092900_gorai LOC_Os01g63540_os LOC_Os02g44654_os LOC_Os04g47250_os 29681.m001310_rco…
Group306	30	7	ricinus setaria arabidopsis gossypium glycine sorghum oryza	AT1G02890_at AT1G62130_at AT4G02480_at AT4G24860_at Glyma02g17400_gm Glyma02g17410_gm Glyma04g37081_gm Glyma05g03270_gm Glyma06g17940_gm Glyma10g02400_gm Glyma10g02410_gm Glyma17g13850_gm Gorai.001G059400_gorai Gorai.004G089000_gorai Gorai.007G128700_gorai Gorai.008G146500_gorai Gorai.008G205400_gorai LOC_Os03g22420_os LOC_Os07g47530_os LOC_Os11g43970_os 29986.m001585_rco 30147.m014522_rco Si0259…
Group307	30	7	ricinus setaria arabidopsis gossypium glycine sorghum oryza	AT1G05960_at AT2G41830_at AT5G21080_at Glyma03g29390_gm Glyma09g36260_gm Glyma11g13670_gm Glyma12g01070_gm Glyma12g05671_gm Glyma15g03500_gm Glyma13g41900_gm Gorai.002G230500_gorai Gorai.007G360200_gorai Gorai.008G105100_gorai Gorai.011G143200_gorai Gorai.006G228200_gorai LOC_Os02g05040_os LOC_Os02g53990_os LOC_Os07g10550_os 27744.m000097_rco 29761.m000412_rco 29864.m001487_rco Si008441m_si Si016…
Group308	30	7	ricinus setaria arabidopsis gossypium glycine sorghum oryza	AT1G11910_at AT1G62290_at AT4G04460_at Glyma03g38730_gm Glyma10g28370_gm Glyma19g41320_gm Glyma20g22400_gm Glyma07g39240_gm Glyma09g00810_gm Glyma15g11670_gm Glyma17g01500_gm Gorai.002G091100_gorai Gorai.004G031800_gorai Gorai.010G182400_gorai Gorai.011G012800_gorai LOC_Os01g47410_os LOC_Os05g49200_os 29842.m003556_rco 30010.m000674_rco 30064.m000505_rco Si001116m_si Si021811m_si Si001142m_si Si0…
Group309	30	6	ricinus setaria arabidopsis gossypium glycine sorghum	AT1G13460_at AT3G21650_at AT3G26020_at AT4G15415_at Glyma02g43800_gm Glyma05g06450_gm Glyma11g37430_gm Glyma14g05120_gm Glyma18g01400_gm Glyma19g22720_gm Glyma19g24375_gm Gorai.001G216400_gorai Gorai.001G268200_gorai Gorai.005G172800_gorai Gorai.006G038500_gorai Gorai.007G074200_gorai Gorai.007G171000_gorai Gorai.012G174400_gorai 29929.m004710_rco 29929.m004711_rco 29948.m000693_rco Si009867m_si …
Group310	30	7	ricinus setaria arabidopsis gossypium glycine sorghum oryza	AT1G18880_at AT3G47960_at AT5G62680_at Glyma05g01436_gm Glyma05g01443_gm Glyma05g01450_gm Glyma17g10430_gm Glyma17g10441_gm Glyma17g10450_gm Gorai.003G094400_gorai Gorai.008G190200_gorai LOC_Os12g44100_os LOC_Os12g44110_os 29822.m003392_rco 29822.m003447_rco 29822.m003462_rco 29822.m003463_rco 29822.m003464_rco 29822.m003465_rco 29822.m003466_rco 30147.m014060_rco Si021532m_si Si021542m_si Sb08g0…
Group311	30	7	ricinus setaria arabidopsis gossypium glycine sorghum oryza	AT2G04750_at AT4G26700_at AT5G35700_at AT5G48460_at AT5G55400_at Glyma02g46580_gm Glyma02g47800_gm Glyma03g22450_gm Glyma08g45800_gm Glyma14g00820_gm Glyma14g02090_gm Glyma16g09360_gm Gorai.001G097800_gorai Gorai.001G218900_gorai Gorai.002G094600_gorai Gorai.007G159700_gorai Gorai.007G311700_gorai Gorai.N003200_gorai LOC_Os01g33080_os LOC_Os02g37580_os LOC_Os02g48740_os 29642.m000284_rco 29854.m0…
Group312	30	7	ricinus setaria arabidopsis gossypium glycine sorghum oryza	AT2G05710_at AT4G26970_at AT4G35830_at Glyma01g36750_gm Glyma06g46190_gm Glyma11g08550_gm Glyma12g10580_gm Glyma12g32000_gm Glyma13g38480_gm Gorai.003G006000_gorai Gorai.005G149700_gorai Gorai.008G061900_gorai Gorai.008G173400_gorai Gorai.009G327800_gorai Gorai.009G438900_gorai Gorai.009G439700_gorai Gorai.009G440000_gorai LOC_Os03g04410_os LOC_Os06g19960_os LOC_Os08g09200_os 27777.m000279_rco 29…
Group313	30	7	ricinus setaria arabidopsis gossypium glycine sorghum oryza	AT2G29140_at AT2G29190_at AT2G29200_at AT3G10360_at Glyma10g35290_gm Glyma11g14500_gm Glyma11g14530_gm Glyma11g14550_gm Glyma12g06430_gm Glyma12g06450_gm Glyma20g32230_gm Glyma15g04060_gm Gorai.001G112000_gorai Gorai.003G129200_gorai Gorai.004G005400_gorai Gorai.009G097200_gorai Gorai.012G005400_gorai LOC_Os01g62650_os LOC_Os01g74030_os LOC_Os02g57390_os LOC_Os05g01910_os 29595.m000292_rco 30143.…
Group314	30	7	ricinus setaria arabidopsis gossypium glycine sorghum oryza	AT2G30210_at AT2G40370_at AT5G05390_at AT5G07130_at Glyma02g39750_gm Glyma02g42940_gm Glyma11g29620_gm Glyma11g35700_gm Glyma14g06070_gm Glyma14g37810_gm Glyma18g02690_gm Glyma18g06450_gm Gorai.003G150200_gorai Gorai.004G234200_gorai Gorai.010G194300_gorai Gorai.010G194600_gorai Gorai.011G290000_gorai LOC_Os01g61160_os LOC_Os11g01730_os LOC_Os12g01730_os 29729.m002294_rco 29729.m002295_rco 30113.…
Group315	30	7	ricinus setaria arabidopsis gossypium glycine sorghum oryza	AT2G46530_at AT3G61830_at Glyma01g25270_gm Glyma03g17450_gm Glyma03g41920_gm Glyma07g06060_gm Glyma07g16170_gm Glyma16g02650_gm Glyma18g40180_gm Glyma07g40270_gm Glyma12g28550_gm Glyma16g00220_gm Gorai.001G153900_gorai Gorai.003G078000_gorai Gorai.007G026900_gorai Gorai.007G109500_gorai Gorai.008G126200_gorai LOC_Os02g35140_os LOC_Os04g36054_os 29609.m000586_rco 29609.m000587_rco 30068.m002516_rc…
Group316	30	7	ricinus setaria arabidopsis gossypium glycine sorghum oryza	AT3G16860_at AT4G16120_at AT5G49270_at AT3G20580_at AT4G27110_at Glyma01g45080_gm Glyma11g00560_gm Glyma07g37210_gm Glyma09g04460_gm Glyma12g34140_gm Glyma17g03390_gm Glyma13g36420_gm Gorai.002G083800_gorai Gorai.005G065200_gorai Gorai.010G177700_gorai Gorai.013G163300_gorai Gorai.007G125700_gorai Gorai.011G196300_gorai LOC_Os03g18910_os LOC_Os07g49080_os 28166.m001088_rco 29797.m000355_rco 29889…
Group317	30	7	ricinus setaria arabidopsis gossypium glycine sorghum oryza	AT3G28040_at AT3G56370_at AT5G01890_at Glyma01g32855_gm Glyma02g10770_gm Glyma03g04020_gm Glyma04g40080_gm Glyma06g14770_gm Glyma09g41110_gm Glyma18g44600_gm Glyma18g52050_gm Gorai.006G227000_gorai Gorai.010G218400_gorai Gorai.011G127000_gorai Gorai.011G209800_gorai LOC_Os01g60670_os LOC_Os03g21730_os LOC_Os05g40050_os LOC_Os01g72700_os 29729.m002377_rco 29915.m000474_rco 30213.m000676_rco Si0002…
Group318	30	7	ricinus setaria arabidopsis gossypium glycine sorghum oryza	AT3G44540_at AT3G44550_at AT3G44560_at AT5G22500_at Glyma11g19150_gm Glyma11g19160_gm Glyma11g19170_gm Glyma12g09270_gm Glyma12g30850_gm Glyma12g30870_gm Glyma13g39440_gm Glyma13g39450_gm Gorai.001G121200_gorai Gorai.004G009200_gorai 29791.m000527_rco 30055.m001531_rco Si013591m_si Si013605m_si Si013616m_si Sb05g005330_sb Sb05g005340_sb Sb08g006870_sb Sb07g024230_sb Sb07g024240_sb Sb07g024290_sb …
Group319	30	7	ricinus setaria arabidopsis gossypium glycine sorghum oryza	AT3G51770_at AT4G02680_at AT5G58550_at Glyma01g31170_gm Glyma02g16310_gm Glyma02g39460_gm Glyma03g06600_gm Glyma03g31370_gm Glyma10g03520_gm Glyma11g29000_gm Glyma14g37640_gm Glyma18g06680_gm Glyma19g34200_gm Gorai.002G265500_gorai Gorai.003G147900_gorai Gorai.004G077000_gorai Gorai.004G233400_gorai Gorai.007G139500_gorai Gorai.013G270200_gorai LOC_Os03g18360_os LOC_Os07g08120_os LOC_Os11g37520_o…
Group320	30	7	ricinus setaria arabidopsis gossypium glycine sorghum oryza	AT4G28000_at AT5G52882_at Glyma01g43230_gm Glyma05g37290_gm Glyma08g02261_gm Glyma09g23250_gm Glyma10g37380_gm Glyma11g02270_gm Glyma16g29040_gm Glyma20g30360_gm Glyma16g29141_gm Gorai.003G084300_gorai Gorai.006G208400_gorai Gorai.007G013700_gorai Gorai.008G272700_gorai LOC_Os01g12660_os LOC_Os01g43480_os LOC_Os05g50750_os 30169.m006569_rco 30190.m011296_rco Si000285m_si Si000524m_si Si000844m_si…
Group321	30	7	ricinus setaria arabidopsis gossypium glycine sorghum oryza	Glyma03g39110_gm Glyma10g28910_gm Glyma19g41670_gm Glyma07g37070_gm Glyma09g04290_gm Glyma15g15330_gm Glyma17g03540_gm Glyma07g37080_gm Glyma17g03520_gm Glyma20g38360_gm Gorai.004G050500_gorai Gorai.004G144100_gorai Gorai.008G140300_gorai Gorai.004G237100_gorai Gorai.007G304600_gorai Gorai.011G198700_gorai AT3G62560_at AT4G02080_at LOC_Os01g15010_os 29889.m003270_rco Si003011m_si Sb03g013550_sb 3…
Group322	30	3	setaria sorghum oryza	LOC_Os04g25150_os LOC_Os04g25160_os LOC_Os04g25190_os LOC_Os04g26190_os LOC_Os04g26220_os LOC_Os04g26230_os LOC_Os06g44470_os LOC_Os06g45150_os LOC_Os06g45160_os LOC_Os06g45180_os LOC_Os06g45190_os LOC_Os06g45200_os LOC_Os06g45210_os LOC_Os06g45230_os LOC_Os06g45290_os Si014674m_si Si014675m_si Si014676m_si Si015303m_si Si015354m_si Si015532m_si Si031915m_si Sb01g032080_sb Sb05g027100_sb Sb05g027…
Group323	29	7	ricinus setaria arabidopsis gossypium glycine sorghum oryza	AT1G08090_at AT1G08100_at AT3G45060_at AT5G60770_at AT5G60780_at Glyma11g20090_gm Glyma12g08380_gm Glyma12g30050_gm Glyma13g39850_gm Gorai.003G144100_gorai Gorai.003G144200_gorai Gorai.004G230700_gorai Gorai.006G165000_gorai Gorai.009G110300_gorai LOC_Os02g02170_os LOC_Os02g02190_os 29589.m001223_rco 29589.m001224_rco 29589.m001225_rco 30078.m002302_rco Si016891m_si Si016894m_si Si019202m_si Si01…
Group324	29	7	ricinus setaria arabidopsis gossypium glycine sorghum oryza	AT1G10870_at AT1G60860_at AT5G13300_at AT5G61980_at Glyma04g37780_gm Glyma05g38550_gm Glyma06g17295_gm Glyma08g28890_gm Glyma11g11130_gm Glyma12g03320_gm Glyma18g51810_gm Gorai.002G021700_gorai Gorai.003G116500_gorai Gorai.005G196700_gorai Gorai.008G171000_gorai Gorai.013G028700_gorai Gorai.005G152000_gorai LOC_Os02g42134_os LOC_Os08g42530_os LOC_Os09g33600_os 29801.m003240_rco 30128.m008549_rco …
Group325	29	7	ricinus setaria arabidopsis gossypium glycine sorghum oryza	AT1G19650_at AT1G75370_at AT2G21520_at AT4G39170_at Glyma04g01220_gm Glyma04g03230_gm Glyma06g01260_gm Glyma06g03300_gm Glyma11g12260_gm Glyma12g04453_gm Glyma14g07850_gm Glyma17g37150_gm Gorai.005G109200_gorai Gorai.005G245600_gorai Gorai.008G030400_gorai Gorai.009G199800_gorai Gorai.013G035300_gorai LOC_Os01g50616_os LOC_Os05g46720_os LOC_Os02g04020_os 30131.m007076_rco 30170.m014083_rco Si0007…
Group326	29	7	ricinus setaria arabidopsis gossypium glycine sorghum oryza	AT1G22020_at AT1G36370_at AT4G13890_at AT4G13930_at Glyma04g43360_gm Glyma06g11300_gm Glyma08g20050_gm Glyma12g29171_gm Glyma05g28490_gm Glyma08g11490_gm Gorai.005G092100_gorai Gorai.005G242100_gorai Gorai.009G241600_gorai Gorai.012G151600_gorai Gorai.006G223800_gorai Gorai.011G153900_gorai LOC_Os01g65410_os LOC_Os05g35440_os 29222.m000393_rco 29908.m005955_rco Si001011m_si Si021684m_si Si026132m…
Group327	29	7	ricinus setaria arabidopsis gossypium glycine sorghum oryza	AT1G30220_at AT4G16480_at AT2G35740_at Glyma05g27400_gm Glyma05g27410_gm Glyma08g10390_gm Glyma08g10410_gm Glyma09g01410_gm Glyma09g11111_gm Glyma09g11360_gm Glyma15g22820_gm Gorai.009G153700_gorai Gorai.011G046300_gorai Gorai.009G183600_gorai Gorai.010G187000_gorai Gorai.011G009100_gorai Gorai.009G321400_gorai 29693.m001965_rco 29693.m001967_rco 29930.m000606_rco 30048.m000314_rco Si009679m_si S…
Group328	29	7	ricinus setaria arabidopsis gossypium glycine sorghum oryza	AT1G50580_at AT1G64910_at AT1G64920_at AT2G22930_at AT3G29630_at AT4G09500_at AT4G27560_at AT4G27570_at AT5G53990_at AT5G54010_at Glyma10g33790_gm Glyma10g33800_gm Glyma20g33810_gm LOC_Os11g26950_os LOC_Os11g27370_os Si026314m_si Si027385m_si Si026332m_si Si026455m_si Si027920m_si Sb05g002840_sb Sb05g002850_sb Sb08g003060_sb Glyma06g35110_gm Gorai.002G066600_gorai 29705.m000575_rco AT5G54060_at G…
Group329	29	7	ricinus setaria arabidopsis gossypium glycine sorghum oryza	AT1G55610_at AT2G01950_at AT3G13380_at AT4G39400_at Glyma04g12860_gm Glyma04g39610_gm Glyma06g15270_gm Glyma06g47870_gm Glyma08g09750_gm Glyma05g26771_gm Gorai.002G149600_gorai Gorai.002G171000_gorai Gorai.003G048200_gorai Gorai.007G062800_gorai Gorai.009G455100_gorai LOC_Os01g52050_os LOC_Os08g25380_os LOC_Os09g12240_os LOC_Os10g02500_os 28966.m000525_rco 29592.m000104_rco 29780.m001387_rco Si00…
Group330	29	7	ricinus setaria arabidopsis gossypium glycine sorghum oryza	AT1G76490_at AT2G17370_at Glyma01g36080_gm Glyma02g44070_gm Glyma09g32850_gm Glyma11g09330_gm Glyma14g05020_gm Glyma16g21620_gm Glyma20g05530_gm Gorai.002G014700_gorai Gorai.002G146000_gorai Gorai.005G215500_gorai Gorai.005G215600_gorai Gorai.005G215700_gorai Gorai.005G215800_gorai Gorai.008G013000_gorai Gorai.012G138100_gorai Gorai.013G065200_gorai LOC_Os08g40180_os LOC_Os09g31970_os 29682.m0005…
Group331	29	7	ricinus setaria arabidopsis gossypium glycine sorghum oryza	AT2G22300_at AT5G64220_at AT5G09410_at Glyma05g24430_gm Glyma05g31190_gm Glyma08g07680_gm Glyma08g14370_gm Glyma08g19101_gm Glyma15g05900_gm Gorai.005G220600_gorai Gorai.008G089900_gorai Gorai.013G061100_gorai LOC_Os03g09100_os LOC_Os07g43030_os LOC_Os10g22950_os LOC_Os03g27080_os Si028797m_si Si034046m_si Si034054m_si Si034076m_si Sb0012s010230_sb Sb01g033650_sb Sb01g044480_sb Sb02g039710_sb 282…
Group332	29	7	ricinus setaria arabidopsis gossypium glycine sorghum oryza	AT2G23900_at AT3G48950_at Glyma05g37490_gm Glyma07g07280_gm Glyma07g07290_gm Glyma08g02050_gm Glyma09g24470_gm Glyma09g39200_gm Glyma10g37530_gm Glyma10g37540_gm Glyma16g03680_gm Glyma16g29780_gm Glyma18g47130_gm Gorai.001G158900_gorai Gorai.003G155800_gorai Gorai.007G012900_gorai Gorai.007G102200_gorai Gorai.004G138900_gorai Gorai.008G274700_gorai 30169.m006623_rco 30174.m008646_rco 30190.m01126…
Group333	29	7	ricinus setaria arabidopsis gossypium glycine sorghum oryza	AT3G02230_at AT5G15650_at Glyma01g07930_gm Glyma02g13330_gm Glyma04g32080_gm Glyma06g22440_gm Glyma08g27590_gm Glyma13g06690_gm Glyma18g50780_gm Glyma19g04240_gm Gorai.001G076300_gorai Gorai.001G090200_gorai Gorai.001G196500_gorai Gorai.001G208000_gorai Gorai.007G039800_gorai Gorai.007G176700_gorai Gorai.008G200200_gorai Gorai.013G095500_gorai LOC_Os03g40270_os LOC_Os07g41360_os 30138.m003944_rco…
Group334	29	7	ricinus setaria arabidopsis gossypium glycine sorghum oryza	AT3G05610_at AT5G27870_at Glyma01g27260_gm Glyma0248s00200_gm Glyma0248s00220_gm Glyma03g39360_gm Glyma07g02750_gm Glyma07g02780_gm Glyma07g02790_gm Glyma07g03010_gm Glyma10g29160_gm Glyma19g41970_gm Glyma20g38160_gm Glyma07g37460_gm Glyma09g04720_gm Glyma09g04730_gm Glyma17g03170_gm Gorai.006G260600_gorai Gorai.006G260700_gorai Gorai.006G260800_gorai Gorai.006G260900_gorai LOC_Os03g18860_os LOC_…
Group335	29	7	ricinus setaria arabidopsis gossypium glycine sorghum oryza	AT3G10740_at AT5G26120_at Glyma03g00626_gm Glyma03g00633_gm Glyma03g27460_gm Glyma03g27490_gm Glyma19g30150_gm Glyma19g30450_gm Glyma19g30460_gm Glyma19g30470_gm LOC_Os03g20420_os LOC_Os11g03730_os LOC_Os11g03780_os LOC_Os12g03470_os LOC_Os12g03480_os Si009562m_si Si009572m_si Si026072m_si Si026076m_si Si029144m_si Si034569m_si Sb02g043530_sb Sb05g001900_sb Sb05g007100_sb Sb08g001540_sb Gorai.002…
Group336	29	7	ricinus setaria arabidopsis gossypium glycine sorghum oryza	AT3G11910_at AT5G06600_at Glyma02g43930_gm Glyma10g23671_gm Glyma13g16040_gm Glyma13g16170_gm Glyma14g04890_gm Glyma20g11300_gm Glyma20g11330_gm Glyma20g17116_gm Gorai.001G127100_gorai Gorai.002G232700_gorai Gorai.009G081400_gorai Gorai.009G395700_gorai Gorai.011G226800_gorai LOC_Os01g56490_os LOC_Os07g06950_os LOC_Os11g36470_os LOC_Os12g30540_os 29333.m001109_rco 29852.m001998_rco Si000115m_si S…
Group337	29	7	ricinus arabidopsis setaria gossypium glycine sorghum oryza	Glyma04g14970_gm Glyma06g47091_gm Glyma06g47110_gm Glyma06g47120_gm Glyma13g25590_gm Glyma13g25600_gm Glyma13g25630_gm Glyma15g35440_gm Glyma13g25620_gm LOC_Os11g04020_os LOC_Os11g04030_os LOC_Os12g03830_os LOC_Os12g03860_os LOC_Os11g04104_os LOC_Os12g03899_os Si009943m_si Si026350m_si Si010059m_si Si026302m_si Si021907m_si AT3G43790_at Gorai.009G106000_gorai Sb03g010620_sb AT5G13740_at Gorai.009…
Group338	29	6	ricinus setaria gossypium glycine sorghum oryza	Glyma11g31995_gm Glyma11g32041_gm Glyma11g32090_gm Glyma11g32156_gm Glyma11g32200_gm Glyma11g32228_gm Glyma11g32301_gm Glyma11g32315_gm Glyma11g32360_gm Glyma11g32390_gm Glyma11g32520_gm Glyma11g32590_gm Glyma11g32600_gm Glyma18g05240_gm Glyma18g05250_gm Glyma18g05260_gm Glyma18g05275_gm Glyma18g05305_gm Glyma11g32070_gm Glyma11g32080_gm Glyma11g32178_gm Glyma11g32500_gm Glyma18g05291_gm Si034629…
Group339	28	7	ricinus setaria arabidopsis gossypium glycine sorghum oryza	AT1G07670_at AT1G07810_at AT1G10130_at AT4G00900_at Glyma03g33240_gm Glyma04g04920_gm Glyma07g05890_gm Glyma16g02490_gm Glyma19g35960_gm Gorai.001G106800_gorai Gorai.001G152900_gorai Gorai.002G252900_gorai Gorai.003G137900_gorai Gorai.007G110700_gorai Gorai.009G220900_gorai 29742.m001369_rco 30039.m000230_rco Si021060m_si Si033969m_si Si034067m_si Sb01g009225_sb Sb01g038990_sb Sb09g001850_sb LOC_…
Group340	28	7	ricinus setaria arabidopsis gossypium glycine sorghum oryza	AT1G09720_at AT1G58210_at Glyma01g02810_gm Glyma08g38220_gm Glyma09g33200_gm Glyma12g16690_gm Glyma02g37830_gm Glyma04g10160_gm Glyma06g10151_gm Glyma14g36061_gm Glyma18g29480_gm Gorai.002G139100_gorai Gorai.009G279300_gorai Gorai.010G034500_gorai LOC_Os01g61910_os LOC_Os05g39000_os Si004031m_si Si021193m_si Sb03g039070_sb Sb09g022910_sb 29908.m006267_rco AT2G22560_at Gorai.003G037600_gorai LOC_O…
Group341	28	4	ricinus arabidopsis gossypium glycine	AT1G14040_at AT1G26730_at AT1G35350_at AT1G69480_at AT2G03240_at AT2G03250_at AT2G03260_at AT3G29060_at AT4G25350_at Glyma02g12320_gm Glyma07g35520_gm Glyma09g37000_gm Glyma18g49680_gm Glyma20g03960_gm Glyma20g04130_gm Glyma20g04150_gm Glyma20g04160_gm Gorai.005G142500_gorai Gorai.006G014300_gorai Gorai.008G179500_gorai Gorai.009G325000_gorai Gorai.009G325300_gorai Gorai.012G052000_gorai Gorai.01…
Group342	28	7	ricinus setaria arabidopsis gossypium glycine sorghum oryza	AT1G19220_at AT5G20730_at Glyma01g00510_gm Glyma05g36430_gm Glyma07g15640_gm Glyma08g03141_gm Glyma09g08350_gm Glyma13g17270_gm Glyma15g19980_gm Glyma17g05220_gm Gorai.001G017000_gorai Gorai.009G037100_gorai Gorai.010G091300_gorai Gorai.012G009000_gorai LOC_Os02g04810_os LOC_Os06g48950_os LOC_Os08g40900_os Si005741m_si Si016147m_si Si013155m_si Sb04g003240_sb Sb07g027080_sb Sb10g029130_sb LOC_Os0…
Group343	28	7	ricinus setaria arabidopsis gossypium glycine sorghum oryza	AT1G32300_at AT2G46740_at AT2G46750_at AT2G46760_at AT5G56490_at Glyma03g42160_gm Glyma07g05690_gm Glyma16g02250_gm Glyma16g02270_gm Glyma16g02280_gm Glyma19g44870_gm Glyma19g44880_gm LOC_Os02g03200_os LOC_Os02g03210_os LOC_Os03g36530_os LOC_Os04g29090_os LOC_Os04g29210_os LOC_Os08g02230_os 27964.m000366_rco 29751.m001863_rco Si027362m_si Si027481m_si Sb01g016650_sb Sb07g001500_sb Sb08g019590_sb …
Group344	28	7	ricinus setaria arabidopsis gossypium glycine sorghum oryza	AT1G53390_at AT2G37010_at AT5G60740_at Glyma02g21570_gm Glyma10g06550_gm Glyma10g35310_gm Glyma11g20220_gm Glyma12g08290_gm Glyma13g20750_gm Glyma20g32210_gm Gorai.002G162300_gorai Gorai.011G238200_gorai Gorai.013G267600_gorai LOC_Os04g11820_os LOC_Os06g51460_os LOC_Os10g30610_os LOC_Os11g22350_os 29595.m000286_rco 29638.m000527_rco 30078.m002311_rco Si008170m_si Si009225m_si Si019595m_si Si03418…
Group345	28	7	ricinus setaria arabidopsis gossypium glycine sorghum oryza	AT1G56360_at AT4G36350_at Glyma06g03091_gm Glyma09g36360_gm Glyma12g01000_gm Glyma12g34960_gm Glyma13g35610_gm Gorai.005G246800_gorai Gorai.005G246900_gorai Gorai.009G197600_gorai Gorai.009G197700_gorai Gorai.010G007100_gorai Gorai.013G034000_gorai 29118.m000104_rco 30131.m007097_rco 30170.m014117_rco Si001283m_si Si021994m_si Si020198m_si Si021926m_si Sb03g036210_sb Sb08g016690_sb Sb09g030100_sb…
Group346	28	7	ricinus setaria arabidopsis gossypium glycine sorghum oryza	AT2G15480_at AT4G34131_at AT4G34138_at AT4G34135_at Glyma02g11653_gm Glyma02g11666_gm Glyma02g11680_gm Glyma02g11690_gm Glyma02g11711_gm Gorai.008G023900_gorai Gorai.013G046100_gorai LOC_Os01g41430_os LOC_Os01g45110_os LOC_Os01g45140_os 29801.m003136_rco 29801.m003137_rco 29801.m003138_rco 29801.m003140_rco 29801.m003141_rco 29801.m003142_rco 29801.m003143_rco 29801.m003144_rco Sb03g029060_sb Sb0…
Group347	28	7	ricinus setaria arabidopsis gossypium glycine sorghum oryza	AT2G25850_at AT4G32850_at Glyma04g09170_gm Glyma06g09310_gm Glyma07g01780_gm Glyma07g11135_gm Glyma08g21440_gm Glyma09g31080_gm Glyma05g34210_gm Gorai.001G025700_gorai Gorai.001G025900_gorai Gorai.006G096700_gorai Gorai.006G193600_gorai Gorai.009G048100_gorai Gorai.010G104200_gorai LOC_Os02g13400_os LOC_Os06g36360_os LOC_Os06g21470_os 29747.m001069_rco 29794.m003414_rco 30146.m003500_rco Si005973…
Group348	28	7	ricinus setaria arabidopsis gossypium glycine sorghum oryza	AT3G05030_at AT5G27150_at Glyma03g40290_gm Glyma07g38160_gm Glyma10g30020_gm Glyma17g02560_gm Glyma19g42900_gm Glyma20g37370_gm Gorai.004G250300_gorai Gorai.005G057100_gorai Gorai.006G075200_gorai Gorai.006G257200_gorai Gorai.007G264500_gorai Gorai.008G008200_gorai Gorai.013G117000_gorai LOC_Os05g05590_os LOC_Os07g47100_os LOC_Os11g42790_os 29647.m002027_rco 29726.m003982_rco 30128.m008667_rco Si…
Group349	28	7	ricinus setaria arabidopsis gossypium glycine sorghum oryza	AT3G09220_at AT5G01040_at AT5G01050_at Glyma01g26750_gm Glyma03g15800_gm Glyma03g15805_gm Glyma07g17140_gm Glyma07g17150_gm Glyma07g17170_gm Glyma18g41860_gm Glyma18g41886_gm Glyma18g41870_gm Gorai.002G148200_gorai Gorai.012G109500_gorai Gorai.012G109700_gorai Gorai.012G109900_gorai Gorai.012G110000_gorai Si020688m_si Si021601m_si Si021573m_si Si027309m_si Sb03g039960_sb Sb08g011530_sb 27798.m000…
Group350	28	7	ricinus setaria arabidopsis gossypium glycine sorghum oryza	AT3G50240_at AT5G47820_at AT5G60930_at Glyma02g37800_gm Glyma04g10080_gm Glyma05g15805_gm Glyma14g36030_gm Glyma17g18540_gm Glyma04g04380_gm Glyma06g04520_gm Glyma14g09390_gm Glyma17g35780_gm Gorai.002G134500_gorai Gorai.003G026200_gorai Gorai.007G216400_gorai Gorai.009G214600_gorai Gorai.010G022400_gorai Gorai.010G034800_gorai Gorai.009G229400_gorai 29644.m000173_rco 29908.m006263_rco 30170.m013…
Group351	28	7	ricinus setaria arabidopsis gossypium glycine sorghum oryza	AT4G12420_at AT4G25240_at AT5G48450_at AT5G51480_at Glyma04g13670_gm Glyma05g04270_gm Glyma06g47670_gm Glyma08g45730_gm Glyma17g14730_gm Gorai.001G048300_gorai Gorai.001G102100_gorai Gorai.006G212500_gorai Gorai.008G236600_gorai LOC_Os01g01030_os LOC_Os06g01490_os LOC_Os08g05820_os LOC_Os10g36390_os 28200.m000193_rco 30147.m014212_rco 30178.m000855_rco Si006118m_si Si013462m_si Si034798m_si Si034…
Group352	28	7	ricinus arabidopsis setaria gossypium glycine sorghum oryza	Glyma01g43580_gm Glyma03g41850_gm Glyma04g41450_gm Glyma05g36810_gm Glyma07g06120_gm Glyma08g02730_gm Glyma16g02730_gm Glyma19g44510_gm Gorai.001G154500_gorai Gorai.003G078600_gorai Gorai.004G132400_gorai Gorai.007G108300_gorai Gorai.008G125500_gorai Gorai.008G255600_gorai Gorai.012G002500_gorai LOC_Os02g18840_os LOC_Os06g23290_os 29742.m001416_rco 30024.m001735_rco 30190.m010850_rco Si006148m_si…
Group353	28	4	ricinus arabidopsis gossypium glycine	Glyma03g34011_gm Glyma03g34021_gm Glyma10g06311_gm Glyma10g06370_gm Glyma10g06390_gm Glyma10g06402_gm Glyma13g20590_gm Glyma13g20600_gm Glyma13g20621_gm Glyma13g20641_gm Glyma19g36761_gm Glyma19g36771_gm Glyma10g06345_gm Glyma10g06360_gm Glyma10g06414_gm Glyma10g06427_gm Glyma10g06440_gm Glyma1179s50_gm Glyma13g20611_gm Glyma13g20630_gm Gorai.006G163400_gorai Gorai.006G163600_gorai Gorai.006G1638…
Group354	28	7	ricinus setaria arabidopsis gossypium glycine sorghum oryza	Glyma07g05610_gm Glyma07g05640_gm Glyma10g31280_gm Glyma16g02150_gm Glyma16g02160_gm Glyma16g02190_gm Glyma18g47450_gm Glyma19g44060_gm Glyma20g36220_gm Glyma09g38860_gm Gorai.007G214100_gorai Gorai.009G213500_gorai Gorai.009G275900_gorai Gorai.010G021600_gorai Gorai.010G021100_gorai LOC_Os01g64850_os LOC_Os05g36010_os LOC_Os01g64860_os 30115.m001224_rco 30115.m001225_rco 30115.m001228_rco 30170.…
Group355	28	7	ricinus arabidopsis setaria gossypium glycine sorghum oryza	Glyma09g10370_gm Glyma10g06100_gm Glyma13g20400_gm Glyma15g22510_gm Glyma13g29300_gm Glyma20g32080_gm Glyma10g35440_gm Glyma15g09790_gm Gorai.006G125900_gorai Gorai.009G074400_gorai Gorai.009G417400_gorai Gorai.011G238600_gorai Gorai.013G027500_gorai 27811.m000085_rco 29932.m000606_rco 30078.m002328_rco Si013386m_si Si034684m_si Sb01g013680_sb Sb07g002590_sb AT1G30440_at LOC_Os08g03650_os AT5G032…
Group356	28	7	ricinus arabidopsis setaria gossypium glycine sorghum oryza	Glyma09g23181_gm Glyma09g23220_gm Glyma16g29020_gm Glyma16g29030_gm Glyma10g37370_gm Gorai.004G116700_gorai Gorai.005G055400_gorai Gorai.007G013800_gorai LOC_Os01g12680_os LOC_Os01g28840_os LOC_Os05g13320_os Si000594m_si Si021456m_si Si000644m_si Si021501m_si Si024884m_si Sb03g028360_sb Sb09g029910_sb Sb09g029920_sb Sb09g029930_sb AT4G27970_at LOC_Os01g43460_os AT5G24030_at 30169.m006568_rco Sb09…
Group357	28	1	gossypium	Gorai.002G106200_gorai Gorai.002G159800_gorai Gorai.002G167600_gorai Gorai.002G177800_gorai Gorai.003G168400_gorai Gorai.004G068900_gorai Gorai.004G099700_gorai Gorai.005G090700_gorai Gorai.005G115100_gorai Gorai.006G054400_gorai Gorai.006G116000_gorai Gorai.007G269000_gorai Gorai.008G060900_gorai Gorai.008G081000_gorai Gorai.010G160800_gorai Gorai.010G168500_gorai Gorai.010G182200_gorai Gorai.01…
Group358	28	3	setaria sorghum oryza	LOC_Os02g56370_os LOC_Os09g38800_os LOC_Os09g38830_os LOC_Os09g38834_os LOC_Os09g38840_os LOC_Os09g38850_os LOC_Os09g38910_os LOC_Os08g39180_os LOC_Os08g39240_os Si000405m_si Si015160m_si Si027879m_si Si028133m_si Si028137m_si Si034388m_si Si013322m_si Si013316m_si Si013330m_si Si013334m_si Si027448m_si Sb03g022080_sb Sb03g026960_sb Sb07g014870_sb Sb07g028190_sb Sb07g028200_sb Sb07g028230_sb Sb07…
Group359	28	3	setaria sorghum oryza	LOC_Os08g15880_os LOC_Os11g13940_os LOC_Os11g40780_os LOC_Os11g44960_os LOC_Os11g45050_os LOC_Os11g45090_os LOC_Os11g45180_os LOC_Os11g44970_os LOC_Os11g44990_os LOC_Os11g45060_os LOC_Os11g45130_os LOC_Os11g45190_os LOC_Os11g45160_os Si024100m_si Si025876m_si Si025877m_si Si025883m_si Si025899m_si Si027454m_si Si027537m_si Si027957m_si Si028240m_si Si028374m_si Si026400m_si Sb01g026710_sb Sb05g02…
Group360	28	1	arabidopsis	AT1G58242_at AT5G34828_at AT5G38378_at AT3G24465_at AT1G58248_at AT5G36720_at AT5G36805_at AT1G58245_at AT1G34792_at AT1G34825_at AT1G34805_at AT1G34820_at AT1G34800_at AT1G34860_at AT1G34795_at AT1G34830_at AT1G34810_at AT1G34815_at AT1G34930_at AT1G35035_at AT1G34840_at AT1G34850_at AT1G21925_at AT1G21928_at AT1G21866_at AT1G54775_at AT1G21864_at AT1G21835_at
Group361	28	1	gossypium	Gorai.004G269200_gorai Gorai.013G143500_gorai Gorai.008G048800_gorai Gorai.013G144700_gorai Gorai.008G048900_gorai Gorai.005G267700_gorai Gorai.005G267800_gorai Gorai.013G144500_gorai Gorai.013G143700_gorai Gorai.013G144200_gorai Gorai.013G144000_gorai Gorai.013G144400_gorai Gorai.013G143800_gorai Gorai.013G144300_gorai Gorai.005G052300_gorai Gorai.005G058200_gorai Gorai.013G144100_gorai Gorai.00…
Group362	27	7	ricinus setaria arabidopsis gossypium glycine sorghum oryza	AT1G02190_at AT2G37700_at Glyma03g24320_gm Glyma03g24450_gm Glyma03g24460_gm Glyma07g12741_gm Glyma07g14010_gm Gorai.001G122000_gorai Gorai.010G191100_gorai Gorai.010G191300_gorai Gorai.012G081500_gorai Gorai.012G081600_gorai Gorai.010G191200_gorai LOC_Os02g40784_os LOC_Os02g56920_os LOC_Os04g43270_os LOC_Os10g33250_os 29709.m001214_rco 29709.m001216_rco Si012313m_si Si016479m_si Si034729m_si Si0…
Group363	27	7	ricinus setaria arabidopsis gossypium glycine sorghum oryza	AT1G03370_at AT5G50170_at Glyma04g36180_gm Glyma06g18750_gm Glyma07g39920_gm Glyma09g01830_gm Glyma15g12791_gm Glyma17g00850_gm Gorai.008G217300_gorai Gorai.010G190600_gorai Gorai.010G247800_gorai LOC_Os02g10630_os LOC_Os04g40070_os LOC_Os06g19400_os LOC_Os06g40570_os LOC_Os08g38440_os Si005760m_si Si008736m_si Si009224m_si Si013164m_si Si019516m_si Sb04g006820_sb Sb07g028720_sb Sb10g010850_sb Sb…
Group364	27	7	ricinus setaria arabidopsis gossypium glycine sorghum oryza	AT1G03960_at AT5G44090_at AT1G54450_at AT5G28900_at AT5G28850_at Glyma03g41180_gm Glyma10g30930_gm Glyma10g32500_gm Glyma19g43790_gm Glyma20g35090_gm Glyma20g36530_gm Gorai.001G179600_gorai Gorai.001G254900_gorai Gorai.004G249400_gorai Gorai.007G275600_gorai Gorai.011G175300_gorai Gorai.013G187900_gorai Gorai.006G253100_gorai LOC_Os02g09840_os LOC_Os10g33680_os 28492.m000476_rco 29680.m001700_rco…
Group365	27	7	ricinus setaria arabidopsis gossypium glycine sorghum oryza	AT1G16710_at AT1G55970_at AT1G67220_at AT1G79000_at AT3G12980_at Glyma07g00230_gm Glyma08g24290_gm Glyma15g00241_gm Glyma19g05420_gm Glyma19g05864_gm Gorai.004G046000_gorai Gorai.009G121700_gorai Gorai.010G135700_gorai Gorai.010G222100_gorai Gorai.011G001400_gorai LOC_Os01g14370_os LOC_Os02g04490_os LOC_Os06g49130_os 29673.m000917_rco 30169.m006595_rco Si000142m_si Si028724m_si Si007911m_si Si016…
Group366	27	7	ricinus setaria arabidopsis gossypium glycine sorghum oryza	AT1G19900_at AT1G75620_at Glyma03g40410_gm Glyma19g43050_gm Glyma04g02880_gm Glyma06g02890_gm Glyma06g02900_gm Glyma14g40600_gm Gorai.002G125000_gorai Gorai.005G111300_gorai Gorai.006G262900_gorai Gorai.006G263000_gorai Gorai.006G263100_gorai Gorai.009G196400_gorai Gorai.009G270800_gorai Gorai.006G262800_gorai Gorai.007G286100_gorai Si039059m_si Si039186m_si Sb01g040550_sb Sb06g021520_sb Sb08g004…
Group367	27	7	ricinus setaria arabidopsis gossypium glycine sorghum oryza	AT1G30810_at AT2G34880_at AT4G20400_at Glyma05g30470_gm Glyma08g13610_gm Glyma09g09973_gm Glyma10g31510_gm Glyma15g22050_gm Glyma20g36070_gm Glyma19g34870_gm Gorai.007G276200_gorai Gorai.009G116100_gorai Gorai.011G005400_gorai Gorai.013G187600_gorai LOC_Os05g10770_os LOC_Os05g23670_os 29611.m000235_rco 29680.m001692_rco Si005704m_si Si016133m_si Sb04g036630_sb Sb10g009710_sb AT1G08620_at 29776.m0…
Group368	27	6	setaria arabidopsis gossypium glycine sorghum oryza	AT1G65780_at AT1G65810_at AT4G05540_at AT5G37140_at AT5G37150_at AT5G37160_at AT5G52090_at Glyma11g32931_gm Glyma14g38960_gm Glyma18g05191_gm Glyma18g05201_gm Si009275m_si Si012512m_si Sb02g042725_sb Sb04g031650_sb Sb06g026425_sb Sb06g026430_sb Glyma08g24100_gm Gorai.004G264300_gorai Si019911m_si LOC_Os02g45900_os LOC_Os04g49270_os Si012691m_si LOC_Os04g49310_os Si009375m_si LOC_Os04g49320_os Sb0…
Group369	27	7	ricinus setaria arabidopsis gossypium glycine sorghum oryza	AT1G73100_at AT5G04940_at Glyma03g27441_gm Glyma19g30390_gm Glyma04g15120_gm Glyma13g25640_gm Glyma15g35450_gm Gorai.007G350900_gorai Gorai.009G301500_gorai Gorai.013G003600_gorai Gorai.012G020600_gorai LOC_Os01g59620_os LOC_Os05g41172_os LOC_Os11g03700_os LOC_Os11g38900_os Si000438m_si Si005858m_si Si011948m_si Si021388m_si Si028938m_si Si028261m_si Sb02g006620_sb Sb03g037660_sb Sb06g001340_sb S…
Group370	27	6	ricinus setaria arabidopsis gossypium glycine sorghum	AT2G24210_at AT3G25810_at AT3G25830_at AT4G16730_at AT3G25820_at AT4G16740_at Glyma06g45780_gm Glyma12g10990_gm Gorai.006G009100_gorai Gorai.006G035400_gorai Gorai.006G035700_gorai Gorai.006G035800_gorai Gorai.006G036100_gorai Gorai.009G362900_gorai Gorai.009G363000_gorai Gorai.009G363300_gorai Gorai.009G391200_gorai Gorai.006G035900_gorai Gorai.006G036000_gorai Gorai.012G132700_gorai Gorai.012G1…
Group371	27	7	ricinus setaria arabidopsis gossypium glycine sorghum oryza	AT3G02250_at AT5G15740_at Glyma01g08980_gm Glyma02g13640_gm Glyma05g07480_gm Glyma06g22812_gm Glyma04g31250_gm Glyma08g28000_gm Glyma17g08970_gm Glyma18g51070_gm Glyma19g04820_gm Gorai.001G066600_gorai Gorai.001G206300_gorai Gorai.003G103300_gorai Gorai.007G040500_gorai Gorai.013G097700_gorai LOC_Os02g49460_os LOC_Os06g17390_os LOC_Os09g29940_os 29790.m000842_rco 30138.m003914_rco Si006278m_si Si…
Group372	27	7	ricinus setaria arabidopsis gossypium glycine sorghum oryza	AT3G04810_at AT5G28290_at Glyma02g16350_gm Glyma03g31330_gm Glyma03g40620_gm Glyma10g03470_gm Glyma10g30330_gm Glyma19g34170_gm Glyma19g43290_gm Glyma20g36690_gm Gorai.004G077600_gorai Gorai.007G283900_gorai Gorai.008G002700_gorai Gorai.013G201300_gorai LOC_Os03g43590_os LOC_Os07g08000_os LOC_Os12g41180_os 29703.m001470_rco 30128.m008612_rco Si021553m_si Si034716m_si Sb01g013950_sb Sb08g020750_sb…
Group373	27	7	ricinus setaria arabidopsis gossypium glycine sorghum oryza	AT3G47340_at AT5G10240_at AT5G65010_at Glyma02g39320_gm Glyma11g27480_gm Glyma11g27720_gm Glyma11g38130_gm Glyma14g37440_gm Glyma18g02060_gm Glyma18g06840_gm Gorai.001G117000_gorai Gorai.006G105200_gorai Gorai.006G105400_gorai Gorai.008G096300_gorai Gorai.009G090500_gorai Gorai.013G259500_gorai LOC_Os03g18130_os LOC_Os06g15420_os 28281.m000370_rco 29594.m000267_rco Si008415m_si Si021521m_si Si034…
Group374	27	7	ricinus setaria arabidopsis gossypium glycine sorghum oryza	AT3G48270_at AT3G48280_at AT3G48290_at AT3G48300_at AT3G48310_at AT3G48320_at Glyma07g31380_gm Glyma09g26290_gm Glyma09g26340_gm Glyma09g26430_gm Glyma09g39660_gm Glyma13g25030_gm Glyma16g32000_gm Glyma16g32010_gm Glyma07g31390_gm Glyma09g26384_gm Gorai.008G202500_gorai Gorai.008G207500_gorai 30147.m013842_rco 30147.m013843_rco 30147.m013846_rco Sb03g001010_sb Sb03g001030_sb Si004115m_si Si015053…
Group375	27	2	gossypium glycine	Glyma01g05775_gm Glyma01g07716_gm Glyma01g24801_gm Glyma02g00845_gm Glyma04g17185_gm Glyma18g22973_gm Glyma20g23031_gm Glyma09g24245_gm Glyma10g15795_gm Glyma08g10320_gm Glyma15g20071_gm Glyma17g18341_gm Glyma18g02285_gm Gorai.001G170000_gorai Gorai.001G220000_gorai Gorai.002G232100_gorai Gorai.004G207100_gorai Gorai.005G011200_gorai Gorai.005G104500_gorai Gorai.005G140200_gorai Gorai.006G141300_…
Group376	27	1	glycine	Glyma01g20751_gm Glyma03g08412_gm Glyma03g25735_gm Glyma06g16946_gm Glyma06g19152_gm Glyma07g26492_gm Glyma08g25686_gm Glyma08g37566_gm Glyma08g40171_gm Glyma11g28040_gm Glyma15g27765_gm Glyma16g22551_gm Glyma18g12573_gm Glyma18g16141_gm Glyma18g22010_gm Glyma19g29281_gm Glyma20g11315_gm Glyma07g13055_gm Glyma09g31501_gm Glyma10g04801_gm Glyma12g27894_gm Glyma12g34475_gm Glyma14g39435_gm Glyma17g…
Group377	27	3	ricinus gossypium glycine	Glyma02g15410_gm Glyma11g08945_gm Glyma20g08591_gm Glyma20g08601_gm Glyma20g08660_gm Glyma17g11741_gm Gorai.001G231900_gorai Gorai.001G232000_gorai Gorai.001G232200_gorai Gorai.004G002800_gorai Gorai.004G002900_gorai Gorai.004G005700_gorai Gorai.004G046800_gorai Gorai.004G046900_gorai Gorai.004G047000_gorai Gorai.004G051200_gorai Gorai.004G056300_gorai Gorai.007G061100_gorai Gorai.008G182200_gora…
Group378	27	6	ricinus setaria gossypium glycine sorghum oryza	Glyma05g04411_gm Glyma05g04440_gm Glyma17g14860_gm Glyma17g14890_gm Gorai.004G199800_gorai Gorai.004G199900_gorai Gorai.004G200000_gorai Gorai.004G200400_gorai Gorai.007G027200_gorai Gorai.007G027400_gorai Gorai.007G027700_gorai Gorai.007G027300_gorai Gorai.007G027500_gorai Gorai.008G237600_gorai Gorai.011G134600_gorai Gorai.011G148300_gorai Gorai.007G027600_gorai LOC_Os04g46810_os LOC_Os04g46820…
Group379	27	6	arabidopsis setaria gossypium glycine sorghum oryza	Glyma07g32020_gm Glyma13g17820_gm Glyma13g24470_gm Glyma13g24500_gm Glyma17g04690_gm Gorai.002G083000_gorai Gorai.002G083100_gorai Gorai.002G147600_gorai Gorai.009G418900_gorai Gorai.009G426900_gorai Gorai.009G427000_gorai Gorai.013G163500_gorai LOC_Os02g06640_os LOC_Os04g53620_os LOC_Os05g42424_os LOC_Os06g46770_os Si006569m_si Si006660m_si Si016746m_si Si016868m_si Si017023m_si Si017159m_si Si0…
Group380	27	7	ricinus arabidopsis setaria gossypium glycine sorghum oryza	Glyma08g47570_gm Glyma10g44580_gm Glyma20g39370_gm Glyma13g28730_gm Glyma15g10360_gm Gorai.002G022700_gorai Gorai.002G022800_gorai Gorai.006G075700_gorai Gorai.006G264800_gorai Gorai.011G187100_gorai Gorai.002G026900_gorai LOC_Os01g71000_os LOC_Os05g30870_os LOC_Os02g30900_os LOC_Os04g32310_os Si000764m_si Si021932m_si Si009970m_si Si016440m_si Sb04g020990_sb Sb06g014310_sb Sb09g018490_sb Sb09g01…
Group381	27	3	setaria sorghum oryza	LOC_Os01g19280_os LOC_Os05g46050_os LOC_Os05g46060_os LOC_Os05g46150_os LOC_Os05g46160_os LOC_Os05g46170_os LOC_Os05g46180_os LOC_Os05g46190_os LOC_Os12g23460_os LOC_Os12g23670_os LOC_Os01g56710_os LOC_Os01g56740_os LOC_Os01g56750_os LOC_Os12g23450_os LOC_Os12g23514_os LOC_Os05g50020_os Si004156m_si Si004399m_si Si020025m_si Si022237m_si Si024485m_si Si025322m_si Si025347m_si Sb05g007320_sb Sb05g…
Group382	27	1	oryza	LOC_Os02g15430_os LOC_Os11g36820_os LOC_Os05g03400_os LOC_Os06g17500_os LOC_Os06g28840_os LOC_Os09g04090_os LOC_Os12g36330_os LOC_Os06g18810_os LOC_Os12g08060_os LOC_Os10g26490_os LOC_Os07g45120_os LOC_Os11g08490_os LOC_Os01g35880_os LOC_Os02g16690_os LOC_Os12g40440_os LOC_Os02g25600_os LOC_Os06g16140_os LOC_Os01g04250_os LOC_Os05g45330_os LOC_Os02g06310_os LOC_Os02g17930_os LOC_Os06g19340_os LOC…
Group383	27	3	setaria sorghum oryza	LOC_Os04g14220_os LOC_Os11g11950_os LOC_Os11g11960_os LOC_Os11g11990_os LOC_Os11g12000_os LOC_Os11g12040_os LOC_Os11g12050_os LOC_Os11g12330_os LOC_Os11g12340_os LOC_Os11g12320_os Si016261m_si Si025950m_si Si025954m_si Si025955m_si Si025972m_si Si026024m_si Si027357m_si Si028073m_si Si028083m_si Si028867m_si Sb05g008030_sb Sb05g008140_sb Sb05g008280_sb Sb05g008350_sb Sb05g008250_sb Sb05g008270_sb…
Group384	27	2	setaria oryza	Si003990m_si Si004107m_si Si004942m_si Si008464m_si Si015239m_si Si015469m_si Si019281m_si Si019342m_si Si019717m_si Si024441m_si Si024461m_si Si024519m_si Si024689m_si Si024843m_si Si025193m_si Si027743m_si Si028279m_si Si031986m_si Si033041m_si Si033233m_si Si039447m_si Si039573m_si Si040000m_si Si024725m_si Si025011m_si Si027753m_si LOC_Os12g15410_os
Group385	26	7	ricinus setaria arabidopsis gossypium glycine sorghum oryza	AT1G01320_at AT1G15290_at AT4G28080_at Glyma04g24430_gm Glyma06g30000_gm Glyma07g03250_gm Glyma08g22850_gm Glyma16g02770_gm Glyma07g06165_gm Gorai.004G151800_gorai Gorai.008G125200_gorai Gorai.010G138100_gorai Gorai.010G224200_gorai Gorai.012G098300_gorai LOC_Os04g55230_os LOC_Os07g23990_os 29742.m001423_rco 29841.m002897_rco 30114.m000509_rco Si009165m_si Si016077m_si Si028647m_si Sb02g010070_sb…
Group386	26	7	ricinus setaria arabidopsis gossypium glycine sorghum oryza	AT1G02980_at AT1G43140_at AT4G02570_at Glyma03g36960_gm Glyma07g37850_gm Glyma09g05180_gm Glyma15g16470_gm Glyma17g02800_gm Glyma19g39610_gm Gorai.002G027800_gorai Gorai.004G088000_gorai Gorai.004G141400_gorai Gorai.006G075900_gorai Gorai.007G130200_gorai Gorai.008G009700_gorai Gorai.011G188900_gorai LOC_Os01g27150_os LOC_Os01g27160_os LOC_Os05g05700_os Si000608m_si Si004004m_si Si021373m_si Sb03…
Group387	26	7	ricinus setaria arabidopsis gossypium glycine sorghum oryza	AT1G03445_at AT4G03080_at AT1G08420_at AT2G27210_at Glyma02g17040_gm Glyma10g02760_gm Glyma11g18090_gm Glyma12g10120_gm Glyma12g31540_gm Glyma13g38850_gm Gorai.004G011600_gorai Gorai.004G054500_gorai Gorai.006G116600_gorai Gorai.009G082300_gorai Gorai.007G132700_gorai LOC_Os03g44500_os LOC_Os12g42310_os 29647.m002051_rco 30221.m002246_rco Si021021m_si Si034069m_si Sb01g013460_sb Sb08g021850_sb LO…
Group388	26	7	ricinus setaria arabidopsis gossypium glycine sorghum oryza	AT1G06840_at AT3G53590_at AT5G01950_at AT5G37450_at Glyma02g40380_gm Glyma09g40880_gm Glyma11g31515_gm Glyma14g38650_gm Glyma14g38670_gm Glyma18g05710_gm Glyma18g44930_gm Glyma18g44950_gm Gorai.005G002700_gorai Gorai.005G121200_gorai Gorai.011G125500_gorai Gorai.013G271600_gorai LOC_Os01g60280_os LOC_Os01g72990_os LOC_Os05g40270_os Si000209m_si Si009276m_si Si021116m_si Sb03g038090_sb Sb09g023620…
Group389	26	7	ricinus setaria arabidopsis gossypium glycine sorghum oryza	AT1G10450_at AT1G59890_at AT1G70060_at AT1G24190_at AT3G01320_at AT5G15020_at Glyma01g04492_gm Glyma02g03060_gm Glyma08g40390_gm Glyma08g40411_gm Glyma13g04790_gm Glyma18g17227_gm Glyma19g01920_gm Gorai.005G187800_gorai Gorai.006G027300_gorai Gorai.007G077800_gorai Gorai.008G060800_gorai Gorai.012G058200_gorai LOC_Os01g01960_os LOC_Os05g01020_os 29736.m002095_rco 29822.m003424_rco Si000051m_si Si…
Group390	26	6	setaria arabidopsis gossypium glycine sorghum oryza	AT1G14420_at AT2G02720_at Glyma01g04970_gm Glyma02g02460_gm Glyma08g40820_gm Gorai.007G265100_gorai Gorai.009G334500_gorai Gorai.009G334700_gorai Gorai.009G334800_gorai Gorai.012G187800_gorai Gorai.013G077600_gorai Gorai.013G078000_gorai Gorai.013G078300_gorai Gorai.013G078500_gorai Gorai.N020100_gorai Gorai.N020200_gorai Gorai.N020300_gorai Gorai.009G334600_gorai Gorai.009G334900_gorai Gorai.009…
Group391	26	7	ricinus setaria arabidopsis gossypium glycine sorghum oryza	AT1G18410_at AT1G73860_at AT1G63640_at AT5G41310_at Glyma05g35130_gm Glyma05g37800_gm Glyma08g01800_gm Glyma08g04581_gm Glyma13g33390_gm Gorai.003G158800_gorai Gorai.006G061000_gorai Gorai.007G005900_gorai Gorai.008G247000_gorai LOC_Os01g54080_os LOC_Os05g44560_os 29974.m000230_rco 30190.m011221_rco Si000242m_si Si005706m_si Si021087m_si Si019834m_si Sb03g034310_sb LOC_Os06g36080_os LOC_Os02g1358…
Group392	26	7	ricinus setaria arabidopsis gossypium glycine sorghum oryza	AT1G27500_at AT3G27960_at Glyma04g35600_gm Glyma05g02160_gm Glyma05g08530_gm Glyma05g36660_gm Glyma06g19430_gm Glyma08g02900_gm Glyma16g02600_gm Glyma19g01100_gm Gorai.001G047800_gorai Gorai.001G153600_gorai Gorai.005G136800_gorai Gorai.006G030200_gorai Gorai.006G206300_gorai Gorai.012G061500_gorai 29822.m003330_rco 30068.m002529_rco 30147.m013957_rco LOC_Os02g47880_os Si016482m_si Sb04g030360_sb…
Group393	26	6	setaria arabidopsis gossypium glycine sorghum oryza	AT1G28570_at AT1G28580_at AT1G28590_at AT1G28600_at AT1G28640_at AT1G28650_at AT1G28660_at AT1G28670_at AT1G31550_at AT2G27360_at AT1G28610_at Glyma13g30456_gm Glyma13g30463_gm Glyma13g30500_gm Glyma15g08720_gm Glyma15g08730_gm Gorai.009G437100_gorai Gorai.009G437200_gorai Gorai.009G437300_gorai Gorai.009G437400_gorai Gorai.009G437600_gorai Si026520m_si Si040048m_si LOC_Os01g42730_os Sb03g027770_…
Group394	26	7	ricinus setaria arabidopsis gossypium glycine sorghum oryza	AT1G30100_at AT1G78390_at AT3G14440_at AT4G18350_at Glyma0273s00200_gm Glyma05g27250_gm Glyma08g10190_gm Gorai.002G038100_gorai Gorai.004G270800_gorai Gorai.009G154600_gorai Gorai.010G166900_gorai Gorai.011G045200_gorai Gorai.013G177100_gorai Gorai.006G219900_gorai LOC_Os03g44380_os LOC_Os07g05940_os LOC_Os12g42280_os 29693.m001992_rco 29904.m002987_rco 30202.m000262_rco Si024703m_si Si029316m_si…
Group395	26	7	ricinus setaria arabidopsis gossypium glycine sorghum oryza	AT1G33700_at AT3G24180_at AT4G10060_at AT5G49900_at Glyma07g40310_gm Glyma10g33610_gm Glyma20g33990_gm Gorai.006G221200_gorai Gorai.008G046700_gorai Gorai.011G160300_gorai Gorai.013G133800_gorai LOC_Os07g26210_os LOC_Os10g33420_os LOC_Os08g01940_os LOC_Os11g13810_os 29685.m000484_rco 29757.m000752_rco 29904.m002967_rco Si013210m_si Si025923m_si Si028854m_si Si034088m_si Sb0073s002050_sb Sb01g0195…
Group396	26	7	ricinus setaria arabidopsis gossypium glycine sorghum oryza	AT1G72960_at AT3G13870_at AT5G45160_at Glyma07g01230_gm Glyma08g20610_gm Glyma09g02490_gm Glyma13g42650_gm Glyma15g02780_gm Glyma15g13380_gm Gorai.003G058700_gorai Gorai.006G095700_gorai Gorai.009G142100_gorai Gorai.010G171200_gorai Gorai.010G232400_gorai Gorai.011G050600_gorai LOC_Os01g39310_os LOC_Os11g37260_os LOC_Os12g41170_os 28694.m000671_rco 30186.m001314_rco Si016330m_si Si016334m_si Si02…
Group397	26	6	ricinus setaria arabidopsis glycine sorghum oryza	AT1G76680_at AT1G76690_at Glyma01g44600_gm Glyma11g00980_gm Glyma19g09320_gm LOC_Os06g11200_os LOC_Os06g11210_os LOC_Os06g11240_os LOC_Os06g11290_os LOC_Os06g11280_os Si006652m_si Si006673m_si Si006681m_si Si006683m_si Si006684m_si Si006698m_si Si008458m_si Si010392m_si Si011891m_si Sb10g007320_sb Sb10g007330_sb 29907.m000654_rco Sb10g007300_sb Sb06g017680_sb Sb10g007290_sb Sb10g007310_sb
Group398	26	7	ricinus setaria arabidopsis gossypium glycine sorghum oryza	AT2G21410_at AT2G28520_at AT4G39080_at Glyma04g03011_gm Glyma06g03040_gm Glyma11g12120_gm Glyma12g04330_gm Glyma11g15730_gm Glyma12g07740_gm Glyma13g40430_gm Glyma15g04971_gm Gorai.002G004800_gorai Gorai.002G125700_gorai Gorai.004G012600_gorai Gorai.006G119300_gorai Gorai.013G033700_gorai LOC_Os01g61780_os LOC_Os03g14690_os LOC_Os10g10500_os 29688.m000259_rco 30131.m007100_rco 30170.m014123_rco S…
Group399	26	7	ricinus setaria arabidopsis gossypium glycine sorghum oryza	AT2G27040_at AT2G32940_at AT5G21030_at AT5G21150_at Glyma02g44260_gm Glyma06g47230_gm Glyma13g26240_gm Glyma14g04510_gm Glyma20g12070_gm Glyma15g37170_gm Gorai.001G195700_gorai Gorai.004G228100_gorai Gorai.009G105600_gorai LOC_Os01g16870_os LOC_Os04g06770_os 27389.m000069_rco 29684.m000322_rco 29828.m000386_rco Si000241m_si Si004216m_si Si021147m_si Si028918m_si Sb03g011020_sb Sb09g030910_sb LOC_…
Group400	26	7	ricinus setaria arabidopsis gossypium glycine sorghum oryza	AT2G44100_at AT3G59920_at AT5G09550_at Glyma05g30140_gm Glyma07g30050_gm Glyma08g07250_gm Glyma08g13300_gm Gorai.002G268400_gorai Gorai.005G225600_gorai Gorai.012G143800_gorai Gorai.013G055600_gorai LOC_Os03g16900_os LOC_Os05g23860_os LOC_Os05g34540_os LOC_Os07g16970_os 29838.m001692_rco 29913.m000155_rco 30221.m002217_rco Si022051m_si Si025006m_si Si035698m_si Si039470m_si Sb01g031830_sb Sb02g00…
Group401	26	7	ricinus setaria arabidopsis gossypium glycine sorghum oryza	AT3G06860_at AT4G29010_at Glyma07g09370_gm Glyma07g37570_gm Glyma09g32430_gm Glyma17g03070_gm Glyma17g03080_gm Gorai.001G006400_gorai Gorai.004G280500_gorai Gorai.006G076600_gorai Gorai.010G073100_gorai Gorai.011G191800_gorai Gorai.008G144100_gorai LOC_Os01g24680_os LOC_Os02g17390_os LOC_Os05g06300_os LOC_Os05g29880_os Si000465m_si Si012434m_si Si016347m_si Si021344m_si Sb03g013790_sb Sb04g010370…
Group402	26	7	ricinus setaria arabidopsis gossypium glycine sorghum oryza	AT3G26720_at AT5G13980_at AT5G66150_at Glyma01g36980_gm Glyma02g05240_gm Glyma04g37790_gm Glyma06g17270_gm Glyma16g05240_gm Glyma16g23600_gm Glyma19g27660_gm Gorai.003G008600_gorai Gorai.003G116600_gorai Gorai.006G000300_gorai Gorai.012G082700_gorai LOC_Os10g05069_os LOC_Os11g32260_os 29868.m000341_rco 30131.m006981_rco 30131.m006982_rco 30147.m014412_rco Si025881m_si Si034056m_si Si038673m_si Sb…
Group403	26	7	ricinus setaria arabidopsis gossypium glycine sorghum oryza	AT4G26100_at AT5G57015_at Glyma07g00970_gm Glyma08g20320_gm Glyma13g42380_gm Glyma15g03000_gm Glyma09g07490_gm Glyma13g16540_gm Glyma15g18700_gm Glyma17g06140_gm Gorai.001G013300_gorai Gorai.009G032600_gorai Gorai.009G142600_gorai Gorai.013G227100_gorai LOC_Os01g38950_os LOC_Os01g51200_os LOC_Os05g51560_os 29706.m001333_rco 29912.m005371_rco Si001311m_si Si001321m_si Si021938m_si Sb03g025700_sb S…
Group404	26	7	ricinus setaria arabidopsis gossypium glycine sorghum oryza	AT4G32920_at AT5G11700_at AT5G47020_at Glyma01g41140_gm Glyma04g09230_gm Glyma05g36070_gm Glyma06g09360_gm Glyma08g03550_gm Glyma11g04290_gm Gorai.004G190100_gorai Gorai.008G229600_gorai Gorai.009G047700_gorai Gorai.010G079600_gorai Gorai.010G103600_gorai Gorai.013G219900_gorai LOC_Os01g09246_os LOC_Os04g10380_os LOC_Os05g09360_os 29628.m000784_rco 29794.m003369_rco 29912.m005348_rco Si000048m_si…
Group405	26	7	ricinus setaria arabidopsis gossypium glycine sorghum oryza	AT5G08350_at AT5G23350_at AT5G23360_at AT5G23370_at Glyma07g28880_gm Glyma20g01400_gm Gorai.005G212400_gorai Gorai.005G212500_gorai Gorai.005G212600_gorai Gorai.005G212700_gorai Gorai.005G212800_gorai Gorai.008G147200_gorai Gorai.013G067700_gorai Gorai.013G067800_gorai Sb01g018740_sb Sb01g018750_sb 30131.m007260_rco Si010995m_si LOC_Os02g42440_os LOC_Os10g34730_os Sb06g023170_sb Si018155m_si Sb04…
Group406	26	7	ricinus arabidopsis setaria gossypium glycine sorghum oryza	Glyma01g30920_gm Glyma07g18670_gm Glyma18g43540_gm Gorai.002G265200_gorai Gorai.012G117600_gorai LOC_Os01g61510_os LOC_Os01g61550_os LOC_Os05g39240_os LOC_Os01g65000_os LOC_Os02g34580_os LOC_Os03g62200_os Si004390m_si Si004721m_si Si024947m_si Si004697m_si Si035408m_si Sb03g038840_sb Sb09g023030_sb Sb03g041140_sb Sb04g022390_sb AT2G38290_at 29601.m000429_rco Gorai.011G122300_gorai 29826.m000743_r…
Group407	26	7	ricinus setaria arabidopsis gossypium glycine sorghum oryza	Glyma02g07861_gm Glyma16g26880_gm Glyma04g06020_gm Glyma06g06050_gm Gorai.005G009200_gorai Gorai.007G288400_gorai Gorai.008G051300_gorai Gorai.010G158200_gorai LOC_Os01g25270_os LOC_Os09g07780_os AT3G57430_at Glyma15g16840_gm LOC_Os04g02850_os 27837.m000163_rco Si005922m_si Sb10g020540_sb AT4G13650_at LOC_Os12g36620_os 29950.m001146_rco Si034130m_si AT4G33170_at Glyma15g42850_gm 30190.m011319_rco…
Group408	26	7	ricinus arabidopsis setaria gossypium glycine sorghum oryza	Glyma05g30830_gm Glyma08g14040_gm Glyma11g37770_gm Glyma18g01710_gm Gorai.005G177400_gorai Gorai.008G161300_gorai Gorai.011G094500_gorai Gorai.012G065300_gorai LOC_Os01g68260_os LOC_Os01g73970_os LOC_Os02g19510_os LOC_Os05g01760_os Si001706m_si Si022229m_si Si001710m_si Si011689m_si Si017392m_si Sb03g043390_sb Sb03g047280_sb Sb04g012230_sb Sb09g000910_sb AT1G67850_at 29792.m000607_rco AT3G27470_a…
Group409	26	7	ricinus arabidopsis setaria gossypium glycine sorghum oryza	Glyma05g35340_gm Glyma05g35350_gm Glyma07g09630_gm Glyma07g09640_gm Glyma08g04370_gm Glyma08g04380_gm Glyma09g32160_gm Glyma09g32170_gm Glyma09g32180_gm Gorai.001G004300_gorai Gorai.001G004400_gorai Gorai.009G024000_gorai Gorai.010G069600_gorai LOC_Os01g40860_os LOC_Os01g40870_os 29912.m005545_rco 29912.m005548_rco Si000743m_si Si000898m_si Si006255m_si Si040073m_si AT3G24503_at Sb03g026570_sb Sb…
Group410	26	3	ricinus arabidopsis gossypium	Gorai.006G132000_gorai Gorai.006G132100_gorai Gorai.009G157100_gorai Gorai.009G284300_gorai Gorai.009G333400_gorai Gorai.010G132300_gorai Gorai.010G132400_gorai Gorai.010G132500_gorai Gorai.010G132700_gorai Gorai.010G132800_gorai Gorai.010G132900_gorai Gorai.010G133000_gorai Gorai.010G133100_gorai Gorai.010G133200_gorai Gorai.010G133300_gorai Gorai.012G147800_gorai Gorai.012G147900_gorai Gorai.01…
Group411	26	2	ricinus gossypium	Gorai.009G255500_gorai Gorai.009G255600_gorai Gorai.009G255700_gorai Gorai.009G255800_gorai Gorai.009G255900_gorai Gorai.009G256000_gorai Gorai.009G256100_gorai Gorai.009G256200_gorai Gorai.009G256300_gorai Gorai.009G256400_gorai Gorai.009G256500_gorai Gorai.009G256600_gorai Gorai.009G256700_gorai Gorai.009G256800_gorai Gorai.009G256900_gorai Gorai.009G257000_gorai Gorai.009G257100_gorai Gorai.00…
Group412	26	3	setaria sorghum oryza	LOC_Os03g48320_os LOC_Os03g48370_os LOC_Os05g12770_os LOC_Os05g16200_os LOC_Os09g13820_os LOC_Os11g28950_os LOC_Os11g47780_os LOC_Os12g09739_os LOC_Os10g25487_os Si025853m_si Si025856m_si Si034002m_si Si034038m_si Si034395m_si Si040224m_si Si025860m_si Si025862m_si Si025866m_si Si026075m_si Si026500m_si Si027417m_si Sb01g002060_sb Sb01g011600_sb Sb05g004480_sb Sb05g004310_sb Sb05g027620_sb
Group413	26	3	setaria sorghum oryza	LOC_Os07g02690_os LOC_Os07g02880_os LOC_Os07g02900_os LOC_Os07g02920_os LOC_Os07g02940_os LOC_Os07g02850_os Si020917m_si Si020919m_si Si020920m_si Si031921m_si Si031980m_si Si032184m_si Si032198m_si Si032380m_si Si032856m_si Si032873m_si Si031471m_si Sb02g001340_sb Sb02g001370_sb Sb10g010350_sb Sb10g010410_sb Sb02g007350_sb Sb02g007360_sb Sb10g010400_sb Si018632m_si Si039003m_si
Group414	26	3	setaria sorghum oryza	LOC_Os08g42670_os LOC_Os08g42700_os LOC_Os08g42710_os Si013130m_si Si013132m_si Si013133m_si Si013255m_si Si015071m_si Si015284m_si Si015329m_si Si020985m_si Si025965m_si Si027292m_si Si028140m_si Si028241m_si Si025996m_si Si027790m_si Sb02g006060_sb Sb05g022785_sb Sb05g022790_sb Sb07g025620_sb Sb07g025650_sb Sb05g022800_sb Sb07g025645_sb Sb07g025660_sb Sb07g025630_sb
Group415	25	7	ricinus setaria arabidopsis gossypium glycine sorghum oryza	AT1G02780_at AT4G02230_at Glyma02g01940_gm Glyma03g37460_gm Glyma10g02050_gm Glyma19g40080_gm Glyma02g01950_gm Glyma10g02060_gm Glyma03g36920_gm Glyma19g39570_gm Gorai.006G260200_gorai Gorai.011G193800_gorai LOC_Os03g21940_os LOC_Os03g38260_os 29726.m004096_rco 29986.m001659_rco Si007291m_si Si031110m_si Si031112m_si Gorai.007G126400_gorai AT3G16780_at Gorai.008G143200_gorai Sb04g003890_sb Gorai.…
Group416	25	7	ricinus setaria arabidopsis gossypium glycine sorghum oryza	AT1G03990_at AT3G23410_at AT4G28570_at Glyma06g42400_gm Glyma10g32640_gm Glyma12g15940_gm Glyma19g34960_gm Gorai.001G179800_gorai Gorai.006G252500_gorai Gorai.011G177100_gorai LOC_Os02g40840_os LOC_Os10g33460_os LOC_Os10g33520_os LOC_Os10g33540_os 28492.m000467_rco 29981.m000586_rco Si016380m_si Si034354m_si Si034359m_si Si034362m_si Sb01g019460_sb Sb01g019470_sb Sb01g019480_sb Sb04g026370_sb Sb0…
Group417	25	7	ricinus setaria arabidopsis gossypium glycine sorghum oryza	AT1G11660_at AT1G79920_at AT1G79930_at Glyma07g00820_gm Glyma08g22100_gm Glyma08g42720_gm Glyma13g43630_gm Glyma14g02740_gm Glyma15g01750_gm Glyma18g11520_gm Gorai.004G027900_gorai Gorai.006G098500_gorai Gorai.011G014900_gorai Gorai.011G076800_gorai LOC_Os01g08560_os LOC_Os05g08840_os 29666.m001429_rco 29872.m000550_rco Si005920m_si Si021202m_si Si021213m_si Sb09g005570_sb Sb09g005580_sb Sb10g027…
Group418	25	7	ricinus setaria arabidopsis gossypium glycine sorghum oryza	AT1G12990_at AT1G67880_at AT3G01620_at AT5G14480_at AT3G27540_at Glyma05g30870_gm Glyma08g14070_gm Glyma11g37820_gm Glyma18g01740_gm Glyma19g08720_gm Glyma19g00620_gm Gorai.002G187800_gorai Gorai.008G161200_gorai Gorai.009G335700_gorai Gorai.006G034700_gorai Gorai.012G065000_gorai LOC_Os02g38140_os LOC_Os02g38160_os LOC_Os04g40150_os 29792.m000603_rco 29917.m002018_rco Si010313m_si Sb06g020110_sb…
Group419	25	7	ricinus setaria arabidopsis gossypium glycine sorghum oryza	AT1G14670_at AT2G01970_at AT5G37310_at Glyma02g40890_gm Glyma05g26750_gm Glyma08g09740_gm Glyma14g39210_gm Glyma16g34500_gm Glyma09g29960_gm Gorai.001G083100_gorai Gorai.001G198000_gorai Gorai.002G170500_gorai Gorai.007G188200_gorai Gorai.009G329300_gorai LOC_Os03g13380_os LOC_Os10g02350_os 29780.m001383_rco 29780.m001384_rco Si013464m_si Si034806m_si Sb01g041650_sb Sb07g004170_sb Gorai.009G08600…
Group420	25	7	ricinus setaria arabidopsis gossypium glycine sorghum oryza	AT1G22410_at AT4G33510_at AT4G39980_at Glyma02g37080_gm Glyma06g10670_gm Glyma14g35370_gm Glyma15g06020_gm Gorai.006G214500_gorai Gorai.009G235000_gorai Gorai.013G060200_gorai LOC_Os03g27230_os LOC_Os07g42960_os LOC_Os08g37790_os LOC_Os10g41480_os 27940.m000333_rco 29772.m000321_rco 29908.m006063_rco Si013587m_si Si029161m_si Si035017m_si Si040258m_si Sb01g028770_sb Sb01g033590_sb Sb02g039660_sb …
Group421	25	1	arabidopsis	AT1G28430_at AT1G50520_at AT1G50560_at AT2G05180_at AT2G14100_at AT2G27000_at AT2G27010_at AT3G20080_at AT3G20090_at AT3G20100_at AT3G20110_at AT3G20120_at AT3G20130_at AT3G20140_at AT3G20940_at AT3G20950_at AT3G20960_at AT3G32047_at AT4G15330_at AT4G15350_at AT4G15360_at AT4G15380_at AT5G42580_at AT5G47990_at AT3G20935_at
Group422	25	7	ricinus setaria arabidopsis gossypium glycine sorghum oryza	AT1G44800_at AT4G08300_at Glyma04g42960_gm Glyma06g11790_gm Glyma13g02960_gm Glyma14g23300_gm Gorai.002G221300_gorai Gorai.002G221400_gorai Gorai.005G090300_gorai Gorai.009G244800_gorai Gorai.009G244900_gorai Gorai.009G245000_gorai Gorai.010G049200_gorai Gorai.010G049300_gorai Gorai.010G049500_gorai LOC_Os10g14920_os Si036299m_si 29908.m006170_rco Si019397m_si Sb04g034330_sb Sb10g006950_sb LOC_Os…
Group423	25	7	ricinus setaria arabidopsis gossypium glycine sorghum oryza	AT1G47240_at AT2G23150_at AT4G18790_at AT5G67330_at Glyma01g39790_gm Glyma04g04660_gm Glyma05g21780_gm Glyma06g04720_gm Glyma07g06490_gm Glyma11g05500_gm Glyma16g03090_gm Glyma17g18010_gm Gorai.003G027800_gorai Gorai.007G219700_gorai Gorai.009G217100_gorai LOC_Os03g11010_os LOC_Os12g39180_os 29970.m001011_rco 30170.m013772_rco Si021675m_si Si035177m_si Si039125m_si Sb01g014870_sb Sb08g019400_sb S…
Group424	25	6	ricinus setaria arabidopsis gossypium glycine sorghum	AT1G48650_at AT2G01130_at AT2G35920_at AT5G04895_at Glyma02g35240_gm Glyma05g34180_gm Glyma08g05480_gm Glyma08g24630_gm Glyma09g18490_gm Glyma10g10180_gm Glyma20g25800_gm Glyma15g29926_gm Gorai.005G194600_gorai Gorai.007G006300_gorai Gorai.009G393800_gorai Gorai.012G023100_gorai 29333.m001052_rco 29660.m000778_rco 29852.m002018_rco 30110.m000732_rco Si000063m_si Si033983m_si Si034077m_si Sb01g008…
Group425	25	7	ricinus setaria arabidopsis gossypium glycine sorghum oryza	AT1G53500_at AT1G78570_at AT3G14790_at Glyma08g15680_gm Glyma08g42270_gm Glyma12g36290_gm Glyma13g33960_gm Glyma14g17880_gm Glyma15g27510_gm Glyma17g29120_gm Glyma18g12660_gm Gorai.002G046100_gorai Gorai.002G046200_gorai Gorai.007G332000_gorai Gorai.009G362500_gorai Gorai.012G042300_gorai Gorai.004G271200_gorai Si021402m_si Si034554m_si Si034557m_si Sb01g039220_sb Sb01g039340_sb Sb09g008220_sb LO…
Group426	25	6	ricinus setaria arabidopsis gossypium glycine sorghum	AT1G54270_at AT1G72730_at AT3G13920_at Glyma04g05580_gm Glyma06g05580_gm Glyma07g00950_gm Glyma08g20300_gm Glyma09g07530_gm Glyma13g16570_gm Glyma13g42360_gm Glyma15g03020_gm Glyma15g18760_gm Glyma17g06110_gm Gorai.006G095400_gorai Gorai.009G043400_gorai Gorai.009G142800_gorai Gorai.010G098500_gorai Gorai.011G063400_gorai 29706.m001331_rco 29863.m001062_rco 29912.m005374_rco Si006546m_si Si017367…
Group427	25	7	ricinus setaria arabidopsis gossypium glycine sorghum oryza	AT1G54340_at AT1G65930_at AT5G14590_at Glyma02g40820_gm Glyma05g08770_gm Glyma08g17080_gm Glyma14g39160_gm Glyma15g42100_gm Gorai.006G032000_gorai Gorai.007G188300_gorai Gorai.011G095400_gorai Gorai.013G147100_gorai Gorai.012G179300_gorai LOC_Os01g14580_os LOC_Os01g46610_os LOC_Os04g42920_os LOC_Os05g49760_os 27914.m000430_rco 29880.m000365_rco 29933.m001413_rco Si001642m_si Si009945m_si Si022178…
Group428	25	7	ricinus setaria arabidopsis gossypium glycine sorghum oryza	AT1G63010_at AT4G11810_at AT4G22990_at Glyma09g23760_gm Glyma09g39920_gm Glyma10g37430_gm Glyma16g29440_gm Glyma18g46286_gm Glyma20g30311_gm Gorai.003G162900_gorai Gorai.008G115900_gorai Gorai.008G243400_gorai LOC_Os02g45520_os LOC_Os04g48390_os LOC_Os06g03860_os LOC_Os09g34990_os 30174.m008948_rco 30190.m011112_rco Si005968m_si Si009523m_si Si016511m_si Si032524m_si Sb04g031920_sb Sb06g025950_sb…
Group429	25	7	ricinus setaria arabidopsis gossypium glycine sorghum oryza	AT2G02230_at AT2G02240_at AT2G02360_at AT2G02250_at AT2G02310_at AT2G02340_at AT2G02300_at AT2G02320_at Glyma10g31240_gm Glyma10g31260_gm Glyma14g08000_gm Glyma20g36233_gm Glyma17g37010_gm Gorai.012G029500_gorai Gorai.012G029600_gorai LOC_Os12g03594_os LOC_Os12g03740_os 29908.m006141_rco 30128.m009004_rco Glyma20g36226_gm Si017913m_si Sb04g036860_sb LOC_Os02g56840_os Gorai.004G261300_gorai Si0110…
Group430	25	7	ricinus setaria arabidopsis gossypium glycine sorghum oryza	AT2G16120_at AT2G16130_at Glyma04g01550_gm Glyma11g12720_gm Glyma12g04110_gm Glyma12g04890_gm Gorai.002G011400_gorai Gorai.002G011500_gorai Gorai.002G011700_gorai Gorai.005G228500_gorai Gorai.002G011600_gorai LOC_Os01g73590_os LOC_Os07g39350_os LOC_Os07g39360_os Si029367m_si Si029551m_si Si029557m_si Si035093m_si Sb01g031360_sb Sb02g037570_sb Sb02g037580_sb Sb02g037590_sb 29851.m002435_rco AT3G18…
Group431	25	7	ricinus setaria arabidopsis gossypium glycine sorghum oryza	AT2G16640_at AT3G16620_at Glyma05g29990_gm Glyma08g13100_gm Glyma11g11250_gm Glyma12g03431_gm Gorai.006G262600_gorai Gorai.011G190500_gorai Gorai.013G011500_gorai Gorai.013G011600_gorai Gorai.008G034600_gorai Gorai.008G035000_gorai LOC_Os03g61890_os LOC_Os05g05950_os LOC_Os10g40110_os 29726.m004044_rco 30129.m000375_rco Si004865m_si Si033981m_si Si034092m_si Sb01g002230_sb Sb09g004020_sb 29756.m0…
Group432	25	7	ricinus setaria arabidopsis gossypium glycine sorghum oryza	AT2G20800_at AT4G05020_at AT4G21490_at AT4G28220_at Glyma06g45340_gm Glyma07g30920_gm Glyma08g06376_gm Glyma12g11681_gm Glyma12g11690_gm Glyma13g32030_gm Glyma15g07290_gm Gorai.010G150000_gorai Gorai.011G023000_gorai Gorai.012G131700_gorai LOC_Os05g26660_os LOC_Os06g47000_os 29933.m001426_rco 29983.m003269_rco 29983.m003270_rco Si003744m_si Si006126m_si Si013476m_si Sb03g036480_sb Sb07g003070_sb …
Group433	25	7	ricinus setaria arabidopsis gossypium glycine sorghum oryza	AT2G26330_at AT5G07180_at AT5G62230_at Glyma04g05912_gm Glyma06g05900_gm Glyma09g27950_gm Glyma10g38730_gm Glyma14g11220_gm Glyma16g32830_gm Glyma17g34380_gm Glyma20g29011_gm Gorai.001G019800_gorai Gorai.007G009000_gorai Gorai.010G096300_gorai LOC_Os02g53720_os LOC_Os06g10230_os LOC_Os06g03970_os 29739.m003626_rco 30147.m014165_rco Si005775m_si Si005782m_si Si016227m_si Sb04g034820_sb Sb10g001970…
Group434	25	7	ricinus setaria arabidopsis gossypium glycine sorghum oryza	AT2G30110_at AT5G06460_at Glyma02g39495_gm Glyma11g29302_gm Glyma14g37610_gm Glyma18g06620_gm Gorai.003G148200_gorai Gorai.003G148600_gorai Gorai.004G233800_gorai Gorai.013G270300_gorai Gorai.013G270400_gorai LOC_Os03g18380_os LOC_Os07g49230_os LOC_Os11g01510_os LOC_Os12g01520_os 29820.m000987_rco 29932.m000611_rco Si009231m_si Si025863m_si Si028779m_si Si034045m_si Sb01g038300_sb Sb02g043880_sb …
Group435	25	7	ricinus setaria arabidopsis gossypium glycine sorghum oryza	AT3G03780_at AT5G17920_at AT5G20980_at Glyma04g30350_gm Glyma05g10840_gm Glyma13g15140_gm Glyma16g04240_gm Glyma17g23730_gm Glyma17g24366_gm Glyma19g29180_gm Glyma17g24322_gm Gorai.001G128200_gorai Gorai.004G251500_gorai Gorai.007G257500_gorai Gorai.007G346100_gorai Gorai.013G114400_gorai Gorai.013G195000_gorai LOC_Os12g42876_os LOC_Os12g42884_os 29854.m001108_rco 30072.m000966_rco Si021281m_si S…
Group436	25	7	ricinus setaria arabidopsis gossypium glycine sorghum oryza	AT3G21750_at AT3G21760_at AT3G21780_at AT3G21790_at AT3G21800_at AT4G15280_at AT4G15260_at Gorai.001G214000_gorai Gorai.001G214300_gorai Gorai.003G149300_gorai Gorai.005G073700_gorai Gorai.005G073500_gorai 29724.m000844_rco 29724.m000846_rco Sb10g004230_sb Sb10g004240_sb Si029670m_si Sb02g034140_sb Glyma02g47990_gm LOC_Os07g37690_os Sb02g034170_sb Si029690m_si Gorai.013G260500_gorai Si032839m_si …
Group437	25	7	ricinus setaria arabidopsis gossypium glycine sorghum oryza	AT3G23470_at AT3G23480_at AT3G23510_at AT3G23530_at Glyma10g33310_gm Glyma20g34340_gm Gorai.002G025800_gorai Gorai.002G026100_gorai Gorai.005G052900_gorai Gorai.006G251800_gorai Gorai.011G092100_gorai Gorai.005G052800_gorai LOC_Os07g29220_os LOC_Os12g16650_os 28713.m000157_rco 29981.m000572_rco 29981.m000573_rco 30008.m000831_rco 30008.m000832_rco Si013241m_si Si028892m_si Si028963m_si Sb01g03168…
Group438	25	7	ricinus setaria arabidopsis gossypium glycine sorghum oryza	AT3G24290_at AT3G24300_at AT4G13510_at Glyma10g26690_gm Glyma20g21030_gm Glyma10g31080_gm Glyma10g31110_gm Glyma10g31130_gm Gorai.005G055200_gorai Gorai.007G150700_gorai Gorai.011G180700_gorai Gorai.011G180800_gorai Gorai.007G273100_gorai LOC_Os02g40710_os LOC_Os04g43070_os LOC_Os02g40730_os 29680.m001730_rco 29904.m003053_rco Si009937m_si Si017026m_si Sb04g026290_sb Sb06g022230_sb AT1G64780_at A…
Group439	25	7	ricinus setaria arabidopsis gossypium glycine sorghum oryza	AT3G50930_at AT3G50940_at AT5G17730_at AT5G17740_at AT5G17750_at Glyma01g37670_gm Glyma02g06010_gm Glyma11g07620_gm Glyma16g24690_gm Glyma02g06020_gm Glyma16g24700_gm LOC_Os01g42030_os LOC_Os05g51130_os Si021966m_si Si024773m_si Sb09g030320_sb Sb09g030330_sb Gorai.002G184600_gorai 29634.m002091_rco Si001222m_si Sb03g027200_sb Gorai.003G013100_gorai Si024659m_si 29929.m004681_rco Sb09g030310_sb
Group440	25	7	ricinus setaria arabidopsis gossypium glycine sorghum oryza	AT4G05190_at AT4G21270_at AT4G27180_at AT5G54670_at Glyma06g41600_gm Glyma07g30580_gm Glyma08g06690_gm Glyma12g16580_gm Glyma12g34330_gm Glyma13g32450_gm Glyma13g36230_gm Glyma15g06880_gm Gorai.002G081700_gorai Gorai.009G175800_gorai Gorai.009G427400_gorai Gorai.011G018600_gorai LOC_Os03g64415_os LOC_Os07g01490_os 28166.m001051_rco 29842.m003683_rco Si009394m_si Si020683m_si Sb02g000560_sb Sb06g0…
Group441	25	7	ricinus setaria arabidopsis gossypium glycine sorghum oryza	AT5G07850_at AT5G07860_at AT5G07870_at AT5G42830_at Glyma04g04230_gm Glyma04g04250_gm Glyma04g04260_gm Glyma04g04270_gm Glyma04g06150_gm Glyma06g04430_gm Glyma06g04440_gm Glyma04g04240_gm Glyma08g00600_gm Glyma08g00595_gm Gorai.010G021000_gorai Gorai.010G021200_gorai Gorai.010G021300_gorai Gorai.010G021400_gorai Gorai.010G021700_gorai LOC_Os06g01350_os 30170.m013848_rco Si006365m_si Sb10g000340_s…
Group442	25	6	ricinus setaria gossypium glycine sorghum oryza	Glyma01g02670_gm Glyma01g02740_gm Gorai.011G274800_gorai Gorai.011G274900_gorai Gorai.011G275000_gorai Gorai.011G275100_gorai Gorai.011G275200_gorai Gorai.011G275300_gorai Gorai.011G275400_gorai Gorai.011G275600_gorai Gorai.011G275700_gorai Gorai.011G275800_gorai Gorai.012G074100_gorai LOC_Os07g30330_os LOC_Os07g30369_os LOC_Os07g30469_os LOC_Os07g30610_os LOC_Os07g30620_os LOC_Os07g30690_os LOC_…
Group443	25	7	ricinus arabidopsis setaria gossypium glycine sorghum oryza	Glyma02g47076_gm Glyma14g01660_gm Glyma08g44310_gm Glyma08g44320_gm Glyma14g01670_gm Gorai.002G101400_gorai Gorai.002G101600_gorai Gorai.007G261300_gorai Gorai.007G261500_gorai Gorai.007G261700_gorai Gorai.007G261800_gorai Gorai.013G193400_gorai LOC_Os02g49332_os LOC_Os09g30120_os LOC_Os09g30130_os 29629.m001409_rco 29629.m001410_rco 29629.m001411_rco Si029057m_si Si029066m_si Sb02g027570_sb Sb02…
Group444	25	7	ricinus setaria arabidopsis gossypium glycine sorghum oryza	Glyma03g31930_gm Glyma10g04190_gm Glyma13g18400_gm Glyma19g34683_gm Glyma09g05840_gm Glyma09g05850_gm Glyma15g17090_gm Glyma15g17100_gm Glyma09g05860_gm Glyma10g00990_gm Glyma20g34560_gm Glyma10g33070_gm Gorai.001G176700_gorai Gorai.001G252700_gorai Gorai.001G252900_gorai Gorai.007G145700_gorai Gorai.001G252500_gorai AT3G23230_at Si011941m_si Gorai.011G172800_gorai LOC_Os04g18650_os 29584.m000235…
Group445	25	7	ricinus arabidopsis setaria gossypium glycine sorghum oryza	Glyma07g11310_gm Glyma09g30910_gm Gorai.001G086200_gorai Gorai.001G086300_gorai Gorai.002G250900_gorai Gorai.002G251200_gorai Gorai.002G252700_gorai Gorai.006G057000_gorai Gorai.002G250800_gorai Gorai.002G251100_gorai Gorai.002G252800_gorai LOC_Os01g32364_os LOC_Os03g49600_os LOC_Os03g49610_os LOC_Os07g46280_os Si029536m_si Si034935m_si Si035308m_si Sb01g010825_sb Sb01g010830_sb Sb02g041550_sb AT…
Group446	25	7	ricinus arabidopsis setaria gossypium glycine sorghum oryza	Glyma09g15770_gm Glyma10g32820_gm Glyma10g32830_gm Glyma20g34810_gm Glyma20g34820_gm Glyma20g34830_gm Gorai.007G143400_gorai Gorai.007G143600_gorai LOC_Os08g34249_os LOC_Os08g34258_os 29883.m002019_rco 29883.m002020_rco Si023911m_si Si023913m_si Sb04g001965_sb Sb04g001970_sb AT2G38870_at Gorai.007G143500_gorai 29844.m003158_rco Si019796m_si AT2G38900_at AT5G43580_at 29883.m002018_rco LOC_Os11g177…
Group447	24	7	ricinus setaria arabidopsis gossypium glycine sorghum oryza	AT1G01950_at AT1G12430_at Glyma01g34590_gm Glyma01g42240_gm Glyma09g40470_gm Glyma11g03120_gm Glyma18g45370_gm Glyma05g04090_gm Gorai.004G041300_gorai Gorai.006G211400_gorai Gorai.007G091900_gorai Gorai.008G240800_gorai Gorai.011G236400_gorai Gorai.012G006000_gorai LOC_Os03g05820_os LOC_Os06g04560_os 30174.m008904_rco 30190.m011054_rco Si005816m_si Si034184m_si Sb01g046750_sb Sb10g002510_sb AT3G5…
Group448	24	7	ricinus setaria arabidopsis gossypium glycine sorghum oryza	AT1G02010_at AT1G12360_at AT4G12120_at Glyma01g34340_gm Glyma01g42140_gm Glyma03g02740_gm Glyma05g03970_gm Glyma11g03230_gm Glyma17g14450_gm Gorai.004G161800_gorai Gorai.004G203000_gorai Gorai.008G239900_gorai LOC_Os02g25580_os LOC_Os04g18030_os LOC_Os06g04450_os 30174.m008886_rco 30174.m009024_rco 30190.m011035_rco Si006024m_si Si016586m_si Si038703m_si Sb04g015010_sb Sb06g003780_sb Sb10g002411_…
Group449	24	7	ricinus setaria arabidopsis gossypium glycine sorghum oryza	AT1G02810_at AT2G47550_at AT4G02330_at Glyma02g02020_gm Glyma03g37391_gm Glyma03g37400_gm Glyma03g37410_gm Glyma10g02160_gm Glyma19g39990_gm Glyma19g40010_gm Glyma19g40000_gm Gorai.004G091400_gorai Gorai.007G127100_gorai Gorai.008G143800_gorai LOC_Os01g20980_os LOC_Os05g29790_os 29986.m001643_rco 30128.m008860_rco 30128.m008859_rco Sb03g012820_sb Sb09g017920_sb Si000942m_si Gorai.007G302100_gorai…
Group450	24	3	ricinus arabidopsis gossypium	AT1G03300_at AT1G11420_at AT1G26540_at AT2G47230_at AT3G62300_at AT5G23770_at AT5G23780_at AT5G23800_at AT2G47220_at 29019.m000014_rco 30128.m008540_rco 58178.m000014_rco 29836.m000590_rco 30208.m001102_rco 30208.m001103_rco 30128.m008542_rco 40661.m000014_rco 54190.m000015_rco 57892.m000014_rco 57944.m000013_rco 30128.m008541_rco 54096.m000013_rco Gorai.004G145200_gorai 30076.m004614_rco
Group451	24	7	ricinus setaria arabidopsis gossypium glycine sorghum oryza	AT1G04430_at AT3G23300_at AT4G14360_at AT5G14430_at Glyma02g00550_gm Glyma03g32130_gm Glyma10g00880_gm Glyma10g04370_gm Glyma10g32471_gm Glyma13g18630_gm Glyma19g34890_gm Glyma20g35120_gm Gorai.001G178900_gorai Gorai.005G050500_gorai Gorai.011G175000_gorai Gorai.012G065600_gorai LOC_Os06g47294_os LOC_Os10g33720_os 29200.m000172_rco 29917.m002029_rco Si006093m_si Si034737m_si Sb01g019320_sb Sb10g0…
Group452	24	7	ricinus setaria arabidopsis gossypium glycine sorghum oryza	AT1G11670_at AT1G61890_at AT4G21910_at AT4G21903_at Glyma06g46150_gm Glyma12g32010_gm Gorai.005G149900_gorai Gorai.009G178100_gorai Gorai.011G014800_gorai LOC_Os03g37490_os LOC_Os03g37640_os 29842.m003605_rco 29842.m003606_rco 29842.m003608_rco Si035216m_si Si035251m_si AT3G21690_at LOC_Os03g37411_os Si035260m_si Sb01g001240_sb Sb01g016100_sb Sb01g016140_sb Glyma15g11410_gm Sb01g016110_sb
Group453	24	7	ricinus setaria arabidopsis gossypium glycine sorghum oryza	AT1G14840_at AT1G24764_at AT1G68060_at AT2G01750_at Glyma02g09390_gm Glyma05g34560_gm Glyma07g26540_gm Glyma08g05100_gm Glyma03g28310_gm Glyma19g31040_gm Gorai.002G171800_gorai Gorai.008G168300_gorai Gorai.009G329800_gorai Gorai.012G182700_gorai LOC_Os02g50320_os LOC_Os06g14080_os Si006102m_si Si016702m_si Sb04g028640_sb Sb10g009020_sb 29673.m000945_rco LOC_Os12g44340_os Si021604m_si Sb08g023270_…
Group454	24	7	ricinus setaria arabidopsis gossypium glycine sorghum oryza	AT1G15150_at AT1G15160_at AT1G15170_at Glyma02g09941_gm Glyma06g47660_gm Glyma18g53030_gm Glyma06g10850_gm Glyma10g41340_gm Glyma10g41370_gm Glyma20g25905_gm Gorai.005G194400_gorai Gorai.005G194500_gorai LOC_Os01g49120_os LOC_Os05g48040_os 28565.m000336_rco 28565.m000338_rco Si001172m_si Si001186m_si Si021850m_si Sb03g031420_sb 29586.m000607_rco Gorai.009G390400_gorai Sb09g027830_sb 28565.m000339…
Group455	24	7	ricinus setaria arabidopsis gossypium glycine sorghum oryza	AT1G17745_at AT3G19480_at AT4G34200_at Glyma07g00540_gm Glyma08g23860_gm Glyma10g40750_gm Glyma13g44970_gm Glyma20g26530_gm Gorai.008G023300_gorai Gorai.010G023200_gorai Gorai.012G149100_gorai Gorai.013G046900_gorai LOC_Os04g55720_os LOC_Os06g44460_os LOC_Os08g34720_os 29801.m003106_rco 30158.m000507_rco 30170.m013699_rco Si006100m_si Si009611m_si Si013423m_si Sb06g030920_sb Sb07g021980_sb Sb10g0…
Group456	24	7	ricinus setaria arabidopsis gossypium glycine sorghum oryza	AT1G17750_at AT1G73080_at AT1G73066_at Glyma10g33970_gm Glyma15g00360_gm Glyma20g33620_gm LOC_Os08g34640_os LOC_Os08g34650_os LOC_Os10g06740_os LOC_Os10g06760_os Si013150m_si Si015091m_si Si015429m_si Si015802m_si Si034010m_si Si038768m_si Sb01g025950_sb Sb07g027920_sb Sb07g021940_sb Sb07g021950_sb Sb07g021960_sb Gorai.011G008200_gorai 30158.m000501_rco Gorai.004G124300_gorai
Group457	24	7	ricinus setaria arabidopsis gossypium glycine sorghum oryza	AT1G19190_at AT1G49650_at AT1G49660_at AT2G03550_at AT3G48690_at AT3G48700_at AT1G49640_at Glyma02g15120_gm Glyma02g15150_gm Glyma07g33330_gm Glyma07g33340_gm Glyma02g15130_gm Gorai.005G239000_gorai Gorai.005G239100_gorai Gorai.005G239200_gorai 29801.m003209_rco 29801.m003211_rco LOC_Os09g28750_os Si010584m_si Sb10g007228_sb Sb02g026816_sb LOC_Os06g11130_os Si006704m_si Si032884m_si
Group458	24	7	ricinus setaria arabidopsis gossypium glycine sorghum oryza	AT1G19450_at AT1G75220_at Glyma02g06280_gm Glyma02g06291_gm Glyma14g08070_gm Glyma16g25310_gm Glyma16g25320_gm Glyma17g36950_gm Gorai.005G108100_gorai Gorai.007G050600_gorai Gorai.007G202700_gorai Gorai.010G009900_gorai LOC_Os05g49260_os LOC_Os05g49270_os LOC_Os05g50280_os 29634.m002113_rco 30170.m014050_rco Si021829m_si Si021831m_si Si021832m_si Sb09g028810_sb Sb09g028840_sb Sb09g029520_sb Sb09g…
Group459	24	7	ricinus setaria arabidopsis gossypium glycine sorghum oryza	AT1G20550_at AT1G76270_at AT4G38390_at Glyma02g48050_gm Glyma04g02010_gm Glyma06g02110_gm Glyma14g00520_gm Gorai.002G118200_gorai Gorai.002G205500_gorai Gorai.005G113300_gorai Gorai.005G258400_gorai Gorai.012G158200_gorai LOC_Os04g47520_os LOC_Os08g44015_os LOC_Os09g37590_os 29263.m000093_rco 30170.m014345_rco Si009696m_si Si013482m_si Si016814m_si Si029304m_si Sb02g031900_sb Sb06g025360_sb Sb07g…
Group460	24	7	ricinus setaria arabidopsis gossypium glycine sorghum oryza	AT1G22550_at AT1G22570_at AT1G72120_at AT1G72125_at AT2G37900_at AT3G53960_at Glyma01g25890_gm Glyma03g17001_gm Glyma07g16740_gm Glyma11g34600_gm Glyma11g34613_gm Glyma11g34620_gm Glyma18g03770_gm Glyma18g03780_gm Glyma18g03790_gm Glyma18g41270_gm Glyma11g34580_gm Glyma18g03800_gm 30074.m001402_rco 47284.m000040_rco Gorai.006G169400_gorai Sb01g002990_sb LOC_Os03g60850_os Si034896m_si
Group461	24	7	ricinus setaria arabidopsis gossypium glycine sorghum oryza	AT1G26320_at AT3G03080_at AT5G16960_at AT5G16970_at AT5G16990_at AT5G17000_at AT5G37940_at AT5G37980_at AT5G38000_at Glyma03g23890_gm Glyma03g24020_gm Glyma03g24040_gm Glyma03g24050_gm LOC_Os12g12560_os LOC_Os12g12580_os LOC_Os12g12590_os 29678.m000498_rco 29678.m000499_rco Gorai.005G006800_gorai Si022499m_si LOC_Os04g41960_os Gorai.005G007500_gorai 29678.m000504_rco Sb08g007270_sb
Group462	24	7	ricinus setaria arabidopsis gossypium glycine sorghum oryza	AT1G28110_at AT2G33530_at Glyma03g28080_gm Glyma03g28090_gm Glyma03g28110_gm Glyma10g19260_gm Glyma19g30830_gm Glyma19g30850_gm Glyma04g37720_gm Glyma06g17380_gm Glyma08g01170_gm Glyma08g28910_gm Glyma18g51830_gm Gorai.005G196500_gorai Gorai.007G044700_gorai LOC_Os04g32540_os LOC_Os11g31980_os 30128.m008543_rco 30147.m014422_rco 30180.m001035_rco Si009869m_si Si026324m_si Sb05g019090_sb Sb06g0145…
Group463	24	7	ricinus setaria arabidopsis gossypium glycine sorghum oryza	AT1G30600_at AT4G20430_at AT5G44530_at AT2G19170_at AT4G30020_at Glyma05g30460_gm Glyma08g13590_gm Glyma09g09850_gm Glyma15g21920_gm Glyma09g06640_gm Glyma13g00580_gm Glyma15g17830_gm Glyma17g06740_gm Gorai.009G116500_gorai Gorai.011G006000_gorai LOC_Os01g56320_os 29776.m000477_rco Si000275m_si Sb03g035770_sb Gorai.004G025300_gorai LOC_Os06g48650_os 29462.m000374_rco Si005867m_si Sb10g028870_sb
Group464	24	7	ricinus setaria arabidopsis gossypium glycine sorghum oryza	AT1G49840_at AT3G19540_at Glyma10g40560_gm Glyma14g09640_gm Glyma20g26750_gm Glyma17g35520_gm Gorai.002G132800_gorai Gorai.010G024300_gorai Gorai.008G021300_gorai Gorai.012G148500_gorai Gorai.013G048800_gorai LOC_Os03g40930_os LOC_Os12g39160_os 29801.m003068_rco 30170.m013768_rco Si029502m_si Si035401m_si Sb01g032010_sb Sb02g038090_sb LOC_Os07g40150_os Si021991m_si Si035524m_si Sb01g014910_sb Sb0…
Group465	24	7	ricinus setaria arabidopsis gossypium glycine sorghum oryza	AT1G68050_at AT2G18915_at AT5G57360_at Glyma05g34530_gm Glyma08g05130_gm Glyma09g06220_gm Glyma13g00860_gm Glyma15g17480_gm Glyma17g06950_gm Gorai.002G166800_gorai Gorai.004G027400_gorai Gorai.008G168500_gorai Gorai.009G004400_gorai LOC_Os02g05700_os LOC_Os06g47890_os LOC_Os11g34460_os 27647.m000181_rco 29639.m000148_rco Si006057m_si Si016664m_si Si027279m_si Sb04g003660_sb Sb05g021030_sb Sb10g02…
Group466	24	7	ricinus setaria arabidopsis gossypium glycine sorghum oryza	AT1G68560_at AT3G45940_at AT5G11720_at Glyma01g20460_gm Glyma08g31890_gm Glyma09g03250_gm Glyma10g42140_gm Glyma15g14140_gm Glyma15g14150_gm Glyma15g14160_gm Gorai.007G368700_gorai Gorai.008G183500_gorai Gorai.009G115500_gorai Gorai.013G076300_gorai LOC_Os01g03950_os LOC_Os06g46284_os LOC_Os06g46340_os 27524.m000301_rco 28458.m000048_rco 29776.m000468_rco Si000221m_si Si005827m_si Sb03g007230_sb …
Group467	24	7	ricinus setaria arabidopsis gossypium glycine sorghum oryza	AT1G69770_at AT1G80740_at AT4G19020_at Glyma01g01120_gm Glyma01g36500_gm Glyma11g08861_gm Glyma16g17720_gm Gorai.001G052000_gorai Gorai.002G216500_gorai Gorai.004G180200_gorai Gorai.004G180300_gorai LOC_Os03g12570_os LOC_Os05g13780_os LOC_Os05g13790_os 28582.m000332_rco 29827.m002677_rco Si021001m_si Si033879m_si Si033890m_si Sb04g024430_sb Sb06g028430_sb Sb09g007390_sb Sb01g041850_sb LOC_Os10g01…
Group468	24	7	ricinus setaria arabidopsis gossypium glycine sorghum oryza	AT2G25180_at AT4G31920_at Glyma04g06650_gm Glyma06g06730_gm Glyma14g13320_gm Glyma17g33230_gm Glyma09g14650_gm Glyma13g22320_gm Glyma15g24770_gm Glyma17g08380_gm Gorai.001G030600_gorai Gorai.004G291100_gorai Gorai.009G054200_gorai Gorai.001G096700_gorai Gorai.009G061000_gorai Gorai.010G243900_gorai LOC_Os02g55320_os LOC_Os06g08440_os Si006013m_si Si016546m_si Sb04g035980_sb Sb10g005580_sb 29848.m…
Group469	24	7	ricinus setaria arabidopsis gossypium glycine sorghum oryza	AT2G32530_at AT2G32540_at AT2G32610_at AT2G32620_at AT4G15290_at AT4G15320_at Glyma06g46450_gm Glyma12g10300_gm Glyma12g31780_gm Glyma12g31800_gm Glyma12g31810_gm Glyma12g31830_gm Glyma12g31840_gm Glyma13g38650_gm LOC_Os04g35020_os LOC_Os10g20090_os 29901.m000405_rco 29901.m000406_rco Si009413m_si Si016419m_si Sb06g016750_sb Sb06g016760_sb Sb06g016770_sb Gorai.007G171800_gorai
Group470	24	7	ricinus setaria arabidopsis gossypium glycine sorghum oryza	AT2G33210_at AT3G13860_at AT3G23990_at Glyma07g01190_gm Glyma08g20560_gm Glyma10g25630_gm Glyma10g33680_gm Glyma20g19980_gm Glyma20g33910_gm Gorai.006G219100_gorai Gorai.006G219200_gorai Gorai.007G151700_gorai Gorai.009G141700_gorai LOC_Os03g04970_os LOC_Os05g46290_os LOC_Os10g32550_os 28694.m000667_rco 29904.m003020_rco 30204.m001817_rco Si021450m_si Si034887m_si Si034915m_si Sb01g020010_sb Sb09…
Group471	24	7	ricinus setaria arabidopsis gossypium glycine sorghum oryza	AT2G38400_at AT3G08860_at AT4G39660_at Glyma01g32090_gm Glyma03g04990_gm Glyma18g44250_gm Glyma05g31630_gm Glyma08g14850_gm Glyma11g36000_gm Gorai.005G006500_gorai Gorai.006G233600_gorai Gorai.011G130200_gorai LOC_Os03g21960_os LOC_Os05g39770_os 28196.m000210_rco 30015.m000215_rco Si021883m_si Si035539m_si Sb01g035960_sb Sb09g023310_sb Gorai.011G112000_gorai LOC_Os03g07570_os Si035263m_si Sb01g04…
Group472	24	6	ricinus setaria arabidopsis gossypium glycine sorghum	AT2G42520_at AT3G58510_at AT3G58570_at Glyma02g26630_gm Glyma05g28770_gm Glyma08g11920_gm Glyma09g15946_gm Glyma11g36440_gm Glyma18g00370_gm Glyma13g23720_gm Glyma17g12460_gm Gorai.002G232200_gorai Gorai.004G277500_gorai Gorai.007G362700_gorai Gorai.009G392600_gorai Gorai.013G247600_gorai 27574.m000220_rco 29835.m000634_rco Si029176m_si Si034642m_si Sb01g004540_sb Sb02g005950_sb Si026405m_si Sb05…
Group473	24	7	ricinus setaria arabidopsis gossypium glycine sorghum oryza	AT2G48110_at AT3G23590_at Glyma03g30760_gm Glyma05g09220_gm Glyma13g28070_gm Glyma15g10970_gm Glyma18g45100_gm Glyma19g00780_gm Gorai.004G055200_gorai Gorai.005G040400_gorai Gorai.007G134500_gorai Gorai.008G005500_gorai LOC_Os05g24684_os LOC_Os07g11000_os LOC_Os07g48350_os 29726.m003909_rco 30073.m002192_rco 31177.m000030_rco Si020989m_si Si028696m_si Si028706m_si Sb02g006360_sb Sb02g043150_sb Sb…
Group474	24	7	ricinus setaria arabidopsis gossypium glycine sorghum oryza	AT3G08943_at AT3G08947_at AT5G53480_at Glyma04g41230_gm Glyma05g36630_gm Glyma06g13620_gm Glyma08g02930_gm Gorai.006G202000_gorai Gorai.006G202100_gorai Gorai.008G267300_gorai Gorai.008G267400_gorai Gorai.012G117900_gorai LOC_Os03g18350_os LOC_Os05g28510_os LOC_Os12g38110_os 29753.m000255_rco 29820.m000983_rco 29854.m001109_rco Si009334m_si Si021188m_si Si024149m_si Sb07g001930_sb Sb08g018670_sb …
Group475	24	7	ricinus setaria arabidopsis gossypium glycine sorghum oryza	AT3G22270_at AT4G14990_at Glyma08g18270_gm Glyma08g18280_gm Glyma08g25700_gm Glyma15g29271_gm Glyma15g40670_gm Glyma15g40680_gm Gorai.001G092700_gorai Gorai.001G212600_gorai Gorai.007G174200_gorai Gorai.013G178200_gorai Gorai.002G035500_gorai Gorai.004G270000_gorai LOC_Os01g56300_os LOC_Os02g31220_os 29724.m000865_rco 30169.m006363_rco 30169.m006366_rco Si000338m_si Si021241m_si Sb03g035750_sb Sb…
Group476	24	7	ricinus setaria arabidopsis gossypium glycine sorghum oryza	AT3G25230_at AT5G48570_at Glyma03g21690_gm Glyma05g28260_gm Glyma08g11240_gm Glyma08g46090_gm Glyma16g10730_gm Glyma18g32830_gm Gorai.001G103400_gorai Gorai.005G022600_gorai Gorai.006G225400_gorai Gorai.007G157600_gorai Gorai.011G150600_gorai LOC_Os02g28980_os LOC_Os04g28420_os LOC_Os08g41390_os 28066.m000021_rco 28401.m000077_rco Si009661m_si Si013504m_si Si016551m_si Sb04g019590_sb Sb07g026560_…
Group477	24	7	ricinus setaria arabidopsis gossypium glycine sorghum oryza	AT3G26820_at AT3G26840_at AT5G41120_at AT5G41130_at Glyma03g40352_gm Glyma19g42980_gm Glyma16g05570_gm Glyma16g05580_gm Glyma19g27200_gm Gorai.004G245200_gorai Gorai.005G239300_gorai Gorai.006G001000_gorai Gorai.007G072100_gorai LOC_Os01g25990_os LOC_Os01g26039_os 30128.m008656_rco 30131.m007010_rco AT1G54570_at Si000505m_si Sb03g014690_sb AT3G02030_at LOC_Os09g33530_os Sb02g029500_sb Si029264m_si
Group478	24	7	ricinus setaria arabidopsis gossypium glycine sorghum oryza	AT4G24260_at AT5G49720_at Glyma07g40090_gm Glyma09g02160_gm Glyma15g13080_gm Glyma17g00710_gm Glyma20g06820_gm Gorai.010G143300_gorai Gorai.011G089500_gorai LOC_Os03g21210_os LOC_Os03g52630_os LOC_Os04g41970_os 29929.m004502_rco 30063.m001436_rco 30076.m004696_rco Si009616m_si Si012680m_si Si034713m_si Si035386m_si Sb01g008860_sb Sb01g036480_sb AT1G65610_at Sb06g021440_sb Gorai.008G141900_gorai
Group479	24	7	ricinus setaria arabidopsis gossypium glycine sorghum oryza	AT4G25810_at AT5G57560_at Glyma13g01120_gm Glyma17g07240_gm Glyma17g07260_gm Glyma17g07270_gm Glyma13g01140_gm Glyma17g07250_gm Glyma13g01150_gm Glyma17g07280_gm Gorai.003G052400_gorai Gorai.005G113400_gorai Gorai.009G006400_gorai Gorai.009G337400_gorai 30179.m000573_rco 30179.m000574_rco AT5G57550_at LOC_Os06g48200_os Si006487m_si Sb10g028580_sb LOC_Os06g48160_os Sb10g028550_sb Glyma13g00280_gm …
Group480	24	7	ricinus setaria arabidopsis gossypium glycine sorghum oryza	AT5G10530_at AT5G65600_at Glyma08g37400_gm Glyma18g27290_gm Gorai.003G036300_gorai Gorai.008G088900_gorai Gorai.007G231000_gorai Gorai.007G231100_gorai Gorai.007G231200_gorai Gorai.007G231300_gorai Gorai.007G231400_gorai Gorai.007G231500_gorai Gorai.011G109300_gorai 28333.m000573_rco 28333.m000574_rco 28333.m000575_rco 28333.m000576_rco 28333.m000578_rco 28333.m000585_rco 29804.m001555_rco LOC_Os…
Group481	24	7	ricinus setaria arabidopsis gossypium glycine sorghum oryza	Glyma01g22850_gm Glyma01g35800_gm Glyma02g14470_gm Glyma09g08730_gm Glyma10g34980_gm Glyma11g09560_gm Glyma16g08370_gm Glyma16g21050_gm Glyma20g32580_gm Glyma06g38400_gm Glyma13g35540_gm Gorai.002G073600_gorai Gorai.009G433300_gorai Gorai.004G178100_gorai Gorai.008G219500_gorai Gorai.008G188000_gorai 28219.m000091_rco 29827.m002659_rco 29738.m001021_rco AT1G31770_at LOC_Os08g07010_os Si013314m_si…
Group482	24	7	ricinus arabidopsis setaria gossypium glycine sorghum oryza	Glyma02g00830_gm Glyma04g11010_gm Glyma06g10830_gm Glyma10g32390_gm Glyma13g01810_gm Glyma14g35020_gm Glyma20g35220_gm Gorai.005G050000_gorai Gorai.006G253700_gorai Gorai.009G236700_gorai Gorai.009G280900_gorai LOC_Os02g36380_os LOC_Os04g37920_os Si012154m_si Si016503m_si Sb04g023680_sb Sb06g018510_sb AT1G04400_at LOC_Os02g41550_os 29895.m000311_rco Si006039m_si Sb10g013750_sb AT4G08920_at 29908.…
Group483	24	7	ricinus arabidopsis setaria gossypium glycine sorghum oryza	Glyma02g05030_gm Glyma10g42910_gm Glyma16g23090_gm Glyma20g24100_gm Gorai.002G199700_gorai Gorai.005G255000_gorai Gorai.007G190900_gorai Gorai.008G037200_gorai Gorai.012G156600_gorai Gorai.007G047600_gorai LOC_Os03g04430_os LOC_Os10g39780_os 29784.m000355_rco 29869.m001174_rco Si017422m_si Si036005m_si Si036008m_si Sb01g030180_sb Sb01g047830_sb AT4G38520_at LOC_Os06g50380_os Si006636m_si Sb10g030…
Group484	24	7	ricinus arabidopsis setaria gossypium glycine sorghum oryza	Glyma02g44210_gm Glyma04g39820_gm Glyma06g15060_gm Glyma08g13060_gm Glyma14g04560_gm Glyma09g02881_gm Glyma15g13840_gm Gorai.003G046400_gorai Gorai.007G244000_gorai Si028777m_si Si034033m_si Sb01g036930_sb Sb02g002820_sb AT2G27060_at Gorai.009G105200_gorai LOC_Os07g43350_os AT4G20940_at Gorai.011G004900_gorai LOC_Os07g05190_os 30075.m001172_rco AT5G10020_at 28196.m000201_rco Si028782m_si LOC_Os03…
Group485	24	4	ricinus setaria gossypium glycine	Glyma04g12180_gm Glyma05g02730_gm Glyma06g18560_gm Glyma17g13420_gm Glyma17g13430_gm Glyma05g02720_gm Glyma06g18551_gm Gorai.001G063900_gorai Gorai.008G202400_gorai Gorai.011G232500_gorai Gorai.011G232600_gorai Gorai.011G232700_gorai Gorai.011G232800_gorai Gorai.013G233300_gorai Gorai.011G157400_gorai Gorai.011G232300_gorai Gorai.011G232900_gorai Si035184m_si Si035208m_si Si038875m_si Si038902m_s…
Group486	24	7	ricinus setaria arabidopsis gossypium glycine sorghum oryza	Glyma04g37360_gm Glyma06g17730_gm Glyma20g08030_gm Glyma11g24620_gm Glyma18g07130_gm Gorai.001G058200_gorai Gorai.001G133800_gorai Gorai.007G043000_gorai AT1G07230_at Gorai.003G123000_gorai LOC_Os03g61130_os 29681.m001334_rco Si035032m_si Sb01g002750_sb AT2G26870_at LOC_Os01g72520_os 30142.m000628_rco Si001000m_si Sb03g046200_sb AT3G48610_at 30147.m014488_rco Sb03g009070_sb Si005131m_si LOC_Os01g…
Group487	24	7	ricinus arabidopsis setaria gossypium glycine sorghum oryza	Glyma04g39160_gm Glyma06g15810_gm Glyma04g42140_gm Glyma06g12650_gm Gorai.011G131300_gorai Gorai.011G131800_gorai LOC_Os02g17230_os LOC_Os11g10140_os LOC_Os11g10170_os 29648.m001923_rco 29648.m001924_rco Si027428m_si Si027785m_si Si027997m_si Sb05g009430_sb Sb05g009440_sb AT1G21430_at LOC_Os12g08780_os Si012794m_si AT1G48910_at Gorai.007G065700_gorai 30093.m000370_rco Si027772m_si Sb08g005370_sb
Group488	24	7	ricinus arabidopsis setaria gossypium glycine sorghum oryza	Glyma05g33050_gm Glyma08g00680_gm Glyma12g28780_gm Glyma16g00440_gm Glyma07g32010_gm Glyma13g24520_gm Gorai.002G217400_gorai Gorai.002G217600_gorai Gorai.008G045500_gorai Gorai.012G045100_gorai Gorai.009G167300_gorai Gorai.010G256700_gorai LOC_Os01g72860_os LOC_Os07g07194_os Si000733m_si Si021509m_si Sb03g046450_sb Sb09g000570_sb AT1G28380_at LOC_Os05g48360_os 30190.m011320_rco Si021498m_si 29765…
Group489	24	6	ricinus setaria gossypium glycine sorghum oryza	Glyma07g30250_gm Glyma08g07060_gm Glyma08g07070_gm Glyma15g06430_gm Glyma07g30260_gm Glyma08g07040_gm Glyma08g07050_gm Glyma08g07080_gm LOC_Os08g02996_os LOC_Os08g03002_os LOC_Os08g03090_os LOC_Os08g03100_os LOC_Os08g03170_os LOC_Os08g03240_os LOC_Os08g03150_os LOC_Os08g03020_os LOC_Os08g03070_os LOC_Os08g03160_os 29804.m001537_rco 29804.m001538_rco Gorai.013G054300_gorai 29804.m001541_rco Si0047…
Group490	24	7	ricinus setaria arabidopsis gossypium glycine sorghum oryza	Glyma07g39890_gm Glyma09g01780_gm Glyma15g12730_gm Glyma17g00890_gm Glyma08g44345_gm Glyma08g44390_gm Glyma08g44440_gm Glyma08g44470_gm Glyma18g08350_gm Glyma14g01630_gm Gorai.002G101900_gorai Gorai.009G451400_gorai Gorai.013G151500_gorai AT1G55840_at LOC_Os02g10650_os 29966.m000226_rco Si017769m_si Sb04g006840_sb AT5G47730_at Gorai.010G190500_gorai Si030447m_si Sb10g023760_sb Sb02g016600_sb LOC_…
Group491	24	4	ricinus gossypium glycine sorghum	Glyma15g40930_gm Glyma08g18090_gm Glyma15g40940_gm Glyma08g46610_gm Glyma08g46620_gm Glyma08g46630_gm Glyma09g26751_gm Glyma09g26770_gm Glyma09g26791_gm Glyma09g26810_gm Glyma09g26840_gm Glyma18g35220_gm Glyma09g26780_gm Gorai.006G070700_gorai Gorai.006G071000_gorai Gorai.006G071200_gorai Gorai.006G071700_gorai Gorai.006G070900_gorai Gorai.006G071500_gorai Gorai.006G071600_gorai 29603.m000517_rco…
Group492	24	7	ricinus arabidopsis setaria gossypium glycine sorghum oryza	Glyma08g26990_gm Glyma13g06210_gm Glyma16g05170_gm Glyma18g50201_gm Glyma19g03710_gm Gorai.001G149100_gorai Gorai.006G010100_gorai Gorai.007G073100_gorai Gorai.007G083000_gorai Gorai.008G176800_gorai Gorai.013G094500_gorai LOC_Os03g54900_os LOC_Os07g41140_os 29905.m000429_rco 30076.m004514_rco 30131.m006964_rco 30174.m009099_rco Si000190m_si Si028776m_si Si034026m_si Sb01g007680_sb Sb02g038600_sb…
Group493	24	7	ricinus arabidopsis setaria gossypium glycine sorghum oryza	Glyma10g41560_gm Glyma20g25660_gm Glyma20g25670_gm Glyma20g25680_gm LOC_Os01g71700_os LOC_Os01g71740_os LOC_Os01g71760_os Si000982m_si Si001029m_si Si001031m_si Si001036m_si Si003988m_si Si000996m_si Si026229m_si Sb03g027370_sb Sb08g001350_sb Sb03g045530_sb Sb03g045550_sb Sb03g045580_sb AT2G01170_at Gorai.012G123900_gorai LOC_Os01g42234_os 29660.m000764_rco Sb03g045570_sb
Group494	24	1	setaria	Si008048m_si Si008090m_si Si012465m_si Si015099m_si Si015177m_si Si019825m_si Si024688m_si Si024928m_si Si027891m_si Si027943m_si Si028321m_si Si032543m_si Si032979m_si Si038788m_si Si008260m_si Si011863m_si Si012508m_si Si019148m_si Si019649m_si Si024164m_si Si024192m_si Si032480m_si Si032747m_si Si008581m_si
Group495	23	7	ricinus setaria arabidopsis gossypium glycine sorghum oryza	AT1G07070_at AT1G74270_at AT1G41880_at AT3G55750_at Glyma02g42081_gm Glyma08g09200_gm Gorai.010G199500_gorai Gorai.011G278900_gorai Gorai.013G020000_gorai LOC_Os05g48220_os LOC_Os05g48310_os Si007276m_si Si019343m_si Glyma05g26290_gm 27798.m000595_rco LOC_Os02g54470_os 29610.m000399_rco Sb04g035260_sb Gorai.002G259800_gorai Si023690m_si Sb09g027930_sb Sb02g022800_sb Sb10g006160_sb
Group496	23	1	arabidopsis	AT1G09665_at AT1G47370_at AT1G57670_at AT1G57830_at AT1G57850_at AT1G60320_at AT1G65390_at AT2G03030_at AT2G03300_at AT2G32140_at AT4G19920_at AT5G44900_at AT5G44920_at AT5G45070_at AT5G45080_at AT5G45220_at AT1G51270_at AT5G45000_at AT4G19925_at AT4G23510_at AT5G44910_at AT4G19910_at AT5G45090_at
Group497	23	7	ricinus setaria arabidopsis gossypium glycine sorghum oryza	AT1G10900_at AT1G60890_at AT3G09920_at Glyma03g34340_gm Glyma05g30320_gm Glyma08g13450_gm Glyma08g19860_gm Glyma10g06800_gm Glyma13g20980_gm Glyma15g05150_gm Gorai.002G245600_gorai Gorai.005G261500_gorai Gorai.009G412700_gorai Gorai.012G161300_gorai LOC_Os02g57660_os LOC_Os03g49510_os 30071.m000452_rco 30078.m002248_rco Si005878m_si Si034272m_si Si034345m_si Sb01g017940_sb Sb01g010920_sb
Group498	23	6	ricinus setaria arabidopsis gossypium glycine sorghum	AT1G11100_at AT1G50410_at AT1G61140_at AT3G20010_at Glyma07g31180_gm Glyma10g43430_gm Glyma13g25310_gm Glyma13g31700_gm Glyma15g07590_gm Glyma20g23385_gm Gorai.005G213400_gorai Gorai.009G171000_gorai Gorai.010G151100_gorai Gorai.012G136000_gorai Si000073m_si Si009343m_si Si021059m_si Si029045m_si Sb03g036380_sb Sb06g029476_sb 30131.m007270_rco 29917.m001937_rco Sb07g005030_sb
Group499	23	7	ricinus setaria arabidopsis gossypium glycine sorghum oryza	AT1G14610_at AT5G16715_at Glyma10g38450_gm Glyma20g29395_gm Gorai.004G025700_gorai Gorai.011G296000_gorai LOC_Os03g02100_os LOC_Os03g21740_os LOC_Os03g48850_os LOC_Os10g36210_os Si016198m_si Si021065m_si Si032441m_si Si034103m_si Si028828m_si Sb02g003650_sb Sb07g004420_sb 29777.m000279_rco Glyma17g23940_gm 27451.m000252_rco LOC_Os07g06940_os 27451.m000251_rco Glyma17g23975_gm
Group500	23	7	ricinus setaria arabidopsis gossypium glycine sorghum oryza	AT1G14970_at AT2G01480_at Glyma04g43591_gm Glyma06g48320_gm Glyma07g34400_gm Glyma20g02130_gm Gorai.002G178200_gorai Gorai.005G161000_gorai Gorai.008G166900_gorai Si000853m_si Si021559m_si Sb05g004890_sb Sb08g004650_sb LOC_Os05g38490_os 29816.m000689_rco Sb03g039450_sb AT1G35510_at Gorai.005G074200_gorai LOC_Os12g07540_os 29967.m000090_rco Si009749m_si LOC_Os01g62390_os Si028181m_si
Group501	23	7	ricinus setaria arabidopsis gossypium glycine sorghum oryza	AT1G17720_at AT1G51690_at Glyma07g01440_gm Glyma08g20830_gm Glyma13g42800_gm Glyma15g02640_gm Gorai.001G023300_gorai Gorai.003G060000_gorai Gorai.006G095900_gorai Gorai.009G046000_gorai Gorai.009G139900_gorai Gorai.010G101800_gorai Gorai.011G067400_gorai LOC_Os01g41630_os LOC_Os02g13110_os LOC_Os06g36770_os Si001074m_si Si006268m_si Si016655m_si Sb03g027000_sb Sb04g007940_sb Sb10g022260_sb 29794.…
Group502	23	7	ricinus setaria arabidopsis gossypium glycine sorghum oryza	AT1G20640_at AT1G76350_at AT2G17150_at AT4G35270_at Glyma04g00210_gm Glyma06g00240_gm Glyma04g01910_gm Glyma06g02030_gm Gorai.002G115800_gorai Gorai.002G206700_gorai Gorai.008G041100_gorai Gorai.009G187500_gorai Gorai.005G259100_gorai 29623.m000322_rco 29812.m000200_rco 30122.m000341_rco 30170.m014365_rco Sb01g048290_sb LOC_Os09g37710_os Si028915m_si LOC_Os03g03900_os Si034133m_si Sb02g031970_sb
Group503	23	7	ricinus setaria arabidopsis gossypium glycine sorghum oryza	AT1G21530_at AT1G21540_at AT1G75960_at AT1G77240_at AT5G16340_at AT5G16370_at Glyma02g40610_gm Glyma02g40620_gm Glyma02g40640_gm Glyma14g38910_gm Glyma14g38920_gm Gorai.006G221100_gorai Gorai.011G160500_gorai Gorai.013G108700_gorai 29636.m000747_rco 30074.m001335_rco 30206.m000779_rco Si021644m_si Si021913m_si Sb06g032750_sb Sb10g009600_sb Sb10g009610_sb LOC_Os04g57850_os
Group504	23	7	ricinus setaria arabidopsis gossypium glycine sorghum oryza	AT1G23800_at AT3G48000_at Glyma01g03820_gm Glyma02g03870_gm Glyma06g19560_gm Glyma08g39770_gm Glyma13g23950_gm Glyma17g09860_gm Glyma18g18910_gm Glyma19g01390_gm Glyma04g35220_gm Gorai.001G261100_gorai Gorai.005G183300_gorai Gorai.008G158500_gorai Gorai.008G294300_gorai LOC_Os02g49720_os LOC_Os06g15990_os 29631.m000995_rco 30147.m013974_rco Si006183m_si Si016807m_si Sb04g029040_sb Sb10g009790_sb
Group505	23	7	ricinus setaria arabidopsis gossypium glycine sorghum oryza	AT1G25270_at AT1G68170_at Glyma05g25050_gm Glyma05g25060_gm Glyma18g53420_gm Glyma08g08155_gm Glyma08g19500_gm Glyma15g05520_gm Glyma08g19460_gm Glyma08g19480_gm Glyma15g05530_gm Glyma15g05540_gm Gorai.002G207200_gorai Gorai.005G259500_gorai Gorai.008G041300_gorai Gorai.012G159700_gorai Gorai.012G160200_gorai Gorai.012G160100_gorai 29679.m000385_rco Si022316m_si Sb06g033810_sb LOC_Os04g59120_os S…
Group506	23	7	ricinus setaria arabidopsis gossypium glycine sorghum oryza	AT1G29965_at AT2G34480_at Glyma02g45430_gm Glyma14g03380_gm Glyma13g28831_gm Glyma15g10220_gm Glyma18g13270_gm Gorai.001G211400_gorai Gorai.006G092900_gorai Gorai.007G174800_gorai Gorai.011G042800_gorai Gorai.011G042900_gorai Gorai.009G155900_gorai LOC_Os01g47660_os LOC_Os05g49030_os LOC_Os01g54870_os 29989.m000434_rco Si025542m_si Sb09g028590_sb Si003085m_si Sb05g007540_sb Sb03g030600_sb 29693.m…
Group507	23	7	ricinus setaria arabidopsis gossypium glycine sorghum oryza	AT1G48480_at AT3G17840_at AT3G02880_at AT5G16590_at Glyma02g41160_gm Glyma14g39550_gm Glyma05g33700_gm Glyma08g06020_gm Glyma07g11680_gm Glyma09g30430_gm Gorai.001G081900_gorai Gorai.001G198100_gorai Gorai.001G203900_gorai Gorai.007G186000_gorai 27651.m000098_rco 27699.m000214_rco Gorai.005G133200_gorai LOC_Os03g50450_os Sb01g010290_sb Si034502m_si LOC_Os03g12250_os Si034546m_si Sb01g042480_sb
Group508	23	7	ricinus setaria arabidopsis gossypium glycine sorghum oryza	AT1G52190_at AT3G16180_at Glyma05g35590_gm Glyma08g04160_gm Glyma07g02140_gm Glyma07g02150_gm Glyma08g21800_gm Glyma08g21810_gm Glyma15g02000_gm Glyma15g02010_gm Gorai.003G064500_gorai Gorai.009G135700_gorai Gorai.006G023500_gorai Gorai.009G262700_gorai LOC_Os01g55610_os 30146.m003553_rco Si000771m_si Sb03g035270_sb 29912.m005489_rco LOC_Os01g55600_os Si000846m_si Sb03g035260_sb LOC_Os11g23890_os
Group509	23	7	ricinus setaria arabidopsis gossypium glycine sorghum oryza	AT1G55560_at AT1G55570_at AT3G13390_at AT3G13400_at Glyma07g35170_gm Glyma07g35180_gm Glyma11g36390_gm Glyma20g03030_gm Gorai.002G173600_gorai Gorai.004G016000_gorai Gorai.004G098200_gorai Gorai.013G244700_gorai Gorai.013G244800_gorai Gorai.013G244900_gorai Gorai.013G245000_gorai LOC_Os01g60080_os LOC_Os05g40740_os 28842.m000912_rco 28842.m000913_rco Si000880m_si Si024626m_si Sb03g037970_sb Sb09g…
Group510	23	7	ricinus setaria arabidopsis gossypium glycine sorghum oryza	AT1G62830_at AT3G10390_at AT3G13682_at Glyma02g18610_gm Glyma06g38600_gm Glyma09g31770_gm Glyma07g09990_gm Gorai.009G188800_gorai Gorai.009G310400_gorai Gorai.010G206000_gorai Gorai.013G166600_gorai 29080.m000176_rco 29745.m000367_rco 30091.m000234_rco Si009376m_si Si016290m_si Sb04g027490_sb Sb06g025190_sb LOC_Os02g51880_os LOC_Os04g47270_os LOC_Os08g04780_os Sb07g003130_sb Si015814m_si
Group511	23	4	setaria arabidopsis sorghum oryza	AT1G66100_at AT1G72260_at AT2G15010_at AT5G36910_at LOC_Os06g31280_os LOC_Os06g31800_os LOC_Os06g31890_os LOC_Os06g31930_os LOC_Os06g31960_os LOC_Os06g32020_os LOC_Os06g32160_os LOC_Os06g32240_os LOC_Os06g32350_os LOC_Os06g32550_os LOC_Os06g32600_os LOC_Os06g32370_os Si014527m_si Si014606m_si Si014607m_si Si014608m_si Si014609m_si Si020898m_si Sb01g014470_sb
Group512	23	4	ricinus arabidopsis gossypium glycine	AT1G69940_at AT5G07410_at AT5G07420_at AT5G07430_at AT5G61680_at Glyma01g08690_gm Glyma01g08730_gm Glyma01g08760_gm Glyma01g09350_gm Glyma02g13820_gm Gorai.003G110300_gorai Gorai.003G110500_gorai Gorai.008G212500_gorai Gorai.008G212700_gorai Gorai.008G213000_gorai Gorai.008G212800_gorai Gorai.008G212900_gorai Gorai.N023200_gorai 28859.m000330_rco 30147.m014360_rco 30147.m014361_rco 30147.m014362_…
Group513	23	7	ricinus setaria arabidopsis gossypium glycine sorghum oryza	AT1G76640_at AT1G76650_at AT5G42380_at Glyma04g17650_gm Glyma04g17660_gm Glyma04g17710_gm Glyma11g25660_gm Glyma11g25670_gm Glyma17g13820_gm Glyma04g37040_gm Glyma06g17950_gm Gorai.001G059500_gorai Gorai.007G042400_gorai Glyma16g06390_gm Gorai.012G087800_gorai LOC_Os01g72530_os Sb03g046210_sb 30190.m010955_rco 30170.m013729_rco Si003742m_si LOC_Os01g72550_os Sb03g046230_sb 30147.m014527_rco
Group514	23	1	arabidopsis	AT2G02103_at AT2G13450_at AT2G13500_at AT2G13510_at AT2G16676_at AT2G17920_at AT2G41590_at AT3G31430_at AT3G42140_at AT3G47920_at AT4G02000_at AT5G18636_at AT5G25200_at AT5G25600_at AT5G35737_at AT5G36228_at AT4G04730_at AT5G51195_at AT2G31590_at AT1G43680_at AT3G24070_at AT1G48095_at AT1G36960_at
Group515	23	7	ricinus setaria arabidopsis gossypium glycine sorghum oryza	AT2G19860_at AT4G29130_at Glyma01g01060_gm Glyma01g01070_gm Glyma05g35890_gm Glyma07g12190_gm Glyma08g03730_gm Glyma08g21450_gm Gorai.006G096800_gorai Gorai.009G137700_gorai Gorai.010G077400_gorai Gorai.011G070700_gorai Gorai.013G230400_gorai LOC_Os01g52450_os LOC_Os05g45590_os LOC_Os01g53930_os LOC_Os05g44760_os 29912.m005437_rco 30146.m003501_rco Si001129m_si Si021809m_si Sb03g034230_sb Sb09g02…
Group516	23	3	arabidopsis gossypium glycine	AT2G21210_at AT4G38840_at AT4G34790_at AT4G34810_at Glyma04g00820_gm Glyma06g00831_gm Glyma12g03771_gm Glyma04g00880_gm Glyma04g00890_gm Glyma04g00900_gm Glyma06g00910_gm Glyma06g00930_gm Glyma09g35280_gm Gorai.001G244600_gorai Gorai.001G245100_gorai Gorai.001G245400_gorai Gorai.001G245600_gorai Gorai.001G246500_gorai Gorai.001G246600_gorai Gorai.001G246700_gorai Gorai.005G251600_gorai Gorai.005G…
Group517	23	7	ricinus setaria arabidopsis gossypium glycine sorghum oryza	AT2G22810_at AT3G49700_at AT4G37770_at AT5G65800_at AT4G08040_at Glyma01g40400_gm Glyma04g05150_gm Glyma05g23020_gm Glyma11g04890_gm Glyma17g16990_gm Glyma06g05240_gm Gorai.002G136900_gorai Gorai.009G222700_gorai Gorai.009G277700_gorai Gorai.003G033000_gorai Gorai.007G057000_gorai Gorai.007G227400_gorai Gorai.011G108700_gorai 29825.m000323_rco 30170.m013658_rco Si040281m_si LOC_Os03g51740_os Sb01…
Group518	23	7	ricinus setaria arabidopsis gossypium glycine sorghum oryza	AT2G36160_at AT3G11510_at AT3G52580_at Glyma03g40110_gm Glyma03g40130_gm Glyma13g28840_gm Glyma15g10210_gm Glyma19g42700_gm Glyma19g42720_gm Gorai.002G158100_gorai Gorai.004G010500_gorai Gorai.006G153200_gorai Gorai.007G368100_gorai 29693.m002016_rco 30055.m001584_rco Sb06g018900_sb Sb10g025270_sb Sb10g025340_sb Si018598m_si LOC_Os02g33140_os Si007432m_si Si011241m_si Si018592m_si
Group519	23	7	ricinus setaria arabidopsis gossypium glycine sorghum oryza	AT2G36580_at AT3G52990_at Glyma03g34740_gm Glyma10g07480_gm Glyma10g34490_gm Glyma13g21360_gm Glyma19g37420_gm Glyma20g33060_gm Gorai.002G243700_gorai Gorai.002G243800_gorai Gorai.006G158900_gorai Gorai.011G233000_gorai LOC_Os11g05110_os LOC_Os11g10980_os LOC_Os12g05110_os Si009556m_si Si026206m_si Si026208m_si Sb05g002900_sb Sb05g008760_sb Sb08g002890_sb 28448.m000357_rco 29815.m000503_rco
Group520	23	7	ricinus setaria arabidopsis gossypium glycine sorghum oryza	AT3G08530_at AT3G11130_at Glyma01g38580_gm Glyma02g39360_gm Glyma02g42560_gm Glyma11g06720_gm Glyma11g35460_gm Glyma14g06340_gm Glyma14g37510_gm Glyma18g02960_gm Gorai.010G196100_gorai Gorai.011G292200_gorai Gorai.012G077900_gorai Gorai.013G017300_gorai LOC_Os11g01380_os LOC_Os12g01390_os Si009166m_si Si025817m_si Sb05g000445_sb Sb08g000475_sb Sb05g000450_sb Sb08g000480_sb 29814.m000732_rco
Group521	23	7	ricinus setaria arabidopsis gossypium glycine sorghum oryza	AT3G10410_at AT3G45010_at AT5G22980_at Glyma09g05470_gm Glyma10g17230_gm Glyma11g19950_gm Glyma11g19960_gm Glyma12g30160_gm Glyma13g39730_gm Glyma15g16790_gm Glyma10g35120_gm Gorai.003G145400_gorai Gorai.004G231300_gorai Gorai.009G310800_gorai LOC_Os02g02320_os LOC_Os07g29620_os 29589.m001244_rco 29745.m000364_rco 29942.m000746_rco Si016970m_si Si029499m_si Sb02g033170_sb Sb04g001030_sb
Group522	23	7	ricinus setaria arabidopsis gossypium glycine sorghum oryza	AT3G18170_at AT3G18180_at Glyma05g34170_gm Glyma08g05490_gm Gorai.006G057600_gorai Gorai.006G057700_gorai Gorai.008G287900_gorai LOC_Os02g22480_os LOC_Os03g37010_os Si000544m_si Si000628m_si Si006141m_si Si016722m_si Sb04g013150_sb Sb10g018300_sb 30153.m000746_rco Sb04g002850_sb LOC_Os02g04250_os Gorai.006G057800_gorai LOC_Os01g02940_os Sb03g007370_sb Sb03g007910_sb Si017061m_si
Group523	23	7	ricinus setaria arabidopsis gossypium glycine sorghum oryza	AT3G24780_at AT5G13210_at AT5G43400_at AT5G43390_at Si007881m_si Si007922m_si Si016576m_si Si008445m_si Si015319m_si Sb01g009240_sb Sb04g002720_sb Sb10g024590_sb Sb04g005410_sb Sb10g025830_sb Glyma01g07690_gm Gorai.003G179100_gorai 29895.m000320_rco 30128.m009046_rco LOC_Os02g08330_os LOC_Os06g44240_os LOC_Os09g32370_os Si024879m_si Si019819m_si
Group524	23	7	ricinus setaria arabidopsis gossypium glycine sorghum oryza	AT3G48390_at AT4G24800_at AT5G63190_at Glyma02g08450_gm Glyma04g36570_gm Glyma05g02910_gm Glyma16g27580_gm Glyma17g13570_gm Gorai.001G062000_gorai Gorai.003G108800_gorai LOC_Os04g40660_os LOC_Os08g02690_os 28644.m000917_rco 30147.m013821_rco Si009554m_si Si013261m_si Sb06g020520_sb Sb07g002090_sb AT1G22730_at Gorai.005G076400_gorai LOC_Os03g12180_os Si034658m_si Sb01g042530_sb
Group525	23	7	ricinus setaria arabidopsis gossypium glycine sorghum oryza	AT4G24520_at AT4G30210_at Glyma02g37850_gm Glyma04g10200_gm Glyma06g10180_gm Glyma13g00990_gm Glyma14g36070_gm Glyma17g07050_gm Gorai.002G138900_gorai Gorai.004G031600_gorai Gorai.009G005600_gorai Gorai.009G229300_gorai LOC_Os04g55960_os LOC_Os08g14570_os LOC_Os09g38620_os 28402.m000025_rco 29908.m006269_rco Si013341m_si Si021372m_si Si029087m_si Sb02g032640_sb Sb06g031110_sb Sb07g007640_sb
Group526	23	7	ricinus setaria arabidopsis gossypium glycine sorghum oryza	AT5G07800_at AT5G61290_at Glyma04g32870_gm Glyma05g00730_gm Glyma05g00740_gm ChrUn.fgenesh.gene.86_os LOC_Os01g27050_os LOC_Os07g02100_os LOC_Os07g02120_os LOC_Os07g02130_os Si029527m_si Si029574m_si Si029580m_si Si032074m_si Si040857m_si Si029681m_si Si029703m_si Gorai.008G196200_gorai 30138.m004025_rco Sb02g000920_sb Sb02g000940_sb LOC_Os07g02140_os Sb02g000930_sb
Group527	23	7	ricinus setaria arabidopsis gossypium glycine sorghum oryza	AT5G10290_at AT5G65240_at Glyma05g31120_gm Glyma05g33000_gm Glyma08g00650_gm Glyma08g14310_gm Glyma11g38060_gm Glyma18g01980_gm Gorai.003G039900_gorai Gorai.007G060500_gorai Gorai.007G236500_gorai LOC_Os02g18320_os LOC_Os03g49620_os Si016681m_si Si034767m_si Sb01g010820_sb Sb04g011060_sb AT5G63710_at Gorai.001G241500_gorai 29881.m000475_rco Si026126m_si LOC_Os11g39370_os Sb05g024090_sb
Group528	23	2	glycine oryza	Glyma0023s00410_gm Glyma03g22640_gm Glyma03g25000_gm Glyma03g25020_gm Glyma03g25030_gm Glyma03g26890_gm Glyma07g13130_gm Glyma07g13560_gm Glyma07g14510_gm Glyma08g44690_gm Glyma08g44700_gm Glyma08g44710_gm Glyma08g44720_gm Glyma08g44730_gm Glyma08g44740_gm Glyma08g44750_gm Glyma08g44760_gm Glyma08g48240_gm Glyma03g26940_gm Glyma07g14530_gm Glyma19g27600_gm LOC_Os02g14540_os LOC_Os02g14570_os
Group529	23	6	ricinus setaria gossypium glycine sorghum oryza	Glyma01g01400_gm Glyma01g01420_gm Glyma09g34360_gm Glyma09g34381_gm LOC_Os07g08890_os LOC_Os09g09490_os LOC_Os12g31620_os 29757.m000737_rco 29757.m000746_rco 30074.m001398_rco 30074.m001399_rco Si005798m_si Si005799m_si Si008124m_si Si008387m_si Si024226m_si Si028865m_si Sb02g004900_sb Sb10g028720_sb Sb10g028730_sb Gorai.008G222700_gorai LOC_Os08g32880_os LOC_Os06g48520_os
Group530	23	7	ricinus arabidopsis setaria gossypium glycine sorghum oryza	Glyma01g26010_gm Glyma03g16610_gm Glyma07g16790_gm Glyma18g41330_gm Glyma02g41980_gm Glyma11g34690_gm Glyma14g06930_gm Glyma18g03610_gm Gorai.002G258900_gorai Gorai.006G178300_gorai Gorai.011G274300_gorai Gorai.012G108700_gorai Gorai.010G199800_gorai Si000923m_si Si021607m_si Sb03g039890_sb Sb09g022250_sb AT5G02010_at LOC_Os01g62990_os 28934.m000056_rco AT5G05940_at 30143.m001222_rco LOC_Os05g380…
Group531	23	7	ricinus setaria arabidopsis gossypium glycine sorghum oryza	Glyma01g31270_gm Glyma03g06440_gm Glyma02g05370_gm Glyma02g43080_gm Glyma14g06170_gm Glyma16g23730_gm Gorai.002G266000_gorai Gorai.005G123400_gorai Gorai.006G184600_gorai Gorai.006G231800_gorai Gorai.011G136800_gorai Gorai.012G118500_gorai LOC_Os01g25610_os LOC_Os02g01560_os 30098.m001731_rco 30128.m008716_rco AT5G58420_at Si022971m_si Sb01g001850_sb Si022999m_si Sb03g014380_sb LOC_Os05g30530_os …
Group532	23	7	ricinus arabidopsis setaria gossypium glycine sorghum oryza	Glyma01g42560_gm Glyma05g03530_gm Glyma11g02880_gm Glyma17g14090_gm Glyma09g27120_gm Glyma10g38390_gm Glyma16g32300_gm Glyma20g29470_gm Gorai.003G162500_gorai Gorai.004G208200_gorai Gorai.008G280200_gorai Gorai.006G046500_gorai Gorai.007G010300_gorai LOC_Os02g45380_os LOC_Os04g48290_os 30147.m014307_rco 30190.m011123_rco Si009730m_si Si016794m_si Sb04g031980_sb Sb06g025870_sb AT4G23030_at AT5G520…
Group533	23	7	ricinus arabidopsis setaria gossypium glycine sorghum oryza	Glyma01g43100_gm Glyma05g37480_gm Glyma08g02060_gm Glyma11g02420_gm Glyma07g07270_gm Glyma09g39190_gm Glyma16g03670_gm Glyma18g47140_gm Gorai.001G158800_gorai Gorai.001G159000_gorai Gorai.003G155700_gorai Gorai.004G159400_gorai Gorai.008G120100_gorai Gorai.008G249800_gorai LOC_Os08g06060_os LOC_Os10g38950_os 30174.m008647_rco 30190.m011265_rco Si013899m_si Si036240m_si Sb01g030680_sb Sb07g003810_…
Group534	23	7	ricinus arabidopsis setaria gossypium glycine sorghum oryza	Glyma01g44240_gm Glyma01g44250_gm Glyma02g04790_gm Glyma11g01710_gm Gorai.003G003300_gorai Gorai.005G113500_gorai LOC_Os01g24030_os LOC_Os02g02700_os LOC_Os03g04120_os LOC_Os03g04130_os 29830.m001425_rco 29830.m001428_rco 30170.m014355_rco Si016755m_si Si035027m_si Si035042m_si Sb01g048050_sb Sb01g048080_sb Sb01g048090_sb Sb04g001460_sb Sb10g012080_sb AT1G20560_at AT2G17650_at
Group535	23	7	ricinus arabidopsis setaria gossypium glycine sorghum oryza	Glyma03g41700_gm Glyma07g06370_gm Glyma16g03011_gm Glyma19g44310_gm Gorai.001G156600_gorai Gorai.004G152800_gorai Gorai.007G106500_gorai Gorai.007G106600_gorai LOC_Os01g12160_os LOC_Os05g50890_os LOC_Os11g08340_os Si000531m_si Si000805m_si Si003893m_si Si004032m_si Si021291m_si Si028354m_si Sb03g001490_sb Sb03g001500_sb Sb03g028240_sb Sb09g030050_sb AT2G46370_at 28355.m000098_rco
Group536	23	7	ricinus arabidopsis setaria gossypium glycine sorghum oryza	Glyma04g01020_gm Glyma11g11870_gm Glyma11g11900_gm Glyma12g04150_gm Glyma10g41450_gm Glyma12g24190_gm Glyma20g25790_gm Gorai.008G064200_gorai Gorai.013G032400_gorai Gorai.013G032500_gorai Gorai.009G342900_gorai 28623.m000391_rco 29660.m000779_rco 30131.m007128_rco Si010312m_si Si026480m_si Sb05g004590_sb Sb08g004500_sb AT2G01140_at LOC_Os01g02880_os Si001803m_si Sb03g008050_sb LOC_Os11g07020_os
Group537	23	7	ricinus arabidopsis setaria gossypium glycine sorghum oryza	Glyma04g04140_gm Glyma06g04310_gm Gorai.002G132300_gorai Gorai.009G211600_gorai LOC_Os08g36900_os LOC_Os08g36910_os LOC_Os09g28400_os LOC_Os09g28420_os 30170.m013877_rco 30170.m013878_rco Si013704m_si Si013755m_si Si013789m_si Si029873m_si Si029874m_si Si029876m_si Sb02g026610_sb Sb02g026620_sb Sb07g023010_sb Sb07g023020_sb AT2G04860_at Gorai.002G132200_gorai Glyma17g36090_gm
Group538	23	7	ricinus arabidopsis setaria gossypium glycine sorghum oryza	Glyma04g07110_gm Glyma04g20330_gm Glyma06g07200_gm Glyma13g23510_gm Glyma14g14410_gm Glyma17g12270_gm Glyma17g31940_gm Gorai.001G033400_gorai Gorai.001G042600_gorai Gorai.009G017100_gorai Gorai.009G058000_gorai Gorai.010G114900_gorai Gorai.013G215000_gorai Gorai.004G276800_gorai LOC_Os02g10700_os LOC_Os06g40360_os 28320.m001145_rco 29848.m004629_rco Si006063m_si Si016594m_si AT2G25490_at Sb04g006…
Group539	23	6	ricinus setaria gossypium glycine sorghum oryza	Glyma04g14361_gm Glyma06g42170_gm Glyma13g25181_gm Glyma13g31590_gm Glyma13g31595_gm Glyma15g07710_gm Glyma07g31310_gm Glyma13g25150_gm Glyma13g25260_gm Glyma15g07705_gm Gorai.010G151800_gorai Gorai.010G152000_gorai Gorai.010G213100_gorai Gorai.010G213300_gorai Sb06g025570_sb Sb06g025580_sb 29851.m002367_rco LOC_Os04g53300_os Gorai.006G086400_gorai Si000772m_si Sb03g036870_sb Gorai.010G254900_gor…
Group540	23	4	ricinus arabidopsis gossypium glycine	Glyma04g36440_gm Glyma06g18430_gm Glyma08g13870_gm Gorai.003G107900_gorai Gorai.003G177000_gorai Gorai.003G177800_gorai Gorai.003G177900_gorai Gorai.003G178000_gorai Gorai.005G175200_gorai Gorai.007G041500_gorai Gorai.012G066300_gorai Gorai.012G066400_gorai Gorai.011G093700_gorai 29633.m000920_rco 29633.m000921_rco 29633.m000922_rco 29633.m000925_rco 29633.m000926_rco 29633.m000927_rco 29929.m004…
Group541	23	7	ricinus arabidopsis setaria gossypium glycine sorghum oryza	Glyma04g37300_gm Glyma06g17770_gm Glyma04g41630_gm Glyma06g13181_gm Glyma13g08101_gm Glyma14g31810_gm Glyma09g28290_gm Glyma16g33100_gm Gorai.001G058400_gorai Gorai.005G165700_gorai Gorai.006G200900_gorai Gorai.012G003700_gorai LOC_Os02g30620_os LOC_Os04g31940_os 29939.m000538_rco 30169.m006523_rco Si009473m_si Si016461m_si Sb04g020670_sb Sb06g013910_sb AT2G25560_at AT5G53150_at 30147.m014492_rco
Group542	23	7	ricinus setaria arabidopsis gossypium glycine sorghum oryza	Glyma05g28330_gm Glyma05g28340_gm Glyma08g11330_gm Glyma08g11340_gm Glyma18g00620_gm Gorai.005G025400_gorai Gorai.005G025500_gorai Gorai.005G025600_gorai Gorai.005G025700_gorai Gorai.005G025900_gorai Gorai.005G026100_gorai Gorai.005G026200_gorai AT4G15550_at LOC_Os01g08440_os 30183.m001298_rco Si004704m_si Sb03g003760_sb LOC_Os02g10880_os LOC_Os06g39330_os Si006350m_si Sb10g023120_sb Sb10g023070_…
Group543	23	7	ricinus arabidopsis setaria gossypium glycine sorghum oryza	Glyma08g17470_gm Glyma15g41670_gm LOC_Os02g36140_os LOC_Os02g36220_os LOC_Os02g36264_os LOC_Os04g10060_os LOC_Os04g52210_os LOC_Os04g52230_os LOC_Os11g28530_os LOC_Os12g30824_os 28670.m000104_rco 29806.m000947_rco 29806.m000952_rco 29806.m000953_rco Si009385m_si Si019466m_si Si029247m_si AT1G79460_at Gorai.002G110600_gorai Sb06g028220_sb Si009658m_si Sb06g028210_sb Sb05g022320_sb
Group544	23	7	ricinus arabidopsis setaria gossypium glycine sorghum oryza	Glyma08g37480_gm Glyma08g41780_gm Glyma08g41790_gm Glyma08g41850_gm Glyma08g41870_gm Glyma08g41880_gm Glyma18g12810_gm Glyma18g13720_gm Glyma18g13740_gm Glyma18g13750_gm Glyma18g13780_gm Glyma18g13790_gm Glyma18g13800_gm 29647.m002004_rco 29647.m002005_rco Si012349m_si Si036111m_si Si024629m_si AT5G07900_at Gorai.004G141300_gorai LOC_Os05g33440_os Sb09g019960_sb Sb10g024990_sb
Group545	23	7	ricinus setaria arabidopsis gossypium glycine sorghum oryza	Glyma11g10070_gm Glyma11g10080_gm Glyma12g02410_gm Glyma16g21640_gm Glyma16g21700_gm Glyma16g21710_gm Glyma16g21740_gm LOC_Os01g71340_os LOC_Os01g71400_os LOC_Os01g71380_os LOC_Os01g71670_os Sb03g045450_sb Sb03g045460_sb AT3G57240_at Si002182m_si 30169.m006474_rco Sb03g045490_sb LOC_Os01g71930_os Si022625m_si Gorai.009G074100_gorai LOC_Os01g71410_os Sb08g019670_sb Si004560m_si
Group546	23	4	ricinus setaria gossypium sorghum	Gorai.002G127600_gorai Gorai.005G136600_gorai Gorai.007G149000_gorai Gorai.007G271800_gorai Gorai.008G104900_gorai Gorai.009G348300_gorai Gorai.009G348500_gorai Gorai.009G348600_gorai Gorai.009G364400_gorai Gorai.010G088000_gorai Gorai.010G174400_gorai Gorai.012G071100_gorai Gorai.009G348400_gorai Si004104m_si Si015047m_si Si040162m_si Si028139m_si Sb04g009290_sb Sb04g037480_sb Sb09g028670_sb Sb0…
Group547	23	2	ricinus gossypium	Gorai.002G241900_gorai Gorai.002G251000_gorai Gorai.003G017500_gorai Gorai.005G023700_gorai Gorai.005G025800_gorai Gorai.005G085700_gorai Gorai.007G177700_gorai Gorai.007G339500_gorai Gorai.009G431700_gorai Gorai.010G061800_gorai Gorai.011G223100_gorai Gorai.011G271800_gorai Gorai.012G034200_gorai Gorai.012G040600_gorai Gorai.012G152200_gorai Gorai.013G240100_gorai Gorai.013G248200_gorai Gorai.N0…
Group548	23	3	setaria sorghum oryza	ChrSy.fgenesh.gene.14_os LOC_Os11g46870_os LOC_Os11g46900_os LOC_Os11g46950_os LOC_Os11g47110_os LOC_Os11g47140_os LOC_Os11g46880_os LOC_Os11g47150_os Si026015m_si Si026016m_si Si026021m_si Si027588m_si Si027640m_si Si027667m_si Si027855m_si Si028044m_si Si028353m_si Si028114m_si Si033334m_si Si026046m_si Si028002m_si Sb05g027230_sb Sb05g027090_sb
Group549	23	3	setaria sorghum oryza	ChrSy.fgenesh.gene.42_os ChrUn.fgenesh.gene.26_os ChrUn.fgenesh.gene.29_os LOC_Os01g36640_os LOC_Os06g22460_os LOC_Os10g07534_os LOC_Os10g07978_os Si000229m_si Si020732m_si Si025938m_si Si025939m_si Si025941m_si Si025945m_si Si025946m_si Si025947m_si Si025957m_si Si027736m_si Si027948m_si Si028217m_si Si027924m_si Sb01g028490_sb Sb05g005910_sb Sb05g005940_sb
Group550	23	1	arabidopsis	AT2G20625_at AT4G29550_at AT3G44770_at AT4G28920_at AT5G63820_at AT4G20095_at AT4G17700_at AT4G17990_at AT1G23960_at AT1G23970_at AT1G28500_at AT3G19520_at AT1G27860_at AT3G57210_at AT3G25080_at AT4G11700_at AT2G20620_at AT1G02770_at AT1G19060_at AT1G22090_at AT1G23950_at AT1G24388_at AT5G41640_at
Group551	23	1	ricinus	27431.m000215_rco 31641.m000031_rco 27859.m000068_rco 27442.m000046_rco 36227.m000014_rco 31073.m000022_rco 59248.m000022_rco 52154.m000013_rco 27472.m000313_rco 49437.m000026_rco 27571.m000057_rco 45358.m000013_rco 35013.m000028_rco 51359.m000014_rco 36102.m000029_rco 52469.m000024_rco 46180.m000021_rco 36032.m000018_rco 31092.m000020_rco 54100.m000029_rco 31047.m000026_rco 32388.m000024_rco 569…
Group552	22	4	ricinus arabidopsis gossypium glycine	AT1G01980_at AT1G11770_at AT1G30740_at AT4G20830_at AT4G20840_at Glyma05g25540_gm Glyma08g08520_gm Glyma08g08530_gm Glyma09g02630_gm Glyma09g03100_gm Glyma09g03120_gm Glyma09g03130_gm Glyma15g14040_gm Glyma15g14060_gm Glyma15g14080_gm Glyma15g14090_gm Gorai.010G221700_gorai Gorai.011G007500_gorai Gorai.011G007700_gorai Gorai.011G007800_gorai 30075.m001146_rco 30075.m001147_rco
Group553	22	7	ricinus setaria arabidopsis gossypium glycine sorghum oryza	AT1G04180_at AT5G43890_at AT1G04610_at AT2G33230_at AT4G28720_at Glyma03g32670_gm Glyma10g04760_gm Glyma10g25760_gm Glyma13g19100_gm Glyma19g35420_gm Glyma20g20180_gm Gorai.001G183200_gorai Gorai.001G236200_gorai Gorai.004G223200_gorai Gorai.007G151100_gorai Gorai.011G164200_gorai Gorai.009G341100_gorai 29904.m003041_rco 30204.m001831_rco LOC_Os04g03980_os Si012015m_si Sb06g001210_sb
Group554	22	7	ricinus setaria arabidopsis gossypium glycine sorghum oryza	AT1G04480_at AT2G33370_at Glyma03g32380_gm Glyma10g04560_gm Glyma13g18830_gm Glyma19g35110_gm Gorai.001G180900_gorai Gorai.005G053300_gorai Gorai.006G251500_gorai Gorai.007G149400_gorai Gorai.011G178500_gorai LOC_Os02g56960_os LOC_Os03g04590_os LOC_Os10g32920_os 29637.m000749_rco 30008.m000817_rco Si018643m_si Si037953m_si Si037956m_si Sb01g019770_sb Sb01g047680_sb Sb04g036970_sb
Group555	22	7	ricinus setaria arabidopsis gossypium glycine sorghum oryza	AT1G04780_at AT3G24210_at Glyma03g41080_gm Glyma10g24550_gm Glyma10g30850_gm Glyma20g36620_gm Glyma20g18890_gm Gorai.005G035000_gorai Gorai.006G220100_gorai Gorai.007G275400_gorai Gorai.011G161000_gorai Gorai.013G188000_gorai Gorai.007G275300_gorai 29680.m001705_rco 29904.m002979_rco LOC_Os07g25460_os Si029167m_si Sb02g010220_sb AT3G04470_at LOC_Os02g56530_os Si016632m_si Sb04g036710_sb
Group556	22	7	ricinus setaria arabidopsis gossypium glycine sorghum oryza	AT1G08860_at AT5G07300_at AT5G61900_at Glyma03g40210_gm Glyma03g40220_gm Glyma04g37840_gm Glyma06g17190_gm Glyma08g01020_gm Glyma19g42790_gm Gorai.003G116900_gorai Gorai.006G273100_gorai Gorai.007G045000_gorai Gorai.013G115800_gorai Gorai.013G115900_gorai 30128.m008689_rco 30147.m014404_rco Si016759m_si Si021563m_si LOC_Os02g32160_os LOC_Os05g30970_os Sb09g018600_sb Sb04g021150_sb
Group557	22	7	ricinus setaria arabidopsis gossypium glycine sorghum oryza	AT1G13640_at AT1G26270_at Glyma01g09120_gm Glyma02g13700_gm Glyma08g28030_gm Glyma18g51100_gm Gorai.001G066500_gorai Gorai.008G060400_gorai Gorai.008G175000_gorai Gorai.013G098100_gorai LOC_Os04g57300_os LOC_Os06g17290_os LOC_Os08g38200_os LOC_Os09g29890_os Si006019m_si Si013396m_si Si021492m_si Si029174m_si Sb02g027450_sb Sb06g032160_sb Sb10g010450_sb 30138.m003897_rco
Group558	22	7	ricinus setaria arabidopsis gossypium glycine sorghum oryza	AT1G13860_at AT2G03480_at Glyma01g07020_gm Glyma02g12900_gm Glyma07g35260_gm Glyma13g01750_gm Glyma14g35070_gm Glyma20g03140_gm Glyma04g10920_gm Glyma06g10760_gm Gorai.005G145000_gorai Gorai.008G177800_gorai Gorai.009G236100_gorai Gorai.009G280800_gorai Gorai.010G039800_gorai Gorai.013G093300_gorai 29908.m006045_rco 30174.m009122_rco AT1G78240_at LOC_Os02g51860_os Si016589m_si Sb04g027500_sb
Group559	22	7	ricinus setaria arabidopsis gossypium glycine sorghum oryza	AT1G15250_at AT1G52300_at AT3G16080_at Glyma07g00700_gm Glyma08g21960_gm Glyma13g43450_gm Glyma15g01860_gm Gorai.001G028800_gorai Gorai.009G051900_gorai Gorai.010G109500_gorai Gorai.002G060000_gorai Gorai.011G074900_gorai Gorai.009G134200_gorai LOC_Os02g02130_os LOC_Os08g03450_os Sb01g033340_sb Sb04g000910_sb 29794.m003459_rco Si018832m_si LOC_Os02g56990_os 30146.m003595_rco Si020648m_si
Group560	22	7	ricinus setaria arabidopsis gossypium glycine sorghum oryza	AT1G18910_at AT1G74770_at Glyma05g34730_gm Glyma07g10400_gm Glyma08g04950_gm Glyma09g18770_gm Glyma09g31470_gm Glyma07g18010_gm Gorai.007G005400_gorai Gorai.012G121900_gorai LOC_Os01g49470_os LOC_Os05g47780_os 29996.m000130_rco 30066.m000728_rco Si000080m_si Si021010m_si Sb03g031610_sb Sb09g027620_sb Glyma17g10510_gm Gorai.008G190100_gorai 30147.m014052_rco AT3G18290_at
Group561	22	7	ricinus setaria arabidopsis gossypium glycine sorghum oryza	AT1G20080_at AT2G20990_at Glyma06g00610_gm Glyma11g11470_gm Glyma12g03620_gm Glyma14g40290_gm Glyma17g37850_gm Gorai.002G003300_gorai Gorai.005G112200_gorai Gorai.005G225900_gorai Gorai.009G193500_gorai LOC_Os01g60340_os LOC_Os01g60350_os LOC_Os02g25060_os LOC_Os09g36770_os 29602.m000216_rco 30170.m014378_rco Si015218m_si Si029428m_si Si016988m_si Sb01g027900_sb Sb02g031220_sb
Group562	22	7	ricinus setaria arabidopsis gossypium glycine sorghum oryza	AT1G20620_at AT1G20630_at AT4G35090_at Glyma04g01920_gm Glyma06g02040_gm Glyma14g39810_gm Glyma17g38140_gm Gorai.001G198700_gorai Gorai.002G115900_gorai Gorai.003G002800_gorai Gorai.009G187600_gorai LOC_Os02g02400_os LOC_Os03g03910_os LOC_Os06g51150_os 29830.m001438_rco 30170.m014364_rco Si006189m_si Si016999m_si Si035374m_si Sb01g048280_sb Sb04g001130_sb Sb10g030840_sb
Group563	22	4	ricinus arabidopsis gossypium glycine	AT5G28010_at AT1G70830_at AT1G70840_at AT1G70850_at AT1G70880_at AT1G70890_at AT5G28000_at Glyma09g15450_gm Glyma15g42970_gm Glyma15g42980_gm Gorai.002G177600_gorai Gorai.005G160800_gorai Gorai.N010300_gorai Gorai.005G160700_gorai Gorai.005G190800_gorai Gorai.005G191000_gorai Gorai.005G191200_gorai Gorai.N010400_gorai 29692.m000547_rco 29947.m000051_rco 29947.m000052_rco 58827.m000014_rco
Group564	22	3	ricinus arabidopsis gossypium	AT1G26680_at AT2G24645_at AT2G24650_at AT2G24700_at AT4G00260_at AT4G31615_at AT4G31640_at AT4G31650_at AT4G31680_at AT4G31690_at AT5G32460_at AT4G31660_at AT2G24680_at AT2G24681_at AT2G24690_at AT2G24696_at AT4G31610_at AT4G31620_at AT4G31630_at 29848.m004479_rco 29848.m004480_rco Gorai.001G040300_gorai
Group565	22	7	ricinus setaria arabidopsis gossypium glycine sorghum oryza	AT1G29890_at AT2G34410_at AT3G06550_at AT5G46340_at Glyma05g25780_gm Glyma07g36550_gm Glyma08g08730_gm Glyma17g04070_gm Gorai.009G157200_gorai Gorai.010G239500_gorai Gorai.011G202400_gorai LOC_Os01g44040_os LOC_Os03g19970_os LOC_Os05g50510_os Si000954m_si Si010142m_si Si021421m_si Si034969m_si Sb01g037160_sb Sb09g029750_sb 29693.m002059_rco 29889.m003337_rco
Group566	22	7	ricinus setaria arabidopsis gossypium glycine sorghum oryza	AT1G29910_at AT1G29920_at AT1G29930_at AT2G34420_at AT2G34430_at Glyma05g25810_gm Glyma08g08770_gm Glyma16g27995_gm Glyma16g28070_gm Glyma16g28030_gm Gorai.009G156900_gorai Gorai.010G165100_gorai Gorai.011G041600_gorai 29693.m002051_rco 30005.m001300_rco Sb03g027030_sb Sb03g027040_sb Si030845m_si LOC_Os01g41710_os Sb02g032040_sb Si002579m_si 30076.m004578_rco
Group567	22	7	ricinus setaria arabidopsis gossypium glycine sorghum oryza	AT1G44120_at AT1G77460_at AT2G22125_at Glyma02g26450_gm Glyma05g31530_gm Glyma08g14760_gm Glyma11g36150_gm Glyma14g24190_gm Glyma18g02300_gm Gorai.007G242400_gorai Gorai.008G103300_gorai Gorai.009G247700_gorai Gorai.010G051700_gorai LOC_Os06g11990_os LOC_Os11g08090_os 29648.m002013_rco 29877.m000477_rco Si005662m_si Si025811m_si Sb05g005390_sb Sb10g007850_sb LOC_Os03g19462_os
Group568	22	5	setaria arabidopsis gossypium glycine sorghum	AT1G49920_at AT1G64255_at AT1G64260_at Glyma03g40851_gm Glyma03g41472_gm Glyma10g30595_gm Glyma19g43551_gm Glyma19g44045_gm Glyma20g36922_gm Glyma07g30451_gm Glyma08g06801_gm Gorai.002G000800_gorai Gorai.005G000700_gorai Gorai.007G278900_gorai Gorai.011G000500_gorai Gorai.004G261200_gorai Gorai.013G104200_gorai Gorai.013G180100_gorai Si000770m_si Si021292m_si Sb03g002010_sb Sb08g020220_sb
Group569	22	7	ricinus setaria arabidopsis gossypium glycine sorghum oryza	AT1G50660_at AT3G20350_at Glyma02g46010_gm Glyma08g42771_gm Glyma14g02720_gm Glyma18g11135_gm Gorai.002G088400_gorai Gorai.007G313300_gorai Gorai.009G438100_gorai Gorai.013G160000_gorai LOC_Os04g53350_os LOC_Os08g09170_os Si009526m_si Si013370m_si Sb03g036970_sb Sb09g024550_sb Sb06g029080_sb Sb07g005370_sb LOC_Os05g41910_os 27777.m000267_rco Si000971m_si Si021819m_si
Group570	22	7	ricinus setaria arabidopsis gossypium glycine sorghum oryza	AT1G53300_at AT3G14950_at AT2G42580_at AT3G58620_at Glyma06g33850_gm Glyma12g35780_gm Glyma13g34610_gm Glyma20g09370_gm Glyma12g33770_gm Glyma13g36720_gm Gorai.002G061800_gorai Gorai.004G272300_gorai Gorai.006G001700_gorai Si000549m_si Si021363m_si Sb03g027890_sb Sb09g030170_sb LOC_Os01g42960_os 30150.m000490_rco Si000561m_si Sb03g001720_sb LOC_Os05g11990_os
Group571	22	7	ricinus setaria arabidopsis gossypium glycine sorghum oryza	AT1G58380_at AT1G58684_at AT1G58983_at AT1G59359_at AT2G41840_at AT3G57490_at Glyma02g09370_gm Glyma05g34570_gm Glyma11g02190_gm Glyma11g02250_gm Gorai.001G078600_gorai Gorai.003G099200_gorai Gorai.006G128000_gorai Gorai.007G038900_gorai 30169.m006427_rco 30169.m006439_rco Sb01g004250_sb Sb01g004260_sb LOC_Os03g59310_os Si037006m_si Sb02g006200_sb Si030743m_si
Group572	22	7	ricinus setaria arabidopsis gossypium glycine sorghum oryza	AT1G68740_at AT3G23430_at Glyma01g22990_gm Glyma02g00640_gm Glyma02g14440_gm Glyma10g00720_gm Glyma10g32670_gm Glyma20g34930_gm Gorai.005G051400_gorai Gorai.008G188200_gorai Gorai.011G177200_gorai LOC_Os01g02000_os LOC_Os06g29790_os 29981.m000585_rco 30138.m003830_rco Si000294m_si Si005850m_si Sb03g008460_sb Sb10g014220_sb LOC_Os02g56510_os Si016343m_si Sb04g036730_sb
Group573	22	7	ricinus setaria arabidopsis gossypium glycine sorghum oryza	AT1G68990_at AT2G24120_at AT5G15700_at Glyma04g24350_gm Glyma06g25030_gm Glyma08g28111_gm Glyma17g07940_gm Glyma18g51160_gm Glyma08g32190_gm Glyma16g13080_gm Gorai.007G178100_gorai Gorai.008G174700_gorai Gorai.009G009300_gorai LOC_Os06g44230_os LOC_Os09g07120_os 28202.m000132_rco 30114.m000528_rco 30138.m003886_rco Si005787m_si Si028824m_si Sb02g039520_sb Sb10g025820_sb
Group574	22	7	ricinus setaria arabidopsis gossypium glycine sorghum oryza	AT1G70160_at AT4G27020_at AT5G54870_at Glyma01g04400_gm Glyma02g03160_gm Glyma02g45930_gm Glyma14g02820_gm Glyma18g17367_gm Gorai.002G087800_gorai Gorai.009G345200_gorai Gorai.009G435000_gorai LOC_Os01g58114_os LOC_Os08g32910_os LOC_Os09g22440_os 29666.m001454_rco 29736.m002107_rco Si000897m_si Si013517m_si Si029440m_si Sb02g024000_sb Sb03g036920_sb Sb07g020660_sb
Group575	22	7	ricinus setaria arabidopsis gossypium glycine sorghum oryza	AT1G77590_at AT2G04350_at Glyma06g11860_gm Glyma13g03280_gm Glyma13g11700_gm Glyma14g23676_gm Glyma20g07060_gm Glyma20g07280_gm Gorai.001G098700_gorai Gorai.009G245600_gorai Gorai.010G050200_gorai LOC_Os05g25310_os LOC_Os12g07110_os LOC_Os11g06880_os 29732.m000322_rco 29908.m006186_rco Si009520m_si Si026044m_si Si029063m_si Sb05g001740_sb Sb05g004500_sb Sb08g004330_sb
Group576	22	7	ricinus setaria arabidopsis gossypium glycine sorghum oryza	AT2G17700_at AT4G35780_at AT4G38470_at Glyma01g36630_gm Glyma10g43060_gm Glyma11g08720_gm Glyma20g23890_gm Gorai.002G002100_gorai Gorai.002G201200_gorai Gorai.003G005100_gorai Gorai.007G190200_gorai Gorai.009G190600_gorai Gorai.012G157000_gorai LOC_Os02g02780_os LOC_Os09g37230_os 29869.m001136_rco 30170.m014301_rco Si016766m_si Si029284m_si Sb02g031600_sb Sb04g001590_sb LOC_Os06g50920_os
Group577	22	7	ricinus setaria arabidopsis gossypium glycine sorghum oryza	AT2G24190_at AT3G61220_at Glyma03g01630_gm Glyma07g08040_gm Glyma07g08090_gm Glyma07g08100_gm Glyma07g08050_gm Glyma18g46380_gm LOC_Os04g44924_os LOC_Os04g44950_os LOC_Os04g45000_os 30174.m008990_rco 30174.m008992_rco Si010648m_si Si010661m_si Gorai.011G229000_gorai 30174.m008993_rco Si010436m_si Sb06g023580_sb Gorai.001G170600_gorai Sb06g023570_sb Gorai.007G097200_gorai
Group578	22	7	ricinus setaria arabidopsis gossypium glycine sorghum oryza	AT2G28830_at AT3G46510_at Glyma10g35220_gm Glyma11g14910_gm Glyma12g06860_gm Glyma17g17250_gm Glyma20g32340_gm Gorai.001G109500_gorai Gorai.003G133100_gorai Gorai.009G100000_gorai Gorai.011G237300_gorai LOC_Os03g16824_os LOC_Os12g38210_os Si021390m_si Si034883m_si 28986.m000045_rco Sb01g039580_sb AT3G54850_at LOC_Os06g01304_os 29745.m000375_rco Si006159m_si Sb10g000280_sb
Group579	22	7	ricinus setaria arabidopsis gossypium glycine sorghum oryza	AT2G36350_at AT3G52890_at AT5G03640_at Glyma03g35070_gm Glyma10g07811_gm Glyma13g21660_gm Glyma19g37770_gm Glyma04g12360_gm Glyma06g48090_gm Glyma12g00490_gm Gorai.006G156900_gorai Gorai.007G370900_gorai Gorai.009G405700_gorai 27461.m000100_rco 29791.m000544_rco Si009389m_si Si021263m_si Sb06g015430_sb Sb08g014350_sb Gorai.009G087400_gorai LOC_Os12g29580_os LOC_Os04g33500_os
Group580	22	7	ricinus setaria arabidopsis gossypium glycine sorghum oryza	AT2G37190_at AT3G53430_at AT5G60670_at Glyma10g06040_gm Glyma11g20570_gm Glyma13g20330_gm Glyma12g08050_gm Gorai.004G229100_gorai Gorai.006G166700_gorai Gorai.009G107300_gorai Gorai.013G027300_gorai Gorai.013G266700_gorai LOC_Os02g47140_os LOC_Os04g50990_os 28076.m000410_rco 30078.m002335_rco Si011190m_si Si011191m_si Si018526m_si Sb04g030890_sb Sb06g014530_sb Sb06g027330_sb
Group581	22	7	ricinus setaria arabidopsis gossypium glycine sorghum oryza	AT2G41220_at AT5G04140_at AT5G53460_at Glyma03g28410_gm Glyma04g41540_gm Glyma06g13280_gm Glyma14g32500_gm Glyma19g16486_gm Glyma19g31120_gm Gorai.002G226600_gorai Gorai.008G269600_gorai LOC_Os01g48960_os LOC_Os05g48200_os LOC_Os07g46460_os 29612.m000378_rco 30169.m006499_rco Si000006m_si Si020943m_si Si028677m_si Sb02g041740_sb Sb03g031310_sb Sb09g027910_sb
Group582	22	7	ricinus setaria arabidopsis gossypium glycine sorghum oryza	AT3G01300_at AT5G15080_at Glyma01g04930_gm Glyma02g02570_gm Glyma08g40770_gm Glyma09g37580_gm Glyma18g16300_gm Glyma18g49060_gm Glyma19g02355_gm Gorai.006G024600_gorai Gorai.007G078700_gorai Gorai.012G055500_gorai Gorai.013G077800_gorai LOC_Os01g40590_os LOC_Os09g19700_os 29736.m002037_rco 29822.m003471_rco Si000734m_si Si029596m_si Sb02g022880_sb Sb03g026370_sb AT3G28690_at
Group583	22	7	ricinus setaria arabidopsis gossypium glycine sorghum oryza	AT3G03910_at AT5G18170_at Glyma01g41310_gm Glyma02g07940_gm Glyma05g05460_gm Glyma16g04560_gm Glyma16g26940_gm Glyma17g15740_gm Glyma19g28770_gm Gorai.003G110800_gorai Gorai.004G244400_gorai Gorai.007G289700_gorai Gorai.008G213200_gorai Gorai.008G231000_gorai LOC_Os02g43470_os LOC_Os03g58040_os 29950.m001132_rco 30147.m014355_rco Si010235m_si Si035905m_si Sb01g005370_sb Sb06g024150_sb
Group584	22	7	ricinus setaria arabidopsis gossypium glycine sorghum oryza	AT3G07110_at AT3G24830_at AT4G13170_at AT5G48760_at Glyma08g46850_gm Glyma08g46860_gm Glyma09g02790_gm Glyma15g13670_gm Glyma16g13580_gm Gorai.001G186700_gorai Gorai.004G058600_gorai Gorai.007G154600_gorai Gorai.005G130900_gorai Gorai.006G222200_gorai Gorai.011G159000_gorai Sb01g007690_sb Sb09g001930_sb LOC_Os07g01870_os 30204.m001760_rco LOC_Os03g54890_os Si037535m_si 29904.m002955_rco
Group585	22	7	ricinus setaria arabidopsis gossypium glycine sorghum oryza	AT3G20290_at AT4G05520_at Glyma02g46350_gm Glyma07g39450_gm Glyma09g01160_gm Glyma15g11970_gm Glyma17g01310_gm Glyma18g10150_gm Gorai.002G093200_gorai Gorai.007G312100_gorai Gorai.011G010900_gorai LOC_Os02g06340_os LOC_Os04g57350_os LOC_Os06g47330_os 29640.m000405_rco 29842.m003519_rco Si006196m_si Si016830m_si Si024128m_si Sb04g004020_sb Sb06g032210_sb Sb10g027960_sb
Group586	22	7	ricinus setaria arabidopsis gossypium glycine sorghum oryza	AT3G29320_at AT3G46970_at Glyma08g45210_gm Glyma13g30920_gm Glyma18g07480_gm Glyma13g06040_gm Glyma19g03490_gm Glyma20g03250_gm Gorai.006G011500_gorai Gorai.013G092200_gorai Gorai.009G166800_gorai Gorai.013G260900_gorai 29630.m000793_rco 30174.m009136_rco 29751.m001796_rco 30190.m011310_rco LOC_Os01g63270_os LOC_Os03g55090_os Si000306m_si Si034019m_si Sb01g007560_sb Sb03g040060_sb
Group587	22	7	ricinus setaria arabidopsis gossypium glycine sorghum oryza	AT3G50270_at AT3G50280_at AT3G50300_at AT5G38130_at AT5G67150_at AT5G67160_at AT3G50290_at Glyma05g18410_gm Glyma17g16330_gm Glyma17g18840_gm LOC_Os04g30570_os LOC_Os08g01980_os LOC_Os08g02020_os LOC_Os08g02030_os 29644.m000175_rco 29785.m000961_rco Si013686m_si Si013688m_si Si013690m_si Gorai.010G034300_gorai Gorai.007G215600_gorai Sb07g001310_sb
Group588	22	7	ricinus setaria arabidopsis gossypium glycine sorghum oryza	AT3G56640_at AT4G02350_at Glyma02g19110_gm Glyma03g22300_gm Glyma03g37331_gm Glyma10g13870_gm Glyma14g00390_gm Glyma16g09730_gm Gorai.007G127400_gorai Gorai.008G144200_gorai Gorai.009G263500_gorai Gorai.013G139700_gorai LOC_Os03g06760_os LOC_Os10g27990_os 29940.m000396_rco 29986.m001636_rco Sb01g022010_sb Sb01g032760_sb Si034321m_si LOC_Os01g24950_os Si000335m_si Sb03g013830_sb
Group589	22	7	ricinus setaria arabidopsis gossypium glycine sorghum oryza	AT4G33260_at AT4G33270_at AT5G26900_at AT5G27080_at AT5G27570_at Glyma01g43980_gm Glyma03g36300_gm Glyma11g01450_gm Glyma08g24480_gm Gorai.006G049400_gorai Gorai.007G011400_gorai Gorai.007G011800_gorai Gorai.N027300_gorai LOC_Os02g47180_os LOC_Os04g51110_os 29333.m001097_rco 30073.m002224_rco Si010005m_si Si017100m_si Si017105m_si Sb04g009980_sb Sb04g030840_sb
Group590	22	7	ricinus setaria arabidopsis gossypium glycine sorghum oryza	AT4G34940_at AT4G36030_at AT5G66200_at Glyma01g37080_gm Glyma02g05360_gm Glyma04g00670_gm Glyma06g00700_gm Glyma11g08210_gm Glyma16g23720_gm Gorai.002G003600_gorai Gorai.007G048700_gorai Gorai.007G193900_gorai Gorai.008G035100_gorai Gorai.008G062700_gorai 29405.m000153_rco 29756.m000518_rco Si013413m_si Si033376m_si Sb02g031110_sb Sb07g024930_sb LOC_Os09g36550_os LOC_Os08g43500_os
Group591	22	7	ricinus setaria arabidopsis gossypium glycine sorghum oryza	AT5G07070_at AT5G58380_at Glyma01g32400_gm Glyma03g04510_gm Glyma09g41340_gm Glyma18g44450_gm Glyma19g28790_gm Glyma11g35900_gm Glyma18g02500_gm Gorai.009G294400_gorai Gorai.010G218000_gorai Gorai.011G210500_gorai LOC_Os07g48100_os 29957.m001407_rco Si021995m_si Si029821m_si Sb02g042920_sb Gorai.005G005600_gorai LOC_Os05g26820_os 28297.m000110_rco 29729.m002342_rco Sb09g013580_sb
Group592	22	6	ricinus setaria arabidopsis gossypium glycine sorghum	Glyma01g00300_gm Glyma02g48210_gm Glyma01g00321_gm Glyma11g09400_gm Glyma14g00240_gm Glyma02g44110_gm Glyma08g24400_gm Glyma14g04820_gm Glyma20g11710_gm Glyma15g34840_gm Gorai.003G140100_gorai Gorai.004G227400_gorai Gorai.011G224000_gorai Gorai.012G021400_gorai Gorai.012G137600_gorai Gorai.013G065300_gorai AT2G27110_at 29942.m000750_rco AT4G38170_at AT4G38180_at Si034021m_si Sb01g012970_sb
Group593	22	1	glycine	Glyma01g29970_gm Glyma01g30000_gm Glyma01g30010_gm Glyma01g30040_gm Glyma03g07800_gm Glyma01g30020_gm Glyma01g30030_gm Glyma0217s00200_gm Glyma03g14110_gm Glyma03g14840_gm Glyma03g17040_gm Glyma03g17050_gm Glyma03g17060_gm Glyma03g26850_gm Glyma04g13200_gm Glyma04g13210_gm Glyma04g13220_gm Glyma04g13230_gm Glyma04g13240_gm Glyma18g22750_gm Glyma18g22760_gm Glyma18g22770_gm
Group594	22	7	ricinus arabidopsis setaria gossypium glycine sorghum oryza	Glyma02g43680_gm Glyma02g46320_gm Glyma14g02340_gm Glyma14g05200_gm Gorai.001G095700_gorai Gorai.002G092400_gorai Gorai.007G170600_gorai LOC_Os08g32940_os LOC_Os09g23084_os 29762.m000498_rco 29948.m000704_rco Si006152m_si Si015134m_si Si016804m_si Sb02g024050_sb Sb04g028520_sb Sb07g020700_sb AT2G32990_at LOC_Os02g05744_os LOC_Os02g50490_os Si016857m_si Sb04g003690_sb
Group595	22	4	ricinus arabidopsis gossypium glycine	Glyma03g02000_gm Glyma03g02020_gm Glyma07g08675_gm Glyma16g24625_gm 28320.m001075_rco 29589.m001236_rco 29726.m003945_rco 29739.m003666_rco 29825.m000319_rco 29851.m002494_rco 30146.m003433_rco 30162.m001269_rco 29641.m000379_rco 29939.m000527_rco 30000.m000388_rco 30068.m002534_rco 30174.m009074_rco 29869.m001168_rco 29970.m001004_rco 29937.m000206_rco AT5G42905_at Gorai.008G140800_gorai
Group596	22	7	ricinus setaria arabidopsis gossypium glycine sorghum oryza	Glyma04g07700_gm Glyma06g07790_gm Glyma07g35970_gm Glyma20g08081_gm Glyma14g10160_gm Glyma14g10220_gm Glyma18g39890_gm Gorai.003G185900_gorai Gorai.008G223400_gorai Gorai.004G072100_gorai Gorai.010G054400_gorai 28359.m000284_rco 29794.m003481_rco 30068.m002648_rco AT1G60560_at LOC_Os09g13880_os Si000458m_si Sb01g001310_sb AT4G13970_at LOC_Os07g12520_os Si029663m_si Sb02g005340_sb
Group597	22	7	ricinus arabidopsis setaria gossypium glycine sorghum oryza	Glyma07g08985_gm Glyma07g09000_gm Gorai.003G164200_gorai Gorai.003G164400_gorai Gorai.003G164500_gorai 30174.m008926_rco 30174.m008928_rco Si010554m_si Si010654m_si Si012562m_si AT1G12550_at LOC_Os04g01674_os 30190.m011089_rco Sb06g000650_sb Gorai.001G173100_gorai LOC_Os04g01650_os Sb06g000590_sb Sb06g000640_sb LOC_Os04g01600_os Si009857m_si Sb06g000620_sb Sb06g001370_sb
Group598	22	7	ricinus arabidopsis setaria gossypium glycine sorghum oryza	Glyma07g17940_gm Glyma07g31430_gm Glyma13g25010_gm Glyma13g31511_gm Glyma15g07800_gm Glyma18g42790_gm Gorai.002G264300_gorai Gorai.011G025900_gorai Gorai.010G255100_gorai LOC_Os02g42600_os LOC_Os04g44710_os Si009341m_si Si016243m_si Sb04g027200_sb Sb06g023330_sb AT4G21670_at 29851.m002384_rco AT5G01270_at LOC_Os01g63820_os 29701.m000610_rco Sb03g040355_sb Si000422m_si
Group599	22	7	ricinus arabidopsis setaria gossypium glycine sorghum oryza	Glyma09g03780_gm Glyma09g03790_gm Glyma13g11480_gm Glyma13g11550_gm Glyma15g14720_gm Glyma15g14740_gm Glyma09g03800_gm Glyma13g11505_gm Glyma13g11530_gm 30129.m000364_rco 30129.m000365_rco Si036424m_si Si036513m_si AT1G47980_at LOC_Os04g33150_os 29889.m003341_rco Si010622m_si Sb06g015170_sb AT3G62730_at Gorai.004G052900_gorai LOC_Os03g22470_os Sb01g035570_sb
Group600	22	6	ricinus setaria gossypium glycine sorghum oryza	Glyma09g12380_gm Glyma09g12400_gm Glyma15g23966_gm Glyma15g24010_gm Gorai.002G205700_gorai Gorai.012G158500_gorai LOC_Os04g14690_os LOC_Os04g14710_os 30178.m000873_rco 30178.m000874_rco 30178.m000875_rco 30178.m000876_rco Si009836m_si Si035178m_si Sb02g004300_sb Sb02g004310_sb Sb06g001960_sb 29720.m000138_rco Sb02g031940_sb LOC_Os09g37620_os Si029507m_si LOC_Os09g37650_os
Group601	22	7	ricinus arabidopsis setaria gossypium glycine sorghum oryza	Glyma09g24930_gm Glyma09g24943_gm Glyma10g37710_gm Glyma16g29990_gm Glyma16g30000_gm Glyma16g30020_gm Glyma09g24956_gm Gorai.007G011500_gorai Gorai.007G011600_gorai Gorai.007G011700_gorai LOC_Os03g05390_os LOC_Os10g31040_os 29841.m002910_rco 30169.m006237_rco Si034966m_si Si034987m_si AT1G02260_at Sb01g047080_sb Sb04g037670_sb LOC_Os02g57620_os Si016897m_si Sb01g020450_sb
Group602	22	2	glycine sorghum	Glyma13g11810_gm Glyma13g11866_gm Glyma13g11931_gm Glyma13g11980_gm Glyma13g12000_gm Glyma13g12004_gm Glyma13g12023_gm Glyma13g12039_gm Glyma13g12041_gm Glyma13g12051_gm Glyma13g12070_gm Glyma13g12076_gm Glyma13g12140_gm Glyma13g12170_gm Glyma13g12191_gm Glyma13g12220_gm Glyma13g11820_gm Glyma13g12210_gm Glyma13g12815_gm Glyma05g09990_gm Sb05g016440_sb Sb05g016420_sb
Group603	22	7	ricinus setaria arabidopsis gossypium glycine sorghum oryza	Glyma13g40900_gm Glyma13g40940_gm Glyma15g04520_gm Glyma15g04530_gm Glyma15g04540_gm Gorai.002G254000_gorai Gorai.002G254100_gorai Gorai.004G004000_gorai Gorai.004G004100_gorai 29154.m000210_rco 29154.m000212_rco Sb01g039240_sb Sb01g039250_sb AT5G02560_at Glyma13g40890_gm LOC_Os05g38640_os Si023495m_si Sb09g022690_sb LOC_Os05g02300_os Si023519m_si Sb02g030950_sb Si037849m_si
Group604	22	2	ricinus gossypium	Gorai.001G217300_gorai Gorai.005G032600_gorai Gorai.005G033200_gorai Gorai.005G033300_gorai Gorai.005G033400_gorai Gorai.005G033500_gorai Gorai.005G033700_gorai Gorai.011G158000_gorai Gorai.013G041300_gorai Gorai.013G071400_gorai Gorai.013G097000_gorai Gorai.013G101100_gorai Gorai.005G032800_gorai Gorai.005G032900_gorai Gorai.005G033100_gorai Gorai.005G033600_gorai Gorai.012G185300_gorai Gorai.01…
Group605	22	1	gossypium	Gorai.007G327400_gorai Gorai.007G328200_gorai Gorai.007G328600_gorai Gorai.007G327700_gorai Gorai.007G324500_gorai Gorai.007G324800_gorai Gorai.007G327300_gorai Gorai.007G327600_gorai Gorai.007G327800_gorai Gorai.007G328000_gorai Gorai.007G328500_gorai Gorai.007G328800_gorai Gorai.007G328900_gorai Gorai.007G329100_gorai Gorai.007G329400_gorai Gorai.007G324900_gorai Gorai.007G329200_gorai Gorai.00…
Group606	22	2	ricinus gossypium	Gorai.012G167400_gorai Gorai.012G167500_gorai Gorai.012G168700_gorai Gorai.012G169000_gorai Gorai.002G215700_gorai Gorai.012G167300_gorai Gorai.012G167600_gorai Gorai.012G167700_gorai Gorai.012G167800_gorai Gorai.012G168100_gorai Gorai.012G168300_gorai Gorai.012G168400_gorai Gorai.012G168500_gorai Gorai.012G168800_gorai Gorai.012G168900_gorai Gorai.012G169100_gorai Gorai.012G169200_gorai Gorai.01…
Group607	22	2	ricinus gossypium	Gorai.005G062500_gorai Gorai.005G062800_gorai Gorai.005G063200_gorai Gorai.005G063400_gorai Gorai.005G064000_gorai Gorai.005G064700_gorai Gorai.005G064800_gorai Gorai.005G064900_gorai Gorai.005G062600_gorai Gorai.005G063900_gorai Gorai.005G064100_gorai Gorai.005G064300_gorai 29629.m001432_rco 29726.m004120_rco 29726.m004122_rco 29889.m003235_rco 29889.m003236_rco 29889.m003309_rco 40873.m000013_r…
Group608	22	1	gossypium	Gorai.006G099400_gorai Gorai.006G099500_gorai Gorai.009G317200_gorai Gorai.009G317300_gorai Gorai.009G317400_gorai Gorai.011G163500_gorai Gorai.011G249400_gorai Gorai.011G249500_gorai Gorai.011G249600_gorai Gorai.011G249700_gorai Gorai.011G249800_gorai Gorai.011G249900_gorai Gorai.011G250000_gorai Gorai.011G250300_gorai Gorai.011G250400_gorai Gorai.011G250500_gorai Gorai.011G250600_gorai Gorai.01…
Group609	22	2	ricinus gossypium	Gorai.011G135900_gorai Gorai.011G136300_gorai Gorai.011G273600_gorai Gorai.011G274400_gorai Gorai.011G276100_gorai Gorai.011G276500_gorai Gorai.011G276600_gorai Gorai.011G276700_gorai Gorai.011G276900_gorai Gorai.011G277300_gorai Gorai.011G277500_gorai Gorai.011G277700_gorai Gorai.011G281100_gorai Gorai.011G281200_gorai Gorai.013G256600_gorai Gorai.011G273700_gorai Gorai.011G276300_gorai Gorai.01…
Group610	22	5	ricinus setaria gossypium sorghum oryza	Gorai.013G009700_gorai Gorai.013G034300_gorai Gorai.013G034400_gorai Gorai.013G034500_gorai LOC_Os01g10700_os LOC_Os04g23700_os LOC_Os04g23720_os LOC_Os04g23760_os LOC_Os01g10710_os LOC_Os02g13965_os 29636.m000741_rco 29636.m000745_rco 29636.m000744_rco Si000270m_si Si012043m_si Si012357m_si Sb03g002430_sb Sb04g008440_sb Sb07g026790_sb Sb10g021740_sb LOC_Os06g35850_os Si008206m_si
Group611	22	4	ricinus arabidopsis sorghum oryza	ChrSy.fgenesh.gene.17_os ChrSy.fgenesh.gene.34_os ChrSy.fgenesh.gene.38_os ChrSy.fgenesh.gene.48_os ChrSy.fgenesh.gene.60_os ChrSy.fgenesh.gene.61_os ChrSy.fgenesh.gene.87_os ChrUn.fgenesh.gene.12_os ChrUn.fgenesh.gene.15_os ChrUn.fgenesh.gene.51_os ChrUn.fgenesh.gene.52_os ChrSy.fgenesh.gene.40_os ChrSy.fgenesh.gene.57_os ChrUn.fgenesh.gene.7_os ChrUn.fgenesh.gene.82_os Sb0012s014620_sb Sb08g010…
Group612	22	3	setaria sorghum oryza	LOC_Os01g03240_os LOC_Os12g37440_os LOC_Os02g19360_os LOC_Os08g18200_os LOC_Os08g18790_os LOC_Os10g42202_os LOC_Os11g14720_os LOC_Os08g18830_os LOC_Os11g17280_os LOC_Os09g37140_os Si004291m_si Si008772m_si Si014964m_si Si015224m_si Si025179m_si Si027671m_si Si007835m_si Si012118m_si Si027580m_si Si019204m_si Sb0019s004880_sb Sb05g025320_sb
Group613	22	3	setaria sorghum oryza	LOC_Os08g16460_os LOC_Os11g10550_os LOC_Os11g10610_os LOC_Os11g10760_os Si005978m_si Si025810m_si Si009199m_si Si012295m_si Si025837m_si Si025838m_si Si025966m_si Si025986m_si Si032039m_si Si027846m_si Si027433m_si Sb05g025450_sb Sb05g025470_sb Sb01g015550_sb Sb07g005710_sb Sb05g009130_sb Si026026m_si Sb05g025440_sb
Group614	21	6	setaria arabidopsis gossypium glycine sorghum oryza	AT1G06160_at AT2G31230_at Glyma10g04170_gm Glyma13g18340_gm Glyma13g18350_gm Glyma13g18370_gm Glyma13g18390_gm Glyma19g34670_gm Gorai.001G252600_gorai Gorai.001G252800_gorai Gorai.001G253000_gorai Gorai.001G253100_gorai Gorai.004G057000_gorai Gorai.004G220800_gorai Gorai.007G145800_gorai Gorai.004G057100_gorai Sb02g005810_sb Sb02g005840_sb Sb05g022110_sb Si033089m_si LOC_Os09g39850_os
Group615	21	7	ricinus setaria arabidopsis gossypium glycine sorghum oryza	AT1G06750_at AT2G30630_at Glyma02g15880_gm Glyma03g31650_gm Glyma10g03860_gm Glyma19g34460_gm Glyma20g34750_gm Glyma10g32901_gm Glyma20g34760_gm Gorai.004G074100_gorai Gorai.013G104300_gorai Gorai.006G246600_gorai Gorai.011G171100_gorai Si004103m_si Si021860m_si AT1G04280_at 29883.m002011_rco Sb09g024990_sb LOC_Os05g43300_os LOC_Os01g56764_os Sb03g036110_sb
Group616	21	7	ricinus setaria arabidopsis gossypium glycine sorghum oryza	AT1G12380_at AT1G62870_at Glyma01g42160_gm Glyma05g03980_gm Glyma09g28140_gm Glyma10g32120_gm Glyma11g03210_gm Glyma16g32970_gm Glyma17g14470_gm Glyma20g35504_gm Gorai.003G166900_gorai Gorai.004G203100_gorai Gorai.008G283800_gorai LOC_Os02g25230_os LOC_Os04g19140_os 30147.m014182_rco 30190.m011038_rco Si009424m_si Si016308m_si Sb04g014800_sb Sb06g003790_sb
Group617	21	7	ricinus setaria arabidopsis gossypium glycine sorghum oryza	AT1G12920_at AT3G26618_at AT5G47880_at Glyma02g07560_gm Glyma09g29600_gm Glyma16g26600_gm Glyma16g34180_gm Gorai.001G204700_gorai Gorai.003G097000_gorai Gorai.007G037000_gorai LOC_Os01g71270_os LOC_Os03g49580_os LOC_Os05g31020_os LOC_Os07g39870_os Si022183m_si Si029880m_si Si035766m_si Sb01g010860_sb Sb02g037930_sb Sb09g018630_sb 30128.m008709_rco
Group618	21	7	ricinus setaria arabidopsis gossypium glycine sorghum oryza	AT1G19110_at AT1G72500_at Glyma07g04550_gm Glyma09g08210_gm Glyma13g17130_gm Glyma16g01130_gm Glyma17g05580_gm Glyma15g19731_gm Gorai.001G016000_gorai Gorai.006G094900_gorai Gorai.010G089800_gorai Gorai.013G222900_gorai Gorai.013G261400_gorai LOC_Os03g29350_os LOC_Os07g42280_os 29158.m000193_rco 29739.m003738_rco Si029031m_si Si034364m_si Sb01g032840_sb Sb02g039160_sb
Group619	21	7	ricinus setaria arabidopsis gossypium glycine sorghum oryza	AT1G23760_at AT1G60390_at AT1G70370_at Glyma01g03760_gm Glyma02g03960_gm Glyma08g39700_gm Glyma18g18980_gm Glyma18g19040_gm Glyma04g35360_gm Glyma06g19480_gm Gorai.002G161400_gorai Gorai.005G136300_gorai Gorai.005G182600_gorai 29631.m001036_rco 30147.m013967_rco Si013394m_si Si033298m_si Sb02g022220_sb Sb07g019310_sb LOC_Os08g29200_os LOC_Os09g16010_os
Group620	21	7	ricinus setaria arabidopsis gossypium glycine sorghum oryza	AT1G26230_at AT1G55490_at AT3G13470_at AT5G56500_at Glyma01g09520_gm Glyma02g13980_gm Glyma08g18760_gm Glyma15g40110_gm Gorai.001G250800_gorai Gorai.009G136600_gorai Gorai.011G224500_gorai ChrSy.fgenesh.gene.28_os LOC_Os02g01280_os LOC_Os06g02380_os 28842.m000936_rco 30138.m003862_rco Si006135m_si Si012802m_si Si016700m_si Sb04g000370_sb Sb10g001120_sb
Group621	21	7	ricinus setaria arabidopsis gossypium glycine sorghum oryza	AT1G33080_at AT1G33090_at AT1G33100_at AT1G33110_at Glyma03g00750_gm Glyma03g00770_gm Glyma03g00790_gm Glyma03g00830_gm Glyma19g29870_gm Glyma19g29970_gm Glyma19g29860_gm Gorai.004G253200_gorai Gorai.013G114200_gorai LOC_Os11g03240_os LOC_Os11g03500_os LOC_Os12g03260_os Si009884m_si Si026255m_si Sb05g001760_sb Sb08g001710_sb 29818.m000400_rco
Group622	21	7	ricinus setaria arabidopsis gossypium glycine sorghum oryza	AT1G34490_at AT1G34500_at AT1G34520_at AT5G51420_at AT5G55320_at AT5G55330_at AT5G55340_at AT5G55350_at AT5G55360_at AT5G55370_at AT5G55380_at Glyma08g43520_gm Glyma08g43550_gm Glyma08g43570_gm Gorai.009G444800_gorai Gorai.009G445000_gorai Gorai.010G186500_gorai LOC_Os02g25700_os Si017678m_si Sb01g049060_sb 27613.m000613_rco
Group623	21	7	ricinus setaria arabidopsis gossypium glycine sorghum oryza	AT1G45160_at AT3G17850_at AT1G48490_at AT5G62310_at Glyma07g11670_gm Glyma09g30441_gm Glyma09g36690_gm Glyma12g00670_gm Gorai.006G064300_gorai Gorai.006G191300_gorai Gorai.007G003300_gorai Gorai.009G203700_gorai LOC_Os03g50390_os LOC_Os12g42660_os 27651.m000097_rco 30147.m014197_rco 30170.m014013_rco Sb01g010330_sb Sb08g022050_sb Si039762m_si Si025100m_si
Group624	21	7	ricinus setaria arabidopsis gossypium glycine sorghum oryza	AT1G51760_at AT1G51780_at Glyma07g01570_gm Glyma07g01580_gm Glyma08g21030_gm Glyma08g21040_gm Glyma08g21050_gm Glyma08g21080_gm Glyma13g42880_gm Glyma15g02560_gm Gorai.009G029600_gorai Gorai.010G080300_gorai Si001442m_si Si001453m_si Gorai.011G068400_gorai LOC_Os01g37960_os 30146.m003436_rco Sb03g032500_sb Sb03g025480_sb LOC_Os01g51060_os Si001375m_si
Group625	21	7	ricinus setaria arabidopsis gossypium glycine sorghum oryza	AT1G53730_at AT3G14350_at Glyma03g42360_gm Glyma07g05230_gm Glyma16g01790_gm Glyma19g45130_gm Gorai.009G148500_gorai Gorai.010G172500_gorai Gorai.011G054100_gorai LOC_Os03g08550_os LOC_Os10g25090_os Si034387m_si Si034449m_si Sb01g024160_sb Sb01g045010_sb 29884.m000184_rco Si029070m_si Sb01g033190_sb Sb02g039370_sb LOC_Os07g42626_os LOC_Os03g27990_os
Group626	21	7	ricinus setaria arabidopsis gossypium glycine sorghum oryza	AT1G56190_at AT1G79550_at AT3G12780_at Glyma08g17600_gm Glyma08g17610_gm Glyma15g41540_gm Glyma15g41550_gm Gorai.002G107200_gorai Gorai.002G107300_gorai LOC_Os02g07260_os LOC_Os06g45710_os LOC_Os05g41640_os 30169.m006296_rco 30169.m006297_rco Si001253m_si Si006583m_si Si021917m_si Si017403m_si Sb04g004690_sb Sb09g024340_sb Sb10g026710_sb
Group627	21	7	ricinus setaria arabidopsis gossypium glycine sorghum oryza	AT1G62020_at AT2G21390_at Glyma04g43440_gm Glyma10g34310_gm Glyma11g12080_gm Glyma12g04290_gm Glyma20g33270_gm Gorai.005G247200_gorai Gorai.005G247300_gorai Gorai.008G031300_gorai Gorai.008G031400_gorai Gorai.012G154500_gorai LOC_Os03g50340_os LOC_Os03g50350_os LOC_Os09g04110_os 30006.m000279_rco 30131.m007104_rco Si000177m_si Si033952m_si Sb01g010390_sb Sb03g002780_sb
Group628	21	7	ricinus setaria arabidopsis gossypium glycine sorghum oryza	AT1G64160_at AT4G11190_at AT4G11210_at AT4G23690_at AT4G11180_at Glyma05g37230_gm Glyma08g02330_gm LOC_Os07g44250_os LOC_Os07g44280_os LOC_Os07g44370_os LOC_Os07g44450_os LOC_Os07g44930_os LOC_Os07g44260_os Si031144m_si Sb02g040570_sb Glyma08g02345_gm Gorai.003G083600_gorai 30190.m011348_rco Gorai.003G083500_gorai 30190.m011349_rco Si032128m_si
Group629	21	7	ricinus setaria arabidopsis gossypium glycine sorghum oryza	AT1G64190_at AT3G02360_at AT5G41670_at Glyma05g37170_gm Glyma08g02410_gm Glyma08g28230_gm Glyma18g51260_gm Glyma19g05120_gm Gorai.001G205600_gorai Gorai.004G063900_gorai Gorai.008G251800_gorai LOC_Os06g02144_os LOC_Os11g29400_os 29832.m000313_rco 29841.m002898_rco 30190.m010775_rco Si001260m_si Si006330m_si Sb05g016740_sb Sb10g001050_sb Si026449m_si
Group630	21	7	ricinus setaria arabidopsis gossypium glycine sorghum oryza	AT2G19730_at AT4G29410_at Glyma07g01540_gm Glyma08g20960_gm Glyma13g42830_gm Glyma15g02610_gm Gorai.004G157800_gorai Gorai.009G139200_gorai Gorai.N005300_gorai Gorai.010G231600_gorai Gorai.011G067900_gorai LOC_Os02g57540_os LOC_Os05g46430_os LOC_Os01g51020_os Si003261m_si Sb09g027060_sb 29912.m005411_rco 30146.m003428_rco Sb03g032450_sb Gorai.010G080800_gorai Si023556m_si
Group631	21	7	ricinus setaria arabidopsis gossypium glycine sorghum oryza	AT2G20340_at AT4G28680_at LOC_Os08g04540_os LOC_Os08g04560_os Si013579m_si Si013647m_si Si015746m_si Si015803m_si Si021823m_si Si026211m_si Si026232m_si Sb07g003010_sb Sb07g003040_sb Sb07g003020_sb Glyma03g32510_gm Gorai.001G182500_gorai LOC_Os07g25590_os 29637.m000726_rco Sb02g010470_sb Si033345m_si Gorai.002G016900_gorai
Group632	21	7	ricinus setaria arabidopsis gossypium glycine sorghum oryza	AT2G37170_at AT2G37180_at AT3G53420_at Gorai.002G248400_gorai Gorai.006G166800_gorai Gorai.009G418100_gorai Gorai.003G141600_gorai Gorai.004G001400_gorai Gorai.004G229000_gorai Gorai.009G107200_gorai 28076.m000411_rco 30078.m002337_rco LOC_Os07g26660_os Si030703m_si Sb02g010760_sb LOC_Os07g26690_os AT5G60660_at LOC_Os02g41860_os Glyma12g29510_gm Si017990m_si Sb04g026650_sb
Group633	21	7	ricinus setaria arabidopsis gossypium glycine sorghum oryza	AT2G38630_at AT3G54190_at Glyma02g38500_gm Glyma04g40290_gm Glyma06g14500_gm Glyma09g40710_gm Glyma14g36580_gm Glyma18g45110_gm Gorai.009G291800_gorai Gorai.013G010100_gorai LOC_Os01g60200_os LOC_Os05g40410_os LOC_Os02g54090_os LOC_Os12g31440_os Si017034m_si Si021897m_si Sb04g035070_sb Sb08g015420_sb 30073.m002193_rco Si021998m_si Sb09g023710_sb
Group634	21	7	ricinus setaria arabidopsis gossypium glycine sorghum oryza	AT2G39280_at AT3G55020_at Glyma10g05490_gm Glyma10g44110_gm Glyma20g38810_gm Gorai.009G316000_gorai Gorai.011G242200_gorai Gorai.013G024400_gorai LOC_Os01g61860_os LOC_Os03g17540_os LOC_Os05g38950_os 29758.m000646_rco 29805.m001506_rco Si000456m_si Si021234m_si Si034197m_si Sb01g038840_sb Sb03g039030_sb Sb09g022880_sb AT2G37290_at Gorai.002G251900_gorai
Group635	21	7	ricinus setaria arabidopsis gossypium glycine sorghum oryza	AT2G40140_at AT3G55980_at Glyma02g39210_gm Glyma11g27130_gm Glyma14g37330_gm Glyma18g06980_gm Glyma02g46610_gm Glyma14g01990_gm Gorai.001G116400_gorai Gorai.004G007300_gorai Gorai.006G106200_gorai Gorai.006G106300_gorai Gorai.009G091200_gorai Gorai.010G196500_gorai Gorai.011G289400_gorai Gorai.013G017600_gorai AT5G58620_at 29681.m001358_rco LOC_Os05g03760_os Si021557m_si Sb09g002390_sb
Group636	21	7	ricinus setaria arabidopsis gossypium glycine sorghum oryza	AT2G40510_at AT2G40590_at AT3G56340_at Glyma02g40660_gm Glyma04g39940_gm Glyma05g21370_gm Glyma06g14950_gm Glyma14g38950_gm Glyma17g18200_gm Gorai.009G293100_gorai Gorai.010G218800_gorai Gorai.011G207500_gorai Gorai.013G007300_gorai 27687.m000066_rco 29648.m001970_rco 29729.m002352_rco LOC_Os01g60790_os LOC_Os05g39960_os Si037993m_si Sb01g003630_sb Sb09g023400_sb
Group637	21	7	ricinus setaria arabidopsis gossypium glycine sorghum oryza	AT2G41540_at AT3G07690_at Glyma02g33340_gm Glyma03g28970_gm Glyma10g15900_gm Glyma11g20840_gm Glyma12g01380_gm Glyma19g31730_gm Gorai.006G135700_gorai Gorai.010G191500_gorai LOC_Os01g58740_os LOC_Os01g71280_os LOC_Os05g41590_os 29344.m000105_rco 30131.m007256_rco Si001343m_si Si001390m_si Si021974m_si Sb03g037280_sb Sb03g045390_sb Sb09g024310_sb
Group638	21	7	ricinus setaria arabidopsis gossypium glycine sorghum oryza	AT2G43460_at AT3G59540_at Glyma05g27570_gm Glyma08g10540_gm Glyma13g29330_gm Glyma15g09741_gm Glyma13g42090_gm Glyma15g03300_gm Gorai.005G014500_gorai Gorai.005G126400_gorai Gorai.006G229800_gorai Gorai.011G140000_gorai 29929.m004542_rco 30001.m000081_rco Si015707m_si Si031638m_si LOC_Os11g24610_os Sb07g025470_sb 29929.m004543_rco Si023909m_si Si031619m_si
Group639	21	7	ricinus setaria arabidopsis gossypium glycine sorghum oryza	AT2G47650_at AT3G62830_at Glyma02g02170_gm Glyma10g02290_gm Glyma03g37280_gm Glyma19g39870_gm Glyma07g37610_gm Glyma17g03030_gm Gorai.004G090000_gorai Gorai.005G061000_gorai Gorai.007G128200_gorai Gorai.008G145200_gorai LOC_Os05g29990_os LOC_Os07g47700_os Si022041m_si Si029263m_si Sb09g018070_sb 29986.m001617_rco Si001529m_si Sb03g012980_sb LOC_Os01g21320_os
Group640	21	7	ricinus setaria arabidopsis gossypium glycine sorghum oryza	AT3G01270_at AT5G15110_at Glyma13g05150_gm Glyma18g49090_gm Glyma19g02390_gm Gorai.002G064100_gorai Gorai.005G227000_gorai Gorai.006G024800_gorai Gorai.007G078600_gorai Gorai.009G438700_gorai Gorai.009G439300_gorai Si017224m_si Sb04g007450_sb LOC_Os06g05260_os 29736.m002032_rco Glyma04g34260_gm Gorai.003G094800_gorai LOC_Os06g38510_os Si006418m_si Sb10g022830_sb Sb10g003080_sb
Group641	21	7	ricinus setaria arabidopsis gossypium glycine sorghum oryza	AT3G04580_at AT3G23150_at Glyma03g41220_gm Glyma10g31040_gm Glyma10g33240_gm Glyma19g43840_gm Glyma20g34420_gm Glyma20g36440_gm Glyma20g21780_gm Gorai.005G047900_gorai Gorai.006G247800_gorai Gorai.007G280100_gorai LOC_Os02g57530_os LOC_Os04g08740_os 29603.m000534_rco 29680.m001671_rco Si009431m_si Si019927m_si Sb06g001740_sb Sb0169s002030_sb LOC_Os07g15540_os
Group642	21	7	ricinus setaria arabidopsis gossypium glycine sorghum oryza	AT3G48050_at AT3G48060_at Glyma04g35100_gm Glyma05g01910_gm Glyma06g19640_gm Glyma13g04440_gm Glyma17g09990_gm Glyma19g01523_gm Gorai.006G187500_gorai Gorai.006G187700_gorai Gorai.007G001200_gorai Gorai.008G297300_gorai Gorai.011G000700_gorai LOC_Os02g50840_os LOC_Os02g50850_os 30147.m013991_rco 30147.m013994_rco Si033875m_si Si033909m_si Sb01g028380_sb Sb01g028395_sb
Group643	21	7	ricinus setaria arabidopsis gossypium glycine sorghum oryza	AT3G61740_at AT4G27910_at AT5G53430_at Glyma03g37370_gm Glyma04g41500_gm Glyma06g13330_gm Glyma07g06190_gm Glyma16g02800_gm Glyma19g17516_gm Glyma19g39971_gm Gorai.008G125100_gorai Gorai.008G269400_gorai Gorai.012G003100_gorai LOC_Os01g11952_os LOC_Os01g46700_os 29742.m001425_rco 30169.m006494_rco Si000146m_si Si000220m_si Sb03g001640_sb Sb03g029850_sb
Group644	21	7	ricinus setaria arabidopsis gossypium glycine sorghum oryza	AT4G05110_at AT4G05120_at AT4G05130_at AT4G05140_at Glyma06g45490_gm Glyma12g11540_gm Glyma13g37870_gm Gorai.007G323200_gorai Gorai.010G149100_gorai Gorai.010G149200_gorai Si030151m_si Si030163m_si Glyma15g07190_gm LOC_Os07g37100_os 29933.m001446_rco Si029976m_si Sb02g036180_sb Gorai.013G073200_gorai LOC_Os07g37110_os 29983.m003283_rco Si029954m_si
Group645	21	7	ricinus setaria arabidopsis gossypium glycine sorghum oryza	AT4G18100_at AT5G46430_at Glyma03g35530_gm Glyma05g28880_gm Glyma08g12030_gm Glyma11g34890_gm Glyma13g06920_gm Glyma15g23220_gm Gorai.006G094200_gorai Gorai.009G158000_gorai LOC_Os09g32500_os LOC_Os09g32520_os LOC_Os09g32532_os Gorai.001G103000_gorai Gorai.007G158300_gorai 29070.m000128_rco Si032237m_si Sb07g026620_sb LOC_Os08g41300_os Sb02g029030_sb Sb02g029050_sb
Group646	21	7	ricinus setaria arabidopsis gossypium glycine sorghum oryza	AT4G23490_at AT5G41460_at Glyma01g43050_gm Glyma05g37540_gm Glyma08g02030_gm Glyma11g02440_gm Glyma09g39233_gm Glyma16g03740_gm Glyma07g07360_gm Gorai.003G155900_gorai Gorai.004G139200_gorai Gorai.007G102100_gorai Gorai.008G249300_gorai Gorai.008G120400_gorai LOC_Os02g45700_os LOC_Os04g48950_os Si009822m_si Si019093m_si Sb04g031800_sb Sb06g026210_sb 30190.m011258_rco
Group647	21	7	ricinus setaria arabidopsis gossypium glycine sorghum oryza	AT5G18860_at AT5G18890_at Glyma07g38300_gm Glyma13g28400_gm Glyma13g28410_gm Glyma17g02440_gm Gorai.005G056300_gorai Gorai.006G256700_gorai Gorai.007G291600_gorai Gorai.011G183100_gorai LOC_Os05g33630_os LOC_Os05g33644_os Si012128m_si Si021173m_si Si021230m_si Si021251m_si Si024508m_si Sb09g019990_sb Sb09g020040_sb Sb09g020000_sb 29726.m003955_rco
Group648	21	7	ricinus setaria arabidopsis gossypium glycine sorghum oryza	AT5G38410_at AT5G38420_at AT5G38430_at Glyma13g07610_gm Glyma19g06340_gm Glyma19g06370_gm Gorai.001G201800_gorai Gorai.007G181300_gorai Gorai.007G181400_gorai LOC_Os12g17600_os LOC_Os12g19381_os LOC_Os12g19470_os 27524.m000290_rco 30167.m000889_rco 29974.m000232_rco Si023461m_si Si023462m_si Si023465m_si Si023466m_si Si023437m_si Sb05g003480_sb
Group649	21	4	ricinus arabidopsis gossypium glycine	AT5G66890_at AT5G66910_at AT5G66900_at Glyma01g39000_gm Glyma01g39010_gm Glyma05g09440_gm Glyma05g17460_gm Glyma05g17470_gm Glyma11g06260_gm Glyma11g06270_gm Glyma17g20860_gm Glyma17g20995_gm Glyma17g21130_gm Glyma17g21200_gm Glyma17g21240_gm Glyma17g21360_gm Glyma05g09430_gm Glyma08g16380_gm 29676.m001639_rco 29676.m001640_rco Gorai.007G210000_gorai
Group650	21	4	gossypium glycine sorghum oryza	Glyma09g18790_gm Glyma09g20150_gm Glyma09g20281_gm Glyma13g05926_gm Glyma20g24256_gm Gorai.003G020000_gorai Gorai.003G020100_gorai Gorai.003G020500_gorai Gorai.003G020800_gorai Gorai.007G209200_gorai Gorai.008G071300_gorai Gorai.008G071600_gorai Gorai.011G103800_gorai Gorai.003G020300_gorai Gorai.013G245600_gorai Gorai.008G071200_gorai Gorai.008G071400_gorai Gorai.008G071500_gorai LOC_Os12g40080_…
Group651	21	7	ricinus setaria arabidopsis gossypium glycine sorghum oryza	Glyma01g24790_gm Glyma12g11010_gm Glyma02g47070_gm Glyma14g01681_gm Glyma08g44281_gm Glyma10g14870_gm Glyma17g27200_gm Glyma18g08410_gm Glyma17g23670_gm Glyma17g27122_gm Gorai.009G451800_gorai Gorai.013G151900_gorai AT2G04410_at 29732.m000316_rco Sb10g010690_sb AT5G55850_at LOC_Os09g07920_os Si031696m_si Si008331m_si Si032550m_si LOC_Os06g17870_os
Group652	21	7	ricinus setaria arabidopsis gossypium glycine sorghum oryza	Glyma01g38540_gm Glyma11g06761_gm Glyma13g21880_gm Glyma16g25710_gm Gorai.004G231500_gorai Gorai.008G271800_gorai Gorai.008G271900_gorai Gorai.010G196700_gorai Gorai.010G196800_gorai Gorai.010G196900_gorai Gorai.010G197000_gorai Gorai.010G197200_gorai Gorai.010G197300_gorai Gorai.010G197400_gorai Gorai.010G197500_gorai Gorai.010G197600_gorai AT5G09280_at LOC_Os08g18970_os 29596.m000703_rco Si0139…
Group653	21	7	ricinus arabidopsis setaria gossypium glycine sorghum oryza	Glyma01g42940_gm Glyma03g01100_gm Glyma07g07610_gm Glyma09g39500_gm Glyma11g02540_gm Glyma18g46760_gm Gorai.001G169100_gorai Gorai.003G158200_gorai Gorai.004G158800_gorai Gorai.007G099700_gorai Gorai.008G247500_gorai LOC_Os02g57710_os LOC_Os06g51430_os 30174.m008612_rco 30190.m011228_rco Si006211m_si Si016843m_si Sb04g037790_sb Sb10g031280_sb AT1G01650_at AT1G63690_at
Group654	21	7	ricinus setaria arabidopsis gossypium glycine sorghum oryza	Glyma01g42981_gm Glyma05g37660_gm Glyma08g01930_gm Glyma11g02500_gm Glyma04g12660_gm Glyma06g47940_gm Gorai.009G310300_gorai Gorai.011G236200_gorai Gorai.012G006200_gorai Gorai.009G455000_gorai LOC_Os08g38970_os LOC_Os09g30380_os AT4G23440_at LOC_Os01g55530_os 30190.m011239_rco Si016204m_si Sb04g019230_sb AT5G56220_at 28657.m000381_rco Si015556m_si Sb07g028470_sb
Group655	21	6	ricinus setaria gossypium glycine sorghum oryza	Glyma02g01190_gm Glyma10g01230_gm Glyma10g01250_gm Glyma09g42130_gm Glyma09g42160_gm Glyma10g33520_gm Glyma20g00330_gm Gorai.004G049000_gorai Gorai.004G049100_gorai Gorai.004G049200_gorai 27446.m000492_rco 27446.m000493_rco 27446.m000494_rco Si025162m_si Si025196m_si Sb05g004180_sb Sb09g002810_sb Sb09g002830_sb LOC_Os05g04490_os Sb04g031120_sb Si017751m_si
Group656	21	7	ricinus arabidopsis setaria gossypium glycine sorghum oryza	Glyma02g36780_gm Glyma06g25110_gm Glyma13g44850_gm Glyma17g07950_gm Gorai.010G136200_gorai Gorai.011G000900_gorai Gorai.012G098700_gorai LOC_Os06g08690_os LOC_Os06g08710_os 30114.m000529_rco 30131.m006882_rco Si005755m_si Si005776m_si Si005844m_si Si028750m_si Sb02g025040_sb Sb10g005850_sb Sb10g005840_sb Sb10g005860_sb AT2G24130_at LOC_Os09g25540_os
Group657	21	2	gossypium glycine	Glyma03g03150_gm Glyma05g14820_gm Glyma05g14860_gm Glyma10g41281_gm Glyma19g22280_gm Glyma16g26490_gm Gorai.007G354000_gorai Gorai.007G354100_gorai Gorai.007G354200_gorai Gorai.007G354300_gorai Gorai.007G354600_gorai Gorai.007G354700_gorai Gorai.007G355100_gorai Gorai.007G355200_gorai Gorai.009G403500_gorai Gorai.013G002300_gorai Gorai.007G354400_gorai Gorai.007G354800_gorai Gorai.007G355000_gora…
Group658	21	6	arabidopsis setaria gossypium glycine sorghum oryza	Glyma03g06360_gm Glyma07g19140_gm Glyma18g43690_gm Gorai.002G266200_gorai Gorai.007G378600_gorai LOC_Os11g01570_os LOC_Os12g01560_os Si006320m_si Si010145m_si Si026372m_si Si027280m_si Sb05g000560_sb Sb05g000570_sb Sb05g000600_sb Sb08g000580_sb Sb08g000590_sb Sb08g000630_sb AT2G38320_at Sb01g003530_sb LOC_Os03g60300_os Si035463m_si
Group659	21	7	ricinus setaria arabidopsis gossypium glycine sorghum oryza	Glyma03g32840_gm Glyma10g04960_gm Glyma10g04980_gm Glyma13g19310_gm Glyma13g19320_gm Glyma19g35550_gm Gorai.002G258300_gorai Gorai.002G258400_gorai Gorai.009G100300_gorai Gorai.009G319000_gorai Gorai.012G103100_gorai 29585.m000573_rco 30025.m000588_rco AT3G12570_at LOC_Os01g05790_os Si000963m_si Sb03g006020_sb AT5G02480_at LOC_Os01g62300_os Si001056m_si Sb03g039370_sb
Group660	21	7	ricinus setaria arabidopsis gossypium glycine sorghum oryza	Glyma04g33900_gm Glyma05g01180_gm Glyma06g20540_gm Glyma17g10710_gm Gorai.001G238700_gorai Gorai.006G020700_gorai Gorai.007G036500_gorai Gorai.011G097500_gorai Gorai.012G055000_gorai LOC_Os03g05980_os LOC_Os11g38959_os 29813.m001450_rco 29822.m003493_rco 30147.m014108_rco Sb02g040080_sb Sb02g040120_sb AT5G39850_at Si037617m_si Si023314m_si Sb08g015270_sb Si031183m_si
Group661	21	7	ricinus arabidopsis setaria gossypium glycine sorghum oryza	Glyma04g39190_gm Glyma04g41990_gm Glyma06g12780_gm Glyma14g27940_gm Gorai.005G081700_gorai Gorai.005G081900_gorai Gorai.005G082300_gorai Gorai.005G082400_gorai Gorai.006G066300_gorai LOC_Os11g10480_os LOC_Os11g10510_os LOC_Os11g10520_os 27985.m000881_rco 28353.m000053_rco 27985.m000885_rco Si026503m_si Si026504m_si Sb01g008730_sb Sb05g009350_sb AT1G77120_at Gorai.007G065100_gorai
Group662	21	7	ricinus setaria arabidopsis gossypium glycine sorghum oryza	Glyma07g31840_gm Glyma08g45770_gm Glyma13g24630_gm Glyma13g31130_gm Glyma15g08210_gm Glyma18g26190_gm Glyma16g09330_gm Gorai.003G041100_gorai Gorai.007G234700_gorai Gorai.008G090300_gorai Gorai.012G142800_gorai Gorai.013G060000_gorai AT5G10360_at LOC_Os03g27260_os 29772.m000314_rco 29908.m006065_rco Si030902m_si Sb08g015010_sb Sb02g039650_sb LOC_Os07g42950_os Si023045m_si
Group663	21	7	ricinus arabidopsis setaria gossypium glycine sorghum oryza	Glyma08g14520_gm Glyma08g14530_gm Glyma14g34710_gm Gorai.007G061200_gorai Gorai.007G061300_gorai Gorai.009G238200_gorai LOC_Os09g20490_os LOC_Os09g20500_os Si029506m_si Si033099m_si Si033322m_si Sb02g023370_sb Sb02g023380_sb AT1G78130_at 29908.m006017_rco AT5G10190_at LOC_Os08g31670_os Sb02g023360_sb Si029558m_si LOC_Os09g20480_os Sb02g023340_sb
Group664	21	7	ricinus arabidopsis setaria gossypium glycine sorghum oryza	Glyma10g44680_gm Glyma18g53962_gm Glyma20g39510_gm Glyma16g05606_gm Glyma19g26891_gm Gorai.005G195700_gorai Gorai.008G156600_gorai Gorai.011G087500_gorai Gorai.012G083500_gorai Si009615m_si Si016668m_si Sb04g021040_sb Sb06g014370_sb AT2G33490_at LOC_Os04g32370_os 30128.m009037_rco Sb02g029480_sb LOC_Os09g33510_os 30131.m007015_rco LOC_Os02g31080_os Si029211m_si
Group665	21	1	gossypium	Gorai.001G245700_gorai Gorai.005G249400_gorai Gorai.005G249500_gorai Gorai.005G249700_gorai Gorai.005G249800_gorai Gorai.005G249900_gorai Gorai.005G250100_gorai Gorai.005G250200_gorai Gorai.005G250300_gorai Gorai.005G250400_gorai Gorai.005G250500_gorai Gorai.005G250600_gorai Gorai.005G250700_gorai Gorai.N014600_gorai Gorai.N014700_gorai Gorai.N014800_gorai Gorai.N014900_gorai Gorai.N015000_gorai …
Group666	21	6	ricinus setaria gossypium glycine sorghum oryza	Gorai.005G080200_gorai Gorai.010G011300_gorai Gorai.010G011400_gorai Gorai.012G032900_gorai Gorai.012G033000_gorai Gorai.012G031800_gorai Gorai.012G032200_gorai Gorai.012G032400_gorai Gorai.012G032700_gorai LOC_Os03g61310_os LOC_Os08g13420_os LOC_Os08g13870_os 27747.m000116_rco 29659.m000147_rco 29659.m000150_rco 29982.m000218_rco Glyma13g23610_gm Si034317m_si Sb03g046880_sb LOC_Os01g73390_os Si0…
Group667	21	6	ricinus setaria gossypium glycine sorghum oryza	Gorai.011G247000_gorai Gorai.011G247200_gorai Gorai.011G247400_gorai Gorai.011G247600_gorai Gorai.011G247800_gorai Gorai.011G247900_gorai Gorai.011G248100_gorai Gorai.011G248300_gorai Gorai.011G248600_gorai Gorai.011G247700_gorai Gorai.011G248000_gorai Gorai.011G248700_gorai Gorai.011G248200_gorai LOC_Os01g06030_os LOC_Os01g06070_os Glyma20g38390_gm 28180.m000380_rco Si005117m_si Sb03g005690_sb S…
Group668	21	3	setaria sorghum oryza	LOC_Os01g33520_os LOC_Os09g11850_os LOC_Os02g29610_os LOC_Os04g25120_os LOC_Os09g23260_os LOC_Os03g42954_os LOC_Os07g34890_os LOC_Os08g03750_os LOC_Os09g23250_os LOC_Os06g20260_os Si004355m_si Si004893m_si Si012309m_si Si015789m_si Si020095m_si Si020110m_si Si024792m_si Si027538m_si Sb01g014260_sb Sb02g005845_sb Sb08g002655_sb
Group669	21	3	setaria sorghum oryza	LOC_Os02g27830_os LOC_Os10g24954_os Si004551m_si Si006107m_si Si007906m_si Si008159m_si Si008696m_si Si008757m_si Si015458m_si Si015524m_si Si019316m_si Si019410m_si Si019436m_si Si024233m_si Si025192m_si Si027707m_si Si034555m_si Si039517m_si Si039884m_si Si032088m_si Sb09g029625_sb
Group670	21	1	oryza	LOC_Os12g16890_os LOC_Os07g10580_os LOC_Os12g16880_os LOC_Os07g11920_os LOC_Os07g11910_os LOC_Os07g11900_os LOC_Os12g17010_os LOC_Os07g10570_os LOC_Os05g26490_os LOC_Os05g26620_os LOC_Os05g26770_os LOC_Os05g26720_os LOC_Os05g26750_os LOC_Os05g26440_os LOC_Os05g26460_os LOC_Os05g26480_os LOC_Os05g26690_os LOC_Os05g26386_os LOC_Os05g26350_os LOC_Os05g26377_os LOC_Os05g26368_os
Group671	21	3	setaria sorghum oryza	LOC_Os10g04180_os LOC_Os11g46210_os LOC_Os11g39160_os LOC_Os11g39320_os Si009254m_si Si025906m_si Si025875m_si Si027455m_si Si028300m_si Si026071m_si Si027806m_si Si027964m_si Si028056m_si Si040869m_si Sb05g024030_sb Sb05g024070_sb Sb05g027040_sb Sb06g000340_sb Sb05g026940_sb Sb05g026970_sb LOC_Os11g29050_os
Group672	21	2	setaria glycine	Si008102m_si Si008103m_si Si008404m_si Si008413m_si Si008418m_si Si008606m_si Si012427m_si Si027543m_si Si027803m_si Si032118m_si Si033332m_si Si038284m_si Si039124m_si Si015468m_si Si005054m_si Si024068m_si Si008586m_si Si024331m_si Si027477m_si Si019077m_si Glyma01g26613_gm
Group673	21	1	oryza	LOC_Os08g32860_os LOC_Os10g01030_os LOC_Os08g01010_os LOC_Os12g38190_os LOC_Os08g32950_os LOC_Os04g21330_os LOC_Os05g25230_os LOC_Os07g14870_os LOC_Os07g13728_os LOC_Os07g20640_os LOC_Os05g32920_os LOC_Os07g06335_os LOC_Os07g13719_os LOC_Os07g10270_os LOC_Os01g67760_os LOC_Os02g47700_os LOC_Os09g22240_os LOC_Os03g43560_os LOC_Os02g11910_os LOC_Os02g47710_os LOC_Os05g33180_os
Group674	20	7	ricinus setaria arabidopsis gossypium glycine sorghum oryza	AT1G02390_at AT4G01950_at Glyma02g01400_gm Glyma03g37970_gm Glyma03g37990_gm Glyma10g01420_gm Glyma19g40590_gm Gorai.004G145100_gorai LOC_Os11g45400_os 30076.m004618_rco Si004594m_si Si021707m_si Sb03g012330_sb Sb08g018310_sb LOC_Os01g19390_os LOC_Os05g20100_os Si026175m_si Sb05g026580_sb LOC_Os12g37600_os Si021624m_si
Group675	20	7	ricinus setaria arabidopsis gossypium glycine sorghum oryza	AT1G04090_at AT5G43950_at AT3G04350_at AT5G18490_at Glyma01g43920_gm Glyma11g01390_gm Glyma11g09800_gm Glyma12g02120_gm Glyma10g30800_gm Glyma19g43650_gm Glyma20g37110_gm Gorai.004G057500_gorai Gorai.007G149900_gorai Gorai.007G274000_gorai Gorai.013G188200_gorai 29637.m000737_rco 29680.m001717_rco LOC_Os03g04930_os Sb01g047420_sb Si035012m_si
Group676	20	7	ricinus setaria arabidopsis gossypium glycine sorghum oryza	AT1G05630_at AT1G65580_at AT2G31830_at AT2G43900_at Glyma07g40360_gm Glyma10g31480_gm Glyma17g00295_gm Glyma20g36090_gm Gorai.006G186700_gorai Gorai.013G132600_gorai LOC_Os08g41270_os LOC_Os09g32440_os 29929.m004504_rco 30042.m000480_rco Si013143m_si Si016193m_si Si028735m_si Sb02g028990_sb Sb07g026650_sb LOC_Os02g27620_os
Group677	20	7	ricinus setaria arabidopsis gossypium glycine sorghum oryza	AT1G05890_at AT1G65430_at AT2G31510_at Glyma11g13750_gm Glyma12g05740_gm Glyma13g41830_gm Glyma15g03590_gm Gorai.005G019700_gorai Gorai.006G227400_gorai Gorai.007G350700_gorai Gorai.013G111600_gorai LOC_Os04g41470_os LOC_Os08g42740_os LOC_Os09g33876_os 29896.m000120_rco 29929.m004529_rco Sb06g021080_sb Sb07g025570_sb Si009674m_si Si013599m_si
Group678	20	7	ricinus setaria arabidopsis gossypium glycine sorghum oryza	AT1G07380_at AT2G38010_at AT5G58980_at Glyma02g47420_gm Glyma08g45100_gm Glyma13g03750_gm Glyma14g01330_gm Glyma18g07680_gm Gorai.002G260400_gorai Gorai.003G125400_gorai Gorai.009G094400_gorai Gorai.009G189600_gorai 27798.m000593_rco 29751.m001808_rco 30170.m014322_rco Si000371m_si Si004913m_si Sb03g028400_sb Sb03g028410_sb LOC_Os01g43520_os
Group679	20	7	ricinus setaria arabidopsis gossypium glycine sorghum oryza	AT1G09430_at AT1G10670_at AT1G60810_at Glyma01g03530_gm Glyma02g04120_gm Glyma08g17010_gm Glyma15g42140_gm Glyma03g38810_gm Gorai.007G308700_gorai Gorai.008G159900_gorai Gorai.012G172300_gorai LOC_Os11g47120_os LOC_Os11g47330_os LOC_Os12g37870_os 29631.m001051_rco 30128.m008967_rco Si022146m_si Si026415m_si Sb05g027180_sb Sb08g018480_sb
Group680	20	7	ricinus setaria arabidopsis gossypium glycine sorghum oryza	AT1G09980_at AT1G58350_at Glyma04g09325_gm Glyma06g09480_gm Glyma08g08190_gm Glyma08g19571_gm Glyma15g05480_gm Glyma17g26573_gm Gorai.002G137500_gorai Gorai.009G224600_gorai Gorai.010G030400_gorai 28359.m000279_rco 29955.m001180_rco 30170.m013632_rco Si009372m_si Si027303m_si Sb05g003960_sb Sb08g004040_sb LOC_Os12g06800_os LOC_Os11g06690_os
Group681	20	7	ricinus setaria arabidopsis gossypium glycine sorghum oryza	AT1G12240_at AT1G62660_at Glyma01g41990_gm Glyma05g04290_gm Glyma06g47640_gm Glyma09g36580_gm Glyma11g03360_gm Glyma12g00780_gm Glyma17g14750_gm Gorai.003G114000_gorai Gorai.004G200800_gorai Gorai.006G212600_gorai Gorai.008G216800_gorai Gorai.008G236700_gorai 28200.m000194_rco 30147.m014213_rco LOC_Os02g01590_os Si009543m_si Sb06g023760_sb LOC_Os04g45290_os
Group682	20	4	ricinus arabidopsis gossypium glycine	AT1G12540_at AT1G62975_at AT4G25410_at AT5G51790_at Glyma09g27610_gm Glyma10g38620_gm Glyma16g32610_gm Glyma09g27630_gm Glyma10g38630_gm Glyma16g32620_gm Glyma20g29120_gm Gorai.001G047300_gorai Gorai.008G282300_gorai Gorai.002G157100_gorai Gorai.008G085900_gorai Gorai.008G282400_gorai Gorai.010G053500_gorai Gorai.006G196500_gorai 30147.m014147_rco 30147.m014145_rco
Group683	20	7	ricinus setaria arabidopsis gossypium glycine sorghum oryza	AT1G18540_at AT1G74050_at AT1G74060_at Glyma05g31760_gm Glyma08g14995_gm Glyma08g15000_gm Glyma08g16130_gm Glyma15g42620_gm Gorai.002G156900_gorai Gorai.002G228400_gorai Gorai.012G100600_gorai Gorai.007G361900_gorai 29703.m001541_rco 30152.m002411_rco LOC_Os02g37862_os Si018309m_si Sb06g019800_sb LOC_Os04g39700_os Si011023m_si Sb04g024500_sb
Group684	20	7	ricinus setaria arabidopsis gossypium glycine sorghum oryza	AT1G18670_at AT1G74330_at AT3G01085_at AT5G39420_at Glyma04g32970_gm Glyma05g00810_gm Glyma06g21210_gm Glyma17g11111_gm Glyma08g26220_gm Glyma13g05710_gm Glyma18g49820_gm Glyma19g03140_gm Gorai.003G098600_gorai Gorai.006G013200_gorai Gorai.006G267300_gorai LOC_Os07g40550_os 30138.m004033_rco Si029081m_si Sb02g038280_sb 29635.m000467_rco
Group685	20	7	ricinus setaria arabidopsis gossypium glycine sorghum oryza	AT1G30620_at AT4G20460_at AT5G44480_at Glyma05g30410_gm Glyma08g13540_gm Glyma09g03490_gm Glyma15g14433_gm Gorai.010G142300_gorai Gorai.010G220700_gorai Gorai.011G006300_gorai LOC_Os04g52730_os LOC_Os07g04690_os LOC_Os08g03570_os Si010226m_si Si029946m_si Si035930m_si Sb01g037860_sb Sb02g002660_sb Sb06g028720_sb 29776.m000489_rco
Group686	20	6	ricinus setaria arabidopsis gossypium sorghum oryza	AT2G28700_at AT3G05860_at LOC_Os03g38610_os LOC_Os04g24790_os LOC_Os04g24800_os LOC_Os04g24810_os LOC_Os04g25870_os LOC_Os04g25920_os LOC_Os04g25930_os LOC_Os04g28970_os LOC_Os08g33130_os Si019470m_si Si038973m_si Sb05g023890_sb Sb05g023895_sb Sb05g023910_sb Gorai.007G363700_gorai 30128.m008984_rco Si004188m_si Sb01g015720_sb
Group687	20	7	ricinus setaria arabidopsis gossypium glycine sorghum oryza	AT1G34040_at AT1G34060_at Glyma02g08500_gm Glyma09g07320_gm Glyma09g07330_gm Glyma09g07340_gm Glyma16g27630_gm Glyma16g28010_gm LOC_Os01g51980_os LOC_Os01g52010_os 29863.m001106_rco 29863.m001107_rco Si001193m_si Si001197m_si Si003999m_si Sb03g032980_sb Gorai.001G040000_gorai Glyma02g09130_gm 29863.m001110_rco Gorai.001G183500_gorai
Group688	20	7	ricinus setaria arabidopsis gossypium glycine sorghum oryza	AT1G34130_at AT5G19690_at Glyma01g01270_gm Glyma09g29470_gm Glyma16g08410_gm Glyma16g33881_gm Gorai.010G075800_gorai Gorai.013G229700_gorai Gorai.011G219600_gorai Gorai.013G004300_gorai Si000402m_si Si021271m_si Si021341m_si Sb03g034385_sb Sb06g032800_sb Sb09g025920_sb LOC_Os04g57890_os 29912.m005461_rco 30189.m001674_rco LOC_Os05g44360_os
Group689	20	7	ricinus setaria arabidopsis gossypium glycine sorghum oryza	AT1G37130_at AT1G77760_at Glyma06g11430_gm Glyma13g02510_gm Glyma14g33480_gm Glyma14g33490_gm Glyma13g02535_gm Gorai.002G220700_gorai Gorai.004G064800_gorai Gorai.005G091600_gorai LOC_Os02g53130_os LOC_Os08g36480_os LOC_Os08g36500_os Si013224m_si Si016274m_si Si019646m_si Sb04g024300_sb Sb04g034470_sb Sb07g022750_sb 29908.m006209_rco
Group690	20	7	ricinus setaria arabidopsis gossypium glycine sorghum oryza	AT1G48090_at AT4G17140_at Glyma07g36065_gm Glyma11g04260_gm Gorai.003G179200_gorai Gorai.004G190500_gorai Gorai.005G069700_gorai Gorai.011G204400_gorai 29822.m003519_rco 29889.m003361_rco Si016056m_si Si033825m_si LOC_Os02g27110_os Si016089m_si Sb01g028683_sb Sb04g018050_sb LOC_Os10g41560_os Sb01g028690_sb LOC_Os02g27130_os Sb04g018060_sb
Group691	20	7	ricinus setaria arabidopsis gossypium glycine sorghum oryza	AT1G55200_at AT3G13690_at Glyma05g36280_gm Glyma07g01350_gm Glyma08g03340_gm Glyma08g20750_gm Glyma13g42760_gm Glyma15g02680_gm Gorai.009G140500_gorai Gorai.010G081600_gorai Gorai.011G066500_gorai LOC_Os01g41870_os LOC_Os05g51190_os 28694.m000686_rco 29912.m005389_rco Si000426m_si Si021334m_si Sb03g027100_sb Sb09g030480_sb AT5G56790_at
Group692	20	7	ricinus setaria arabidopsis gossypium glycine sorghum oryza	AT1G55360_at AT3G13510_at AT5G56530_at Glyma05g30070_gm Glyma08g13210_gm Glyma15g42010_gm Glyma08g17180_gm Gorai.001G241400_gorai Gorai.009G000100_gorai LOC_Os03g59240_os LOC_Os07g10530_os LOC_Os07g38590_os 28842.m000950_rco 29616.m000214_rco Si029227m_si Si029978m_si Si035911m_si Sb01g004360_sb Sb02g006130_sb Sb02g037130_sb
Group693	20	7	ricinus setaria arabidopsis gossypium glycine sorghum oryza	AT1G55860_at AT1G70320_at Glyma02g38020_gm Glyma04g10481_gm Glyma05g26360_gm Glyma06g10360_gm Glyma08g09270_gm Glyma14g36180_gm Gorai.002G100900_gorai Gorai.009G228200_gorai Gorai.009G278900_gorai Gorai.010G033100_gorai LOC_Os09g07900_os LOC_Os12g24080_os 29596.m000712_rco 29629.m001405_rco Si020939m_si Si028637m_si Sb02g016200_sb Sb08g012560_sb
Group694	20	7	ricinus setaria arabidopsis gossypium glycine sorghum oryza	AT1G58030_at AT3G03720_at AT5G36940_at Glyma05g11410_gm Glyma16g04050_gm Glyma19g29440_gm Glyma19g29450_gm Gorai.007G255700_gorai Gorai.007G255800_gorai Gorai.013G195800_gorai LOC_Os03g45170_os LOC_Os12g42850_os Si021473m_si Si034651m_si Sb01g013100_sb Sb01g021240_sb Sb08g022100_sb 30072.m000947_rco LOC_Os10g30090_os 30072.m000948_rco
Group695	20	3	arabidopsis gossypium glycine	AT1G65985_at AT1G67150_at AT2G28580_at AT2G44930_at AT3G60470_at Glyma03g26750_gm Glyma03g26760_gm Glyma03g26770_gm Glyma03g26810_gm Glyma07g14350_gm Glyma07g14390_gm Glyma07g14401_gm Glyma07g14410_gm Glyma07g14431_gm Glyma07g14450_gm Glyma03g26796_gm Glyma03g26783_gm Gorai.013G197900_gorai Gorai.013G198300_gorai Gorai.013G198400_gorai
Group696	20	6	ricinus setaria arabidopsis gossypium glycine oryza	AT1G66410_at AT5G37780_at LOC_Os05g41210_os AT3G43810_at Glyma02g44350_gm Glyma03g00640_gm Glyma05g13900_gm Glyma14g04460_gm Glyma19g19680_gm Gorai.001G128100_gorai Gorai.004G012100_gorai Gorai.006G118400_gorai Gorai.009G080400_gorai LOC_Os01g16240_os LOC_Os03g20370_os LOC_Os07g48780_os 29828.m000387_rco 30089.m000988_rco Si002816m_si LOC_Os01g17190_os
Group697	20	7	ricinus setaria arabidopsis gossypium glycine sorghum oryza	AT1G67890_at AT3G06620_at AT3G06630_at AT3G06640_at AT5G49470_at Glyma07g36830_gm Glyma09g03980_gm Glyma17g03710_gm Gorai.005G067300_gorai Gorai.005G067400_gorai Gorai.006G080100_gorai Gorai.006G258400_gorai Gorai.011G200300_gorai Si021297m_si Si027523m_si Sb05g026530_sb Sb08g018240_sb LOC_Os12g37570_os 29889.m003302_rco LOC_Os11g45280_os
Group698	20	7	ricinus setaria arabidopsis gossypium glycine sorghum oryza	AT1G69620_at AT3G28900_at Glyma01g05740_gm Glyma02g11920_gm Glyma09g37360_gm Glyma18g49340_gm Gorai.006G017600_gorai Gorai.008G192800_gorai Gorai.012G054700_gorai Gorai.012G187300_gorai 28129.m000049_rco 29813.m001481_rco Glyma08g41280_gm LOC_Os09g24690_os Si011205m_si Si014672m_si Si014673m_si Sb02g024610_sb LOC_Os08g06040_os Sb07g003770_sb
Group699	20	7	ricinus setaria arabidopsis gossypium glycine sorghum oryza	AT1G72250_at AT2G22610_at Glyma01g02620_gm Glyma09g33340_gm Glyma08g18590_gm Glyma09g26310_gm Glyma15g40350_gm Glyma17g20391_gm Gorai.002G032500_gorai Gorai.008G093800_gorai Gorai.009G228400_gorai 29235.m000232_rco 29591.m000139_rco 29596.m000713_rco LOC_Os12g42160_os Si021249m_si Si034000m_si Sb01g049720_sb Sb08g021670_sb LOC_Os03g02290_os
Group700	20	7	ricinus setaria arabidopsis gossypium glycine sorghum oryza	AT1G74790_at AT5G39970_at AT5G62630_at Glyma04g34600_gm Glyma06g20070_gm Gorai.003G071100_gorai Gorai.003G098800_gorai Gorai.006G023100_gorai LOC_Os03g48540_os LOC_Os07g09520_os LOC_Os12g44230_os 29822.m003451_rco 30147.m014047_rco 30147.m014048_rco Si021375m_si Si029102m_si Sb01g011490_sb Sb02g005700_sb Sb08g023160_sb Si035078m_si
Group701	20	7	ricinus setaria arabidopsis gossypium glycine sorghum oryza	AT1G77130_at AT3G18660_at Glyma0214s00200_gm Glyma02g40480_gm Glyma04g39240_gm Glyma05g04770_gm Glyma05g32370_gm Glyma06g15690_gm Glyma14g28370_gm Gorai.007G064800_gorai Gorai.009G284700_gorai Gorai.011G116600_gorai Gorai.013G105100_gorai 27985.m000870_rco 30136.m001026_rco Si000669m_si Si021461m_si Sb03g041660_sb Sb09g020930_sb LOC_Os01g65780_os
Group702	20	7	ricinus setaria arabidopsis gossypium glycine sorghum oryza	AT2G20900_at AT4G28130_at Glyma06g39760_gm Glyma06g45450_gm Glyma12g22280_gm Glyma12g32670_gm Gorai.002G077100_gorai Gorai.008G151800_gorai Gorai.013G073400_gorai LOC_Os01g57420_os LOC_Os04g54200_os LOC_Os08g08110_os 29983.m003279_rco 30027.m000834_rco Si001229m_si Si009926m_si Si013477m_si Sb06g029820_sb Sb07g004970_sb Sb03g036560_sb
Group703	20	7	ricinus setaria arabidopsis gossypium glycine sorghum oryza	AT2G21600_at AT4G39220_at Glyma04g01360_gm Glyma04g01370_gm Glyma06g01400_gm Glyma06g01410_gm Glyma05g20940_gm Glyma17g18430_gm Gorai.005G244700_gorai Gorai.008G029700_gorai Gorai.013G035900_gorai 30170.m014222_rco LOC_Os01g01640_os Si007332m_si Sb10g029440_sb Si002979m_si LOC_Os06g49460_os Gorai.003G013600_gorai 29634.m002115_rco Gorai.010G009200_gorai
Group704	20	7	ricinus setaria arabidopsis gossypium glycine sorghum oryza	AT2G31610_at AT3G53870_at AT5G35530_at Glyma09g28440_gm Glyma10g26790_gm Glyma10g26890_gm Glyma16g33230_gm Glyma16g33240_gm Glyma20g21190_gm Gorai.001G014700_gorai Gorai.009G034700_gorai Gorai.009G041200_gorai LOC_Os07g41750_os LOC_Os03g38000_os 29739.m003605_rco Si014067m_si Sb07g004290_sb Sb02g038990_sb 29912.m005275_rco Si030996m_si
Group705	20	7	ricinus setaria arabidopsis gossypium glycine sorghum oryza	AT2G39390_at AT3G09500_at AT3G55170_at AT5G02610_at Glyma10g05270_gm Glyma10g43770_gm Glyma13g19650_gm Glyma13g40700_gm Glyma15g04730_gm Glyma20g38480_gm Gorai.003G137400_gorai Gorai.004G003700_gorai Gorai.009G316700_gorai Gorai.011G245300_gorai Si011339m_si Si018710m_si Sb04g020240_sb Sb04g020440_sb LOC_Os02g30050_os 29788.m000318_rco
Group706	20	7	ricinus setaria arabidopsis gossypium glycine sorghum oryza	AT2G39800_at AT3G55610_at Glyma01g24530_gm Glyma02g41850_gm Glyma03g12240_gm Glyma07g16510_gm Glyma14g07120_gm Glyma18g03830_gm Glyma18g40770_gm Gorai.002G256200_gorai Gorai.007G377200_gorai Gorai.011G269700_gorai Gorai.012G107700_gorai LOC_Os01g62900_os LOC_Os05g38150_os Si000348m_si Si021235m_si Sb03g039820_sb Sb09g022290_sb 30143.m001194_rco
Group707	20	7	ricinus setaria arabidopsis gossypium glycine sorghum oryza	AT2G42740_at AT3G58700_at AT4G18730_at Glyma04g12320_gm Glyma06g42460_gm Glyma06g42680_gm Glyma06g48130_gm Glyma12g15800_gm Glyma15g36190_gm Gorai.006G089700_gorai Gorai.009G161300_gorai Gorai.010G160100_gorai Gorai.010G241400_gorai Gorai.011G038200_gorai Sb04g008530_sb Sb04g008540_sb LOC_Os02g14059_os 30170.m014045_rco Si011152m_si 30026.m001448_rco
Group708	20	7	ricinus setaria arabidopsis gossypium glycine sorghum oryza	AT2G45290_at AT3G60750_at Glyma03g03200_gm Glyma10g43990_gm Glyma20g38720_gm Gorai.001G174600_gorai Gorai.007G090400_gorai Gorai.008G113400_gorai Gorai.008G113500_gorai LOC_Os04g19740_os LOC_Os06g04270_os 28507.m000160_rco 30174.m008857_rco Si000472m_si Si005927m_si Si008821m_si Sb06g004280_sb Sb09g005230_sb Sb10g002220_sb Sb10g002250_sb
Group709	20	7	ricinus setaria arabidopsis gossypium glycine sorghum oryza	AT2G46260_at AT3G61600_at Glyma03g41570_gm Glyma07g06700_gm Glyma11g02180_gm Glyma16g03260_gm Glyma19g44170_gm Gorai.004G043000_gorai Gorai.007G025100_gorai Gorai.007G104800_gorai Gorai.008G122900_gorai Gorai.008G251700_gorai LOC_Os02g16000_os LOC_Os06g31100_os 30174.m008694_rco 30190.m010774_rco Si006167m_si Si016848m_si Sb04g009720_sb Sb10g020060_sb
Group710	20	7	ricinus setaria arabidopsis gossypium glycine sorghum oryza	AT3G07010_at AT3G24670_at AT4G13210_at AT5G48900_at AT3G24230_at AT4G13710_at Glyma08g47161_gm Glyma18g38430_gm Glyma20g19200_gm Glyma10g24630_gm Gorai.001G184600_gorai Gorai.007G152500_gorai Gorai.009G339700_gorai Gorai.006G219800_gorai Gorai.011G161900_gorai AT1G04680_at 30204.m001796_rco LOC_Os04g05050_os Si010221m_si Sb06g001410_sb
Group711	20	7	ricinus setaria arabidopsis gossypium glycine sorghum oryza	AT3G14415_at AT3G14420_at Glyma05g27300_gm Glyma08g10250_gm Glyma08g10290_gm Glyma08g18750_gm Glyma15g40140_gm Gorai.002G037900_gorai Gorai.002G038000_gorai Gorai.009G154200_gorai Gorai.006G092300_gorai LOC_Os03g57220_os LOC_Os07g05820_os Si029923m_si Si040072m_si 29693.m001985_rco Sb01g005960_sb Si010412m_si LOC_Os04g53210_os Sb06g028990_sb
Group712	20	7	ricinus setaria arabidopsis gossypium glycine sorghum oryza	AT3G23550_at AT3G23560_at Glyma13g35060_gm Glyma13g35065_gm Glyma13g35080_gm Gorai.002G068800_gorai Gorai.009G381600_gorai Gorai.009G381900_gorai Gorai.009G382800_gorai Gorai.013G169900_gorai Gorai.013G170000_gorai Si001176m_si Si004326m_si Si029332m_si Si029625m_si LOC_Os07g31884_os 29668.m000314_rco Sb02g000770_sb LOC_Os07g01750_os Sb02g034090_sb
Group713	20	7	ricinus setaria arabidopsis gossypium glycine sorghum oryza	AT3G28580_at AT5G40010_at Glyma05g01540_gm Glyma17g10350_gm Glyma09g37660_gm Glyma18g48920_gm Glyma19g02180_gm Gorai.001G257500_gorai Gorai.001G258100_gorai Gorai.006G026000_gorai Gorai.006G026100_gorai LOC_Os12g24320_os LOC_Os12g44190_os Si021728m_si Si021840m_si Sb08g023140_sb Sb08g023150_sb 29822.m003444_rco Gorai.007G034600_gorai 30147.m014045_rco
Group714	20	7	ricinus setaria arabidopsis gossypium glycine sorghum oryza	AT3G30390_at AT5G38820_at Glyma08g28190_gm Glyma13g06930_gm Glyma18g51221_gm Glyma19g04990_gm Glyma19g05000_gm Gorai.001G206000_gorai Gorai.007G178200_gorai Gorai.008G059300_gorai LOC_Os02g09810_os LOC_Os06g42720_os Si006392m_si Si017155m_si Sb04g006160_sb Sb10g024790_sb 27448.m000068_rco Si029801m_si Sb10g010290_sb LOC_Os06g16420_os
Group715	20	7	ricinus setaria arabidopsis gossypium glycine sorghum oryza	AT3G44830_at AT5G13640_at Glyma07g04080_gm Glyma12g08915_gm Glyma13g16790_gm Glyma16g00790_gm Glyma17g05910_gm Glyma11g19570_gm Gorai.001G118800_gorai Gorai.004G284600_gorai Gorai.006G095300_gorai Gorai.010G086400_gorai Gorai.010G234300_gorai Gorai.013G258900_gorai 29706.m001305_rco 29912.m005286_rco 29991.m000626_rco LOC_Os09g27210_os Si029118m_si Sb02g026010_sb
Group716	20	4	ricinus arabidopsis gossypium glycine	AT3G44900_at AT5G22900_at Glyma02g38320_gm Glyma05g28640_gm Glyma18g00440_gm Glyma14g04203_gm Glyma14g04210_gm Glyma20g08765_gm Glyma11g36530_gm Glyma14g04230_gm Gorai.001G009000_gorai Gorai.009G007800_gorai Gorai.013G100400_gorai Gorai.013G100500_gorai Gorai.004G007400_gorai Gorai.004G007500_gorai Gorai.004G007600_gorai Gorai.004G007700_gorai Gorai.004G007800_gorai 30203.m000412_rco
Group717	20	7	ricinus setaria arabidopsis gossypium glycine sorghum oryza	AT3G49350_at AT5G24390_at Glyma04g41000_gm Glyma06g13850_gm Glyma14g25810_gm Gorai.004G123000_gorai Gorai.007G016600_gorai Gorai.008G258300_gorai Gorai.007G020000_gorai LOC_Os08g43380_os LOC_Os09g35960_os 30213.m000671_rco 30213.m000672_rco Si013483m_si Si029356m_si Sb02g030630_sb Sb07g025070_sb AT5G41940_at 30068.m002571_rco AT5G53570_at
Group718	20	7	ricinus setaria arabidopsis gossypium glycine sorghum oryza	AT3G50220_at AT5G67210_at Glyma01g39590_gm Glyma05g15700_gm Glyma11g05660_gm Glyma17g18510_gm Glyma02g11720_gm Glyma07g33890_gm Gorai.007G055100_gorai Gorai.007G216600_gorai Gorai.008G078100_gorai AT2G15440_at Gorai.005G236300_gorai LOC_Os06g47310_os 29644.m000183_rco Si017772m_si Sb10g027930_sb 29801.m003135_rco LOC_Os02g06380_os Sb04g004070_sb
Group719	20	7	ricinus setaria arabidopsis gossypium glycine sorghum oryza	AT3G51740_at AT3G56100_at Glyma01g31590_gm Glyma03g05680_gm Glyma02g42920_gm Glyma11g35710_gm Glyma14g06051_gm Glyma18g02681_gm Gorai.010G194100_gorai Gorai.011G289900_gorai LOC_Os11g01620_os LOC_Os12g01700_os Si009399m_si Si027926m_si Sb05g000670_sb Sb08g000710_sb 29820.m001011_rco Sb01g038140_sb LOC_Os03g18630_os Si034267m_si
Group720	20	7	ricinus setaria arabidopsis gossypium glycine sorghum oryza	AT4G17720_at AT5G46870_at Glyma01g01950_gm Glyma09g33960_gm Gorai.003G184200_gorai Gorai.008G224700_gorai Si002298m_si Si003896m_si Si010634m_si Si012693m_si Si027261m_si Si039866m_si LOC_Os04g50790_os 29682.m000595_rco Sb06g027200_sb Si007088m_si Sb10g000940_sb Gorai.003G053100_gorai LOC_Os06g02240_os 30073.m002271_rco
Group721	20	7	ricinus setaria arabidopsis gossypium glycine sorghum oryza	AT4G19130_at AT5G45400_at Gorai.008G220300_gorai Gorai.013G225700_gorai 29827.m002600_rco 29912.m005276_rco Si019046m_si Si024444m_si Si021256m_si Sb04g020190_sb Sb09g001260_sb Sb09g001240_sb Sb09g001250_sb AT2G06510_at Glyma09g34670_gm Glyma15g19090_gm LOC_Os02g53680_os Si016596m_si Sb04g034780_sb LOC_Os05g02040_os
Group722	20	7	ricinus setaria arabidopsis gossypium glycine sorghum oryza	AT5G03540_at AT5G52340_at AT5G52350_at Glyma10g23810_gm Glyma10g34000_gm Glyma13g05044_gm Glyma20g17500_gm Glyma20g33590_gm Gorai.006G149900_gorai Gorai.011G229600_gorai LOC_Os04g58880_os LOC_Os11g05880_os 29439.m000220_rco 30184.m001174_rco Si011725m_si Si026104m_si Si021449m_si Sb05g003650_sb Sb06g033600_sb Sb08g003730_sb
Group723	20	7	ricinus setaria arabidopsis gossypium glycine sorghum oryza	AT5G45500_at AT5G45520_at Glyma02g03500_gm Glyma08g39591_gm Glyma08g41544_gm Glyma08g41820_gm Glyma08g41951_gm Glyma08g42100_gm Glyma09g39670_gm Glyma18g11590_gm Glyma18g13064_gm Glyma18g13175_gm Glyma18g13650_gm Glyma18g46517_gm 29669.m000799_rco 29669.m000800_rco LOC_Os01g58520_os Si034685m_si Sb03g037130_sb Gorai.008G221300_gorai
Group724	20	7	ricinus setaria arabidopsis gossypium glycine sorghum oryza	ATCG00890_at ATCG01250_at LOC_Os04g16742_os LOC_Os04g16854_os LOC_Os07g25004_os LOC_Os08g15248_os 29070.m000134_rco 30185.m000922_rco 30185.m000933_rco 45070.m000008_rco Glyma05g19661_gm Gorai.003G150500_gorai Si020841m_si Sb10g024940_sb Glyma01g24811_gm Gorai.003G096400_gorai Glyma10g07935_gm Si020857m_si Gorai.009G394900_gorai 30033.m000236_rco
Group725	20	7	ricinus setaria arabidopsis gossypium glycine sorghum oryza	Glyma01g02790_gm Glyma08g38201_gm Glyma09g33220_gm Glyma18g29440_gm Glyma11g19420_gm Glyma12g30670_gm Glyma12g09060_gm Glyma17g05280_gm AT2G27810_at Gorai.001G119800_gorai 29991.m000660_rco AT4G38050_at Gorai.007G058700_gorai LOC_Os07g30810_os 28535.m000119_rco Si028981m_si Sb02g033650_sb LOC_Os01g63870_os Si000516m_si Sb03g040390_sb
Group726	20	6	ricinus setaria gossypium glycine sorghum oryza	Glyma01g06720_gm Glyma02g12660_gm Glyma08g41100_gm Glyma18g15230_gm Glyma18g15310_gm Glyma18g15330_gm Gorai.003G123100_gorai Gorai.009G389700_gorai Gorai.008G118600_gorai Gorai.008G128500_gorai Gorai.009G389400_gorai Sb02g009360_sb Sb02g009370_sb Sb02g009380_sb LOC_Os07g19040_os Si033231m_si 29717.m000230_rco Gorai.004G154400_gorai 29595.m000280_rco 30174.m008677_rco
Group727	20	7	ricinus setaria arabidopsis gossypium glycine sorghum oryza	Glyma01g10081_gm Glyma02g14175_gm Glyma08g28430_gm Glyma18g51380_gm Gorai.005G149100_gorai Gorai.013G102500_gorai LOC_Os02g39790_os LOC_Os02g39795_os LOC_Os04g42090_os LOC_Os04g42095_os AT3G25570_at 30138.m003848_rco Si010282m_si Sb06g021540_sb Gorai.004G045700_gorai Glyma17g07830_gm Gorai.009G008500_gorai Sb04g025720_sb 27772.m000038_rco Si017413m_si
Group728	20	2	gossypium glycine	Glyma09g27733_gm Glyma14g13225_gm Gorai.001G087700_gorai Gorai.002G201400_gorai Gorai.003G092000_gorai Gorai.003G115200_gorai Gorai.003G148300_gorai Gorai.004G080800_gorai Gorai.004G105300_gorai Gorai.006G078300_gorai Gorai.007G214300_gorai Gorai.008G047900_gorai Gorai.008G070700_gorai Gorai.010G126200_gorai Gorai.011G123900_gorai Gorai.011G163900_gorai Gorai.011G206800_gorai Gorai.012G130200_gor…
Group729	20	7	ricinus setaria arabidopsis gossypium glycine sorghum oryza	Glyma01g29950_gm Glyma03g07750_gm Glyma07g18270_gm Glyma18g43120_gm Gorai.010G196600_gorai Gorai.011G289200_gorai Gorai.013G017700_gorai AT5G05610_at Gorai.012G114500_gorai LOC_Os07g12910_os 28162.m000123_rco Si030965m_si Si037171m_si Sb02g006980_sb LOC_Os03g60390_os 29701.m000581_rco Si010912m_si Sb01g003420_sb LOC_Os05g07040_os Sb09g004740_sb
Group730	20	7	ricinus arabidopsis setaria gossypium glycine sorghum oryza	Glyma01g32040_gm Glyma01g32070_gm Glyma03g05010_gm Glyma09g41560_gm Glyma18g44120_gm Gorai.004G095100_gorai Gorai.004G095500_gorai Gorai.004G095800_gorai 29718.m000129_rco 29718.m000131_rco Si031140m_si Si032425m_si Si033387m_si AT3G11740_at Gorai.005G123000_gorai LOC_Os07g12730_os 29718.m000130_rco Sb02g006920_sb Sb02g006890_sb Si032629m_si
Group731	20	3	ricinus gossypium glycine	Glyma01g32270_gm Glyma01g32310_gm Glyma03g04660_gm Glyma03g04670_gm Glyma03g04700_gm Glyma03g04710_gm Glyma03g04720_gm Glyma03g04740_gm Glyma03g04750_gm Glyma03g04760_gm Gorai.006G233800_gorai Gorai.006G233900_gorai Gorai.006G234100_gorai Gorai.006G234200_gorai Gorai.N001200_gorai Gorai.N001400_gorai Gorai.011G129800_gorai Gorai.N001300_gorai 30015.m000222_rco 30015.m000223_rco
Group732	20	7	ricinus arabidopsis setaria gossypium glycine sorghum oryza	Glyma01g32450_gm Glyma03g04450_gm Glyma09g41270_gm Glyma02g40200_gm Glyma14g38390_gm Glyma18g06076_gm Glyma18g44761_gm Glyma11g26210_gm Gorai.011G128900_gorai Gorai.013G272100_gorai LOC_Os11g02300_os LOC_Os11g02305_os LOC_Os12g02250_os 29044.m000164_rco 29804.m001481_rco Si009574m_si Si026086m_si AT3G51630_at AT5G58350_at Sb05g001070_sb
Group733	20	7	ricinus setaria arabidopsis gossypium glycine sorghum oryza	Glyma02g02140_gm Glyma10g02270_gm Glyma03g39480_gm Glyma10g29200_gm Glyma19g42090_gm Glyma20g38080_gm Gorai.004G090300_gorai Gorai.007G128000_gorai Gorai.008G145000_gorai LOC_Os03g22340_os LOC_Os07g47710_os AT3G05560_at Gorai.007G300700_gorai 29726.m004061_rco 29986.m001621_rco Si031166m_si Sb02g042710_sb 30128.m008842_rco Sb01g035740_sb Si037349m_si
Group734	20	1	glycine	Glyma02g07410_gm Glyma13g04221_gm Glyma16g26400_gm Glyma08g42440_gm Glyma08g42450_gm Glyma08g42490_gm Glyma08g42500_gm Glyma10g06870_gm Glyma11g29060_gm Glyma11g29070_gm Glyma15g38670_gm Glyma18g12180_gm Glyma18g12210_gm Glyma18g12280_gm Glyma18g12320_gm Glyma18g13840_gm Glyma20g08830_gm Glyma10g06990_gm Glyma18g12230_gm Glyma18g06660_gm
Group735	20	2	glycine oryza	Glyma0384s00200_gm Glyma0712s00200_gm Glyma16g30350_gm Glyma16g30363_gm Glyma16g30480_gm Glyma16g30521_gm Glyma16g30600_gm Glyma16g30711_gm Glyma16g30725_gm Glyma16g30801_gm Glyma16g30830_gm Glyma16g30921_gm Glyma16g31030_gm Glyma16g31081_gm Glyma16g31210_gm Glyma16g31445_gm Glyma16g31551_gm Glyma16g31790_gm Glyma16g31130_gm LOC_Os12g17550_os
Group736	20	3	ricinus gossypium glycine	Glyma03g26394_gm Glyma03g26437_gm Glyma03g26480_gm Glyma03g26520_gm Glyma07g14060_gm Glyma09g37780_gm Glyma18g48730_gm Glyma18g48721_gm Glyma18g48741_gm Glyma03g26530_gm Glyma07g14070_gm Gorai.004G070500_gorai Gorai.004G070600_gorai Gorai.004G070700_gorai Gorai.004G070800_gorai Gorai.007G086000_gorai Gorai.008G108600_gorai 30174.m008755_rco 30174.m008756_rco 30174.m008759_rco
Group737	20	7	ricinus setaria arabidopsis gossypium glycine sorghum oryza	Glyma03g29500_gm Glyma09g15600_gm Glyma10g21950_gm Glyma12g36600_gm Glyma13g27280_gm Glyma15g43030_gm Glyma19g32340_gm Gorai.002G152300_gorai Gorai.002G152400_gorai Gorai.003G093600_gorai Gorai.004G037500_gorai Gorai.006G138100_gorai 27810.m000633_rco 27810.m000634_rco AT2G41900_at LOC_Os03g49170_os Si034386m_si Sb01g011150_sb AT5G12850_at 30169.m006450_rco
Group738	20	7	ricinus arabidopsis setaria gossypium glycine sorghum oryza	Glyma03g33480_gm Glyma05g27650_gm Glyma08g10640_gm Glyma10g05600_gm Glyma11g37500_gm Glyma13g19960_gm Glyma18g01450_gm Glyma19g36211_gm Gorai.005G173400_gorai Gorai.006G169000_gorai LOC_Os11g01200_os LOC_Os12g01200_os 29805.m001491_rco 29929.m004756_rco Si009297m_si Si025932m_si Sb03g047530_sb Sb05g000280_sb AT1G67720_at AT2G37050_at
Group739	20	7	ricinus arabidopsis setaria gossypium glycine sorghum oryza	Glyma03g38630_gm Glyma10g28190_gm Glyma19g41220_gm Glyma20g22180_gm Glyma10g28010_gm Glyma10g28020_gm Gorai.004G044700_gorai Gorai.004G148000_gorai Gorai.008G133400_gorai Si023185m_si Si023189m_si Sb03g005150_sb Sb03g009430_sb AT1G02335_at LOC_Os05g19670_os 30076.m004521_rco AT1G09560_at 30128.m008995_rco LOC_Os01g14670_os Sb02g004500_sb
Group740	20	7	ricinus setaria arabidopsis gossypium glycine sorghum oryza	Glyma03g40530_gm Glyma10g30200_gm Glyma19g43190_gm Glyma20g37190_gm Gorai.004G245600_gorai Gorai.006G238800_gorai Gorai.007G285500_gorai Gorai.013G121400_gorai Gorai.013G201800_gorai LOC_Os01g52490_os LOC_Os06g36160_os LOC_Os02g13530_os 30128.m008632_rco 30198.m000872_rco AT5G28060_at Si003304m_si Sb04g008130_sb Sb10g021950_sb Si018655m_si Sb03g033230_sb
Group741	20	6	ricinus setaria gossypium glycine sorghum oryza	Glyma03g40680_gm Glyma10g30360_gm Glyma03g40870_gm Glyma03g40880_gm Glyma19g43360_gm Glyma19g27130_gm Gorai.007G283200_gorai Gorai.007G282500_gorai Gorai.007G282600_gorai Gorai.007G282900_gorai Gorai.007G283000_gorai Gorai.007G283400_gorai 30128.m008599_rco 30128.m008600_rco 30128.m008601_rco 30128.m008604_rco Si036472m_si Sb01g021470_sb LOC_Os10g28320_os Gorai.013G121000_gorai
Group742	20	6	ricinus setaria gossypium glycine sorghum oryza	Glyma04g04065_gm Glyma06g04235_gm Glyma06g04240_gm Glyma17g36121_gm Gorai.005G102900_gorai Gorai.010G018500_gorai Gorai.010G018600_gorai Gorai.010G018700_gorai Gorai.010G018800_gorai Gorai.010G018900_gorai 30170.m013894_rco 30170.m013895_rco Sb02g039430_sb Sb02g039433_sb LOC_Os03g27790_os Si031651m_si LOC_Os09g28510_os Sb02g026680_sb Si031635m_si 30170.m013892_rco
Group743	20	7	ricinus arabidopsis setaria gossypium glycine sorghum oryza	Glyma04g35390_gm Glyma05g02080_gm Glyma06g19500_gm Glyma13g23840_gm Glyma17g09830_gm Glyma19g01250_gm Gorai.001G261300_gorai Gorai.007G076700_gorai Gorai.008G294700_gorai Gorai.012G061300_gorai LOC_Os01g45380_os LOC_Os05g50190_os 29822.m003346_rco 30147.m013969_rco Si001833m_si Si022280m_si Sb03g029240_sb Sb09g029440_sb AT3G01490_at AT5G50000_at
Group744	20	6	ricinus setaria arabidopsis glycine sorghum oryza	Glyma05g04460_gm Glyma05g04490_gm Glyma17g14910_gm Glyma17g14921_gm Glyma17g14930_gm Glyma05g04470_gm 28603.m000174_rco 28603.m000166_rco 28603.m000167_rco 28603.m000168_rco 28603.m000169_rco Sb04g032640_sb Sb04g032650_sb Sb04g032660_sb Sb04g032670_sb AT2G45180_at LOC_Os02g44320_os Sb01g050360_sb Si019224m_si Sb04g032620_sb
Group745	20	7	ricinus setaria arabidopsis gossypium glycine sorghum oryza	Glyma05g06570_gm Glyma05g27760_gm Glyma16g06770_gm Glyma19g22660_gm Glyma19g24420_gm Glyma08g10730_gm Glyma11g37350_gm Glyma18g01310_gm Gorai.005G171800_gorai Gorai.007G073900_gorai Gorai.012G089300_gorai 29929.m004736_rco 30190.m010983_rco AT3G01750_at LOC_Os02g38970_os Si016466m_si Sb04g025150_sb LOC_Os05g23320_os Si016657m_si Sb04g020550_sb
Group746	20	6	ricinus setaria gossypium glycine sorghum oryza	Glyma05g08380_gm Glyma05g08400_gm Glyma06g24760_gm Glyma17g12610_gm Gorai.009G019400_gorai Gorai.009G019500_gorai Gorai.010G065100_gorai LOC_Os06g04950_os LOC_Os06g04990_os LOC_Os06g05000_os LOC_Os06g05010_os LOC_Os06g05020_os Si007555m_si 28320.m001093_rco Sb10g002820_sb Si007560m_si Si007570m_si Sb10g002880_sb Sb10g002900_sb Sb10g002890_sb
Group747	20	7	ricinus arabidopsis setaria gossypium glycine sorghum oryza	Glyma05g22370_gm Glyma05g22380_gm Glyma10g40411_gm Glyma17g17470_gm Glyma17g17490_gm Glyma20g26920_gm Gorai.003G029500_gorai Gorai.005G232400_gorai Gorai.007G222400_gorai Gorai.013G050000_gorai LOC_Os03g41350_os LOC_Os12g39380_os Si021454m_si Si035038m_si Sb01g014760_sb Sb08g019560_sb AT2G14820_at 28152.m000907_rco Si034758m_si Sb01g043540_sb
Group748	20	7	ricinus setaria arabidopsis gossypium glycine sorghum oryza	Glyma05g37410_gm Glyma07g07160_gm Glyma08g02130_gm Glyma09g39060_gm Glyma11g02390_gm Glyma16g03600_gm Glyma18g47280_gm Gorai.003G085900_gorai Gorai.004G137900_gorai Gorai.007G024400_gorai Gorai.007G103200_gorai Gorai.008G119600_gorai Gorai.008G250100_gorai 30174.m008659_rco 30190.m011272_rco AT3G61510_at AT4G11280_at LOC_Os04g48850_os Si009971m_si Sb06g026160_sb
Group749	20	4	ricinus setaria gossypium glycine	Glyma09g06591_gm Gorai.001G187600_gorai Gorai.001G249300_gorai Gorai.003G055100_gorai Gorai.004G055000_gorai Gorai.008G079400_gorai Gorai.008G089700_gorai Gorai.005G157700_gorai Gorai.009G348700_gorai Gorai.010G174300_gorai Gorai.005G152500_gorai Gorai.013G018600_gorai 28152.m000874_rco 29673.m000908_rco 29705.m000588_rco 28637.m000209_rco 29769.m000452_rco Glyma10g05380_gm Si015508m_si 29910.m00…
Group750	20	7	ricinus setaria arabidopsis gossypium glycine sorghum oryza	Glyma06g35940_gm Glyma06g35956_gm Glyma10g28810_gm Glyma20g22920_gm Glyma10g28800_gm Glyma20g22910_gm Glyma20g22930_gm Gorai.007G306600_gorai Gorai.013G129500_gorai AT1G56440_at Gorai.007G306700_gorai LOC_Os05g03910_os 30128.m008912_rco Si022241m_si Sb09g002530_sb AT5G26850_at LOC_Os03g19520_os 30128.m008911_rco Si034078m_si Sb01g037420_sb
Group751	20	7	ricinus arabidopsis setaria gossypium glycine sorghum oryza	Glyma07g34640_gm Glyma12g08310_gm Glyma20g02380_gm Glyma11g20180_gm Gorai.008G048200_gorai Gorai.009G109900_gorai Gorai.013G268400_gorai LOC_Os03g64210_os LOC_Os12g17910_os Si021598m_si Si034840m_si Sb01g000380_sb Sb09g014430_sb AT2G28000_at 28359.m000285_rco 28822.m000031_rco AT5G18820_at Sb02g011260_sb LOC_Os09g38980_os Si029308m_si
Group752	20	7	ricinus arabidopsis setaria gossypium glycine sorghum oryza	Glyma08g33545_gm Glyma12g07890_gm Glyma13g40550_gm Glyma15g04850_gm Glyma16g19560_gm Gorai.003G139300_gorai Gorai.008G012600_gorai Gorai.013G065600_gorai LOC_Os04g23890_os LOC_Os11g01140_os LOC_Os12g01140_os 30130.m000276_rco 30162.m001273_rco Si009308m_si Si009318m_si Si025927m_si Sb07g014860_sb Sb08g000260_sb AT3G45780_at AT5G58140_at
Group753	20	6	ricinus setaria gossypium glycine sorghum oryza	Glyma08g36350_gm Glyma16g12090_gm Gorai.002G061600_gorai Gorai.002G063900_gorai Gorai.006G224100_gorai Gorai.006G224500_gorai Gorai.007G344300_gorai Gorai.008G173900_gorai Gorai.006G093700_gorai Si038931m_si Si039036m_si Si039693m_si Si039965m_si Sb03g033070_sb Sb03g040000_sb Sb03g041380_sb 30138.m003846_rco LOC_Os08g34330_os LOC_Os08g07810_os Si004220m_si
Group754	20	7	ricinus setaria arabidopsis gossypium glycine sorghum oryza	Glyma08g46550_gm Glyma11g36510_gm Glyma18g00410_gm Glyma19g03220_gm Gorai.005G032400_gorai Gorai.006G222700_gorai Gorai.007G155600_gorai Gorai.011G161800_gorai 29904.m002933_rco 29904.m002935_rco 30204.m001746_rco AT3G07130_at LOC_Os03g63074_os Si034687m_si Sb07g008300_sb AT4G13700_at LOC_Os08g17784_os 29904.m002992_rco Si013490m_si Sb01g001350_sb
Group755	20	7	ricinus setaria arabidopsis gossypium glycine sorghum oryza	Glyma09g15550_gm Glyma12g36610_gm Glyma12g36620_gm Glyma15g43021_gm Glyma13g27300_gm Glyma13g41460_gm Glyma15g03930_gm 29606.m000098_rco 29606.m000099_rco AT1G51340_at LOC_Os03g11734_os 30169.m006452_rco Si034942m_si Sb07g001800_sb AT3G08040_at Gorai.004G172500_gorai Gorai.006G128800_gorai Sb01g042740_sb LOC_Os10g13940_os Si035321m_si
Group756	20	7	ricinus arabidopsis setaria gossypium glycine sorghum oryza	Glyma10g01170_gm Glyma10g33245_gm Glyma20g21660_gm Glyma20g34410_gm Gorai.002G024900_gorai Gorai.005G047400_gorai Gorai.006G247200_gorai Gorai.011G171900_gorai LOC_Os01g56800_os LOC_Os05g43280_os Si000084m_si Si021004m_si AT1G04300_at 29844.m003155_rco AT5G43560_at LOC_Os12g40520_os Si021034m_si Sb03g036140_sb Sb08g020210_sb Sb09g024980_sb
Group757	20	7	ricinus setaria arabidopsis gossypium glycine sorghum oryza	Glyma10g06710_gm Glyma13g20920_gm Glyma11g20290_gm Glyma11g20300_gm Glyma12g29960_gm Glyma13g39920_gm Gorai.009G109000_gorai Gorai.009G109100_gorai Gorai.013G267400_gorai 29638.m000506_rco 29638.m000507_rco Sb07g022890_sb Sb07g022910_sb AT1G08080_at LOC_Os08g36630_os Si014238m_si Gorai.009G413500_gorai 30078.m002256_rco Si014201m_si Sb07g022880_sb
Group758	20	1	gossypium	Gorai.002G045200_gorai Gorai.002G050500_gorai Gorai.002G194400_gorai Gorai.004G257500_gorai Gorai.009G307800_gorai Gorai.009G446800_gorai Gorai.009G446900_gorai Gorai.009G447000_gorai Gorai.009G447100_gorai Gorai.009G447200_gorai Gorai.009G447300_gorai Gorai.009G447400_gorai Gorai.009G447500_gorai Gorai.009G447600_gorai Gorai.011G281500_gorai Gorai.011G281600_gorai Gorai.011G281700_gorai Gorai.N0…
Group759	20	1	gossypium	Gorai.002G062900_gorai Gorai.002G063000_gorai Gorai.009G369100_gorai Gorai.009G369400_gorai Gorai.009G369600_gorai Gorai.009G369900_gorai Gorai.009G371800_gorai Gorai.013G172900_gorai Gorai.004G189300_gorai Gorai.013G122100_gorai Gorai.006G204600_gorai Gorai.004G189400_gorai Gorai.004G189500_gorai Gorai.005G043300_gorai Gorai.004G189200_gorai Gorai.005G043400_gorai Gorai.004G103300_gorai Gorai.00…
Group760	20	4	ricinus setaria sorghum oryza	LOC_Os03g41640_os LOC_Os03g41940_os LOC_Os04g17200_os LOC_Os05g18960_os LOC_Os07g04470_os LOC_Os08g35980_os LOC_Os10g31360_os LOC_Os11g15000_os LOC_Os12g08530_os LOC_Os06g13620_os Sb02g026660_sb Sb03g035940_sb Sb05g008110_sb Sb05g022040_sb Sb06g012980_sb Sb06g014390_sb 30024.m001723_rco Si032648m_si Si032091m_si Si027784m_si
Group761	20	3	setaria sorghum oryza	LOC_Os05g20320_os LOC_Os11g02990_os Si000687m_si Si003809m_si Si003884m_si Si012237m_si Si015745m_si Si021677m_si Si023020m_si Si027457m_si Si030781m_si Si032207m_si Si033619m_si Si027316m_si Si014707m_si Si024645m_si Si027552m_si Si027670m_si Sb02g021830_sb Sb03g008343_sb
Group762	20	1	arabidopsis	AT5G32590_at AT5G35604_at AT3G33293_at AT3G43148_at AT4G08097_at AT4G06688_at AT1G36100_at AT3G30230_at AT2G11010_at AT3G30220_at AT3G43150_at AT3G32160_at AT5G35603_at AT3G32180_at AT4G06583_at AT3G32150_at AT3G32190_at AT3G32200_at AT4G07740_at AT3G33393_at
Group763	19	7	ricinus setaria arabidopsis gossypium glycine sorghum oryza	AT1G05100_at AT2G32510_at AT4G26890_at AT5G55090_at Glyma06g46410_gm Glyma12g10370_gm Glyma12g31890_gm Glyma13g38600_gm Gorai.009G180300_gorai Gorai.011G012900_gorai Glyma09g00800_gm Gorai.002G091000_gorai LOC_Os02g21700_os 30064.m000502_rco Si020144m_si Sb03g032150_sb 29842.m003557_rco 30010.m000673_rco Si003823m_si
Group764	19	7	ricinus setaria arabidopsis gossypium glycine sorghum oryza	AT1G05170_at AT2G32430_at Glyma06g46230_gm Glyma12g10520_gm Glyma12g31980_gm Glyma13g38500_gm Gorai.002G089700_gorai Gorai.009G440200_gorai Gorai.013G101400_gorai Si006587m_si Si017391m_si LOC_Os03g38050_os 29600.m000560_rco Sb01g015960_sb Si036099m_si LOC_Os02g06840_os Sb04g004400_sb LOC_Os06g46570_os Sb10g027290_sb
Group765	19	7	ricinus setaria arabidopsis gossypium glycine sorghum oryza	AT1G06430_at AT2G30950_at AT5G15250_at Glyma05g26230_gm Glyma08g09160_gm Glyma09g05820_gm Glyma09g37250_gm Glyma15g17070_gm Glyma18g49440_gm Gorai.002G023400_gorai Gorai.012G053900_gorai LOC_Os06g12370_os LOC_Os06g45820_os 28838.m000257_rco 29993.m001041_rco Si005974m_si Si005998m_si Sb10g008130_sb Sb10g026830_sb
Group766	19	7	ricinus setaria arabidopsis gossypium glycine sorghum oryza	AT1G07180_at AT2G29990_at Glyma02g39280_gm Glyma07g31050_gm Glyma08g06261_gm Glyma11g27280_gm Glyma14g37400_gm Glyma18g06920_gm Gorai.001G116600_gorai Gorai.006G105800_gorai Gorai.010G150100_gorai LOC_Os01g61410_os LOC_Os07g37730_os Si001054m_si Si032193m_si 29681.m001361_rco 29917.m001956_rco Sb02g036490_sb Sb03g038750_sb
Group767	19	7	ricinus setaria arabidopsis gossypium glycine sorghum oryza	AT1G07770_at AT5G59850_at Glyma01g45060_gm Glyma07g38520_gm Glyma11g00590_gm Glyma11g00600_gm Glyma17g02200_gm Gorai.001G108200_gorai Gorai.013G265000_gorai Gorai.003G136100_gorai Gorai.011G230200_gorai LOC_Os02g27760_os LOC_Os07g10720_os Sb03g001290_sb Sb07g027980_sb 29585.m000608_rco Si002868m_si 29154.m000215_rco Si007499m_si
Group768	19	7	ricinus setaria arabidopsis gossypium glycine sorghum oryza	AT1G10290_at AT1G59610_at Glyma07g40300_gm Glyma09g00430_gm Glyma12g37100_gm Glyma17g00480_gm Gorai.004G267500_gorai Gorai.011G003900_gorai LOC_Os02g50550_os LOC_Os06g13820_os LOC_Os08g32920_os 29609.m000609_rco 29910.m000942_rco Si005810m_si Si015545m_si Si016256m_si Sb04g028510_sb Sb07g020670_sb Sb10g008870_sb
Group769	19	7	ricinus setaria arabidopsis gossypium glycine sorghum oryza	AT1G10960_at AT1G60950_at Glyma05g30200_gm Glyma08g13360_gm Glyma08g20111_gm Glyma12g29090_gm Glyma12g29100_gm Glyma12g29110_gm Gorai.005G241800_gorai Gorai.005G241900_gorai Gorai.008G027600_gorai Gorai.013G039000_gorai Si014624m_si Si014626m_si Sb07g000610_sb Sb07g000620_sb LOC_Os08g01380_os 28725.m000314_rco Sb07g000600_sb
Group770	19	7	ricinus setaria arabidopsis gossypium glycine sorghum oryza	AT1G12760_at AT1G63170_at Glyma01g42630_gm Glyma05g03430_gm Glyma11g02830_gm Glyma17g13980_gm Gorai.003G161000_gorai Gorai.004G208600_gorai Gorai.007G022500_gorai Gorai.008G244300_gorai Si010353m_si Sb06g025730_sb AT4G11680_at LOC_Os02g45240_os 30190.m011153_rco Si030318m_si Sb02g011130_sb LOC_Os04g48050_os LOC_Os07g27950_os
Group771	19	1	arabidopsis	AT1G13090_at AT1G13100_at AT1G13110_at AT3G26150_at AT3G26160_at AT3G26170_at AT3G26190_at AT3G26200_at AT3G26210_at AT3G26220_at AT3G26230_at AT3G26270_at AT3G26280_at AT3G26830_at AT3G44250_at AT3G53280_at AT3G53300_at AT5G35715_at AT3G53290_at
Group772	19	7	ricinus setaria arabidopsis gossypium glycine sorghum oryza	AT1G13130_at AT3G26140_at Glyma05g30681_gm Glyma05g30691_gm Glyma08g13880_gm Glyma11g18350_gm Glyma18g01630_gm Gorai.002G188600_gorai Gorai.012G173600_gorai LOC_Os04g40490_os LOC_Os04g40500_os LOC_Os04g40510_os 29929.m004792_rco Si009751m_si Sb06g020270_sb AT3G26130_at Sb06g020260_sb Si009742m_si Si009695m_si
Group773	19	7	ricinus setaria arabidopsis gossypium glycine sorghum oryza	AT1G13320_at AT1G25490_at AT3G25800_at Glyma02g10790_gm Glyma07g10000_gm Glyma09g31760_gm Glyma10g42250_gm Glyma20g24790_gm Gorai.004G112500_gorai Gorai.007G006100_gorai Gorai.008G184500_gorai Gorai.008G286100_gorai Gorai.013G081300_gorai 28883.m000734_rco 30174.m008701_rco Sb10g001960_sb Sb10g023610_sb LOC_Os09g07510_os Si029309m_si
Group774	19	7	ricinus setaria arabidopsis gossypium glycine sorghum oryza	AT1G14790_at AT4G11130_at Glyma02g09470_gm Glyma05g02000_gm Glyma07g26900_gm Glyma17g09920_gm Gorai.002G196400_gorai Gorai.009G352500_gorai Gorai.013G029000_gorai Gorai.008G296900_gorai Gorai.012G183900_gorai Si009219m_si Si016153m_si Si020080m_si Sb04g028630_sb Sb06g019330_sb LOC_Os02g50330_os LOC_Os04g39160_os 30147.m013981_rco
Group775	19	7	ricinus setaria arabidopsis gossypium glycine sorghum oryza	AT1G15930_at AT2G32060_at Glyma07g02720_gm Glyma08g23260_gm Glyma13g44690_gm Glyma15g00610_gm Gorai.004G291600_gorai Gorai.009G055000_gorai Gorai.010G112000_gorai Gorai.013G216900_gorai 29588.m000857_rco 29634.m002153_rco Si023589m_si LOC_Os07g05580_os Si018640m_si Sb02g006810_sb Sb09g029400_sb Sb09g020940_sb Si031453m_si
Group776	19	7	ricinus setaria arabidopsis gossypium glycine sorghum oryza	AT1G16980_at AT1G17000_at AT1G78580_at AT4G27550_at Glyma05g29651_gm Glyma08g12760_gm Glyma12g36280_gm Glyma13g33970_gm Glyma15g27480_gm Gorai.002G046400_gorai Gorai.006G094500_gorai Gorai.006G094700_gorai Gorai.009G159000_gorai Gorai.009G362600_gorai 29607.m000232_rco 30026.m001510_rco LOC_Os05g44210_os Si021103m_si Sb09g025790_sb
Group777	19	7	ricinus setaria arabidopsis gossypium glycine sorghum oryza	AT1G17010_at AT1G17020_at AT1G78550_at AT4G25310_at Glyma12g36360_gm Glyma12g36380_gm Glyma13g33890_gm Glyma15g38480_gm Gorai.002G045500_gorai Gorai.002G045700_gorai LOC_Os01g24980_os Si006757m_si 29989.m000413_rco Si036342m_si Sb01g029130_sb Si036411m_si Sb01g050490_sb LOC_Os10g41020_os Sb10g005940_sb
Group778	19	6	setaria arabidopsis gossypium glycine sorghum oryza	AT1G17150_at AT1G43080_at AT1G43090_at AT1G43100_at AT1G78400_at AT2G15450_at AT2G15460_at AT2G15470_at AT2G26620_at AT2G33160_at AT2G40310_at AT4G13760_at Glyma08g15840_gm Glyma15g42420_gm Gorai.002G038500_gorai Gorai.006G016500_gorai LOC_Os02g10300_os Si006535m_si Sb10g021590_sb
Group779	19	7	ricinus setaria arabidopsis gossypium glycine sorghum oryza	AT1G17450_at AT1G58766_at AT1G59077_at AT1G59453_at Glyma0002s50_gm Glyma12g00241_gm Glyma16g34601_gm Glyma17g33550_gm Glyma19g02281_gm Glyma19g45391_gm LOC_Os02g21190_os LOC_Os02g42200_os Si000197m_si Si016073m_si Sb04g026790_sb Sb06g015520_sb Gorai.012G011500_gorai 29706.m001292_rco Sb04g028120_sb
Group780	19	7	ricinus setaria arabidopsis gossypium glycine sorghum oryza	AT1G18310_at AT5G15870_at Glyma08g26935_gm Glyma08g26940_gm Glyma08g26980_gm Glyma08g27000_gm Glyma13g07220_gm Glyma13g07230_gm Glyma18g50180_gm Glyma18g50220_gm Glyma19g05550_gm Glyma13g07210_gm Glyma13g07240_gm Sb02g023660_sb Sb10g001930_sb Gorai.001G082200_gorai LOC_Os09g21210_os Si029037m_si 27469.m000165_rco
Group781	19	7	ricinus setaria arabidopsis gossypium glycine sorghum oryza	AT1G19180_at AT1G74950_at Glyma06g01611_gm Glyma04g01531_gm Glyma13g17180_gm Glyma17g05540_gm Glyma09g08290_gm Glyma15g19840_gm Gorai.004G285100_gorai Gorai.009G036800_gorai Gorai.010G090600_gorai LOC_Os03g28940_os 29727.m000494_rco Si030980m_si Sb02g039190_sb 29739.m003727_rco LOC_Os07g42370_os Sb01g033020_sb Si037350m_si
Group782	19	7	ricinus setaria arabidopsis gossypium glycine sorghum oryza	AT1G19920_at AT3G22890_at AT4G14680_at AT5G43780_at Glyma10g38760_gm Glyma13g06940_gm Glyma20g28980_gm Glyma19g05020_gm Gorai.005G045800_gorai Gorai.006G243400_gorai 29844.m003210_rco 30170.m014166_rco Gorai.009G195700_gorai Si009985m_si Sb06g000880_sb LOC_Os03g53230_os Si035458m_si Sb01g008450_sb LOC_Os04g02050_os
Group783	19	7	ricinus setaria arabidopsis gossypium glycine sorghum oryza	AT1G20950_at AT1G76550_at Glyma07g20400_gm Glyma20g01010_gm LOC_Os02g48360_os LOC_Os06g22060_os LOC_Os08g25720_os LOC_Os09g12650_os Si006294m_si Si013428m_si Si016669m_si Si029223m_si Sb02g002390_sb Sb02g020400_sb Sb04g030000_sb Sb07g012720_sb Sb10g012750_sb Gorai.005G115600_gorai 30170.m013807_rco
Group784	19	7	ricinus setaria arabidopsis gossypium glycine sorghum oryza	AT1G21590_at AT1G77280_at Glyma04g38770_gm Glyma04g42390_gm Glyma06g12410_gm Glyma06g16130_gm Glyma13g09620_gm Glyma14g24660_gm LOC_Os11g08950_os LOC_Os12g07990_os Gorai.013G108200_gorai 29648.m001975_rco Sb08g004940_sb Gorai.008G094600_gorai Si012770m_si AT5G63940_at 29992.m001435_rco Si026065m_si Sb05g005850_sb
Group785	19	4	ricinus arabidopsis gossypium glycine	AT1G22710_at AT1G71880_at AT1G71890_at AT2G14670_at AT5G06170_at AT5G43610_at AT1G66570_at Glyma02g08250_gm Glyma02g08260_gm Glyma16g27320_gm Glyma16g27330_gm Glyma16g27340_gm Glyma16g27350_gm Glyma10g36200_gm Gorai.005G067000_gorai Gorai.005G075300_gorai Gorai.013G140900_gorai Gorai.009G264400_gorai 29728.m000846_rco
Group786	19	7	ricinus setaria arabidopsis gossypium glycine sorghum oryza	AT1G22900_at AT1G65870_at AT5G42500_at AT5G42510_at AT3G58090_at Glyma03g30360_gm Glyma19g33290_gm Glyma19g33300_gm Gorai.012G145700_gorai Gorai.012G145800_gorai LOC_Os11g07740_os LOC_Os11g07770_os Glyma02g26610_gm LOC_Os11g07830_os Si026907m_si Sb05g005200_sb Gorai.006G230500_gorai 36675.m000011_rco 27574.m000228_rco
Group787	19	7	ricinus setaria arabidopsis gossypium glycine sorghum oryza	AT1G24280_at AT5G13110_at AT5G35790_at Glyma02g10710_gm Glyma07g01630_gm Glyma08g21270_gm Glyma18g52110_gm Gorai.002G023200_gorai Gorai.005G194000_gorai Gorai.007G166500_gorai LOC_Os03g29950_os LOC_Os07g22350_os 27688.m000061_rco 28859.m000327_rco 29929.m004613_rco Si009666m_si Si034727m_si Sb01g032620_sb Sb06g003160_sb
Group788	19	6	ricinus setaria arabidopsis gossypium glycine sorghum	AT1G26380_at AT1G26390_at AT1G26400_at AT1G26410_at AT1G26420_at AT4G20800_at Glyma08g06350_gm Glyma08g06360_gm Gorai.009G117200_gorai Gorai.010G221500_gorai Gorai.011G007200_gorai Gorai.011G007300_gorai Gorai.011G007400_gorai 29776.m000479_rco 30075.m001142_rco 30075.m001143_rco Si012681m_si Si013559m_si Sb07g000490_sb
Group789	19	7	ricinus setaria arabidopsis gossypium glycine sorghum oryza	AT1G27040_at AT1G69850_at Glyma01g04900_gm Glyma02g02620_gm Glyma05g01380_gm Glyma08g40730_gm Glyma08g40740_gm Glyma17g10500_gm Glyma18g16370_gm Gorai.005G138900_gorai Gorai.008G183100_gorai Gorai.008G190500_gorai Gorai.013G078600_gorai 29736.m002042_rco 30147.m014070_rco LOC_Os06g38294_os Si006120m_si Sb10g022800_sb AT5G62730_at
Group790	19	7	ricinus setaria arabidopsis gossypium glycine sorghum oryza	AT1G29140_at AT4G18596_at AT5G45880_at Glyma13g30340_gm Glyma15g08850_gm Gorai.002G061500_gorai Gorai.004G272200_gorai Gorai.009G368100_gorai Gorai.009G368200_gorai LOC_Os06g36240_os 29900.m001621_rco Si024158m_si Sb03g001020_sb LOC_Os04g32680_os Sb06g014740_sb 28842.m000909_rco Si011199m_si Sb09g007260_sb Si003764m_si
Group791	19	7	ricinus setaria arabidopsis gossypium glycine sorghum oryza	AT1G33120_at AT1G33140_at AT4G10450_at Glyma04g40470_gm Glyma06g14330_gm Glyma06g14350_gm Glyma06g14360_gm Gorai.003G072800_gorai Gorai.004G127700_gorai Gorai.007G018400_gorai Gorai.008G262000_gorai LOC_Os02g01332_os LOC_Os09g31180_os 28842.m000920_rco 30068.m002625_rco 30068.m002627_rco Si007334m_si Sb10g000700_sb Si018430m_si
Group792	19	7	ricinus setaria arabidopsis gossypium glycine sorghum oryza	AT1G34020_at AT4G09810_at Glyma02g08700_gm Glyma10g36620_gm Glyma16g27820_gm Glyma04g39596_gm Glyma05g31940_gm Glyma06g15280_gm Glyma08g15250_gm Gorai.003G048300_gorai Gorai.007G062900_gorai Gorai.009G258600_gorai Gorai.009G286100_gorai LOC_Os02g40090_os Si017735m_si Sb02g038010_sb AT4G39390_at 27526.m000074_rco LOC_Os05g12490_os
Group793	19	7	ricinus setaria arabidopsis gossypium glycine sorghum oryza	AT1G48600_at AT1G73600_at AT3G18000_at Glyma05g33790_gm Glyma07g11580_gm Glyma09g30650_gm Gorai.005G132000_gorai Gorai.008G289900_gorai LOC_Os01g50030_os LOC_Os01g50032_os LOC_Os05g47540_os LOC_Os05g47545_os Si001085m_si Si001151m_si Si021841m_si Sb03g031940_sb Sb03g031950_sb Sb09g027360_sb 28102.m000110_rco
Group794	19	7	ricinus setaria arabidopsis gossypium glycine sorghum oryza	AT1G52360_at AT3G15980_at Glyma07g03890_gm Glyma08g22140_gm Glyma13g43680_gm Glyma15g01680_gm Gorai.002G058900_gorai Gorai.006G099000_gorai Gorai.009G132800_gorai Gorai.011G077300_gorai LOC_Os02g11830_os LOC_Os02g11840_os Si005813m_si Si005833m_si Si016125m_si Sb04g007330_sb Sb04g007340_sb Sb10g023020_sb 29872.m000541_rco
Group795	19	7	ricinus setaria arabidopsis gossypium glycine sorghum oryza	AT1G53470_at AT1G78610_at AT2G17000_at AT3G14810_at Glyma10g43051_gm Glyma20g23910_gm Gorai.002G047300_gorai Gorai.002G201100_gorai Gorai.009G190500_gorai Gorai.009G363400_gorai Gorai.013G175700_gorai LOC_Os02g44770_os LOC_Os04g47320_os 27894.m000811_rco 29869.m001138_rco Si011949m_si Si016230m_si Sb04g032300_sb Sb06g025240_sb
Group796	19	7	ricinus setaria arabidopsis gossypium glycine sorghum oryza	AT1G56630_at AT5G42930_at Glyma01g39350_gm Glyma11g05931_gm Glyma14g09181_gm Glyma17g35990_gm Gorai.005G102200_gorai Gorai.009G275800_gorai LOC_Os02g52830_os 30170.m013862_rco Si017111m_si Sb04g034230_sb AT5G67050_at Gorai.007G054100_gorai 30115.m001215_rco Sb10g007020_sb Gorai.007G054500_gorai Si006352m_si LOC_Os06g10850_os
Group797	19	7	ricinus setaria arabidopsis gossypium glycine sorghum oryza	AT1G57800_at AT1G57820_at AT1G66040_at AT1G66050_at AT5G39550_at Glyma02g47920_gm Glyma12g00330_gm Glyma14g00670_gm Gorai.006G192700_gorai Gorai.007G004600_gorai Gorai.008G210800_gorai Gorai.008G288700_gorai LOC_Os04g22240_os LOC_Os05g01230_os 29654.m000307_rco 30128.m008558_rco Si021319m_si Sb09g000320_sb Si024224m_si
Group798	19	7	ricinus setaria arabidopsis gossypium glycine sorghum oryza	AT1G62430_at AT4G22340_at Glyma02g46441_gm Glyma10g32660_gm Glyma14g02210_gm Glyma20g34940_gm Gorai.002G093700_gorai Gorai.004G032600_gorai Gorai.009G182700_gorai Gorai.010G250500_gorai Gorai.011G010000_gorai LOC_Os01g55360_os LOC_Os10g17990_os Si001560m_si Si029933m_si Sb02g021100_sb Sb03g035100_sb 29842.m003508_rco AT4G26770_at
Group799	19	7	ricinus setaria arabidopsis gossypium glycine sorghum oryza	AT1G64760_at AT2G19440_at AT3G04010_at AT5G18220_at Glyma02g07840_gm Glyma16g04680_gm Glyma16g26860_gm Gorai.007G287700_gorai Gorai.013G202800_gorai LOC_Os03g45390_os LOC_Os03g57880_os LOC_Os07g07340_os Si029650m_si Si035361m_si Sb01g005610_sb Sb02g003910_sb 29950.m001151_rco Si035350m_si Sb01g012900_sb
Group800	19	7	ricinus setaria arabidopsis gossypium glycine sorghum oryza	AT2G04030_at AT3G07770_at Glyma01g09310_gm Glyma02g13790_gm Glyma02g47580_gm Glyma14g01100_gm Gorai.001G220600_gorai Gorai.005G148100_gorai Gorai.013G098300_gorai LOC_Os08g38086_os LOC_Os09g29840_os LOC_Os12g32986_os 29597.m000289_rco 30138.m003888_rco Si013283m_si Si021237m_si Si028990m_si Sb07g028940_sb Sb08g016560_sb
Group801	19	6	ricinus setaria arabidopsis gossypium glycine sorghum	AT2G15300_at AT4G34220_at AT2G23300_at AT4G37250_at AT5G67280_at Glyma05g21030_gm Glyma17g18350_gm Glyma10g40780_gm Glyma20g26510_gm Gorai.003G027300_gorai Gorai.008G078600_gorai Gorai.008G023200_gorai Gorai.013G047000_gorai 29970.m000984_rco Si005832m_si Sb10g025010_sb Si028954m_si Sb02g013100_sb 29801.m003104_rco
Group802	19	7	ricinus setaria arabidopsis gossypium glycine sorghum oryza	AT2G19500_at AT4G29740_at Glyma09g07190_gm Glyma13g16420_gm Glyma17g06230_gm Glyma09g07360_gm Glyma13g16430_gm Glyma15g18560_gm Glyma17g06220_gm Gorai.001G012300_gorai Gorai.010G083400_gorai Gorai.013G227400_gorai 29912.m005334_rco 30169.m006344_rco Sb04g007730_sb Sb04g007740_sb AT5G56970_at LOC_Os02g12780_os Si019278m_si
Group803	19	7	ricinus setaria arabidopsis gossypium glycine sorghum oryza	AT2G21580_at AT4G39200_at Glyma04g01270_gm Glyma06g01310_gm Glyma11g12300_gm Glyma12g04510_gm Gorai.002G005300_gorai Gorai.005G245000_gorai Gorai.012G155200_gorai Gorai.013G035700_gorai 30055.m001573_rco 30155.m001596_rco Sb03g036900_sb Sb03g036910_sb Sb03g038310_sb LOC_Os08g44480_os 30131.m007059_rco Si015190m_si LOC_Os09g39540_os
Group804	19	7	ricinus setaria arabidopsis gossypium glycine sorghum oryza	AT2G22190_at AT4G39770_at Glyma05g31350_gm Glyma08g14590_gm Glyma11g38230_gm Glyma18g02160_gm Gorai.003G038300_gorai Gorai.007G240600_gorai Gorai.008G104600_gorai LOC_Os08g31630_os 28206.m000103_rco Si013916m_si Sb07g020100_sb Sb04g027650_sb Si017585m_si Sb02g023260_sb LOC_Os02g51680_os LOC_Os09g20390_os Si030171m_si
Group805	19	7	ricinus setaria arabidopsis gossypium glycine sorghum oryza	AT2G26975_at AT3G46900_at AT5G59030_at Glyma07g17060_gm Glyma18g41640_gm Gorai.003G126900_gorai Gorai.003G128000_gorai Gorai.003G127000_gorai Gorai.009G095200_gorai LOC_Os01g56420_os LOC_Os05g35050_os AT2G37925_at Gorai.002G259000_gorai 28659.m000077_rco Si024072m_si Glyma11g14290_gm 29751.m001832_rco LOC_Os03g25470_os Sb05g004820_sb
Group806	19	6	setaria arabidopsis gossypium glycine sorghum oryza	AT2G35780_at AT3G07990_at Glyma10g35660_gm Glyma16g26070_gm Glyma20g31890_gm Gorai.012G094900_gorai Gorai.013G026200_gorai LOC_Os01g06490_os LOC_Os01g61690_os LOC_Os05g18604_os Si001329m_si Si001347m_si Sb02g002260_sb Sb09g008660_sb Sb03g005360_sb Sb03g005370_sb Sb03g038940_sb Si001383m_si Si021947m_si
Group807	19	7	ricinus setaria arabidopsis gossypium glycine sorghum oryza	AT2G36620_at AT3G53020_at Glyma03g34700_gm Glyma10g07680_gm Glyma13g21520_gm Glyma19g37370_gm Gorai.002G244300_gorai Gorai.006G159400_gorai Sb01g015240_sb Sb09g023800_sb 29815.m000498_rco Gorai.007G371600_gorai LOC_Os01g59990_os Si003166m_si LOC_Os07g12250_os Si031346m_si LOC_Os05g40820_os Si023497m_si 30190.m011142_rco
Group808	19	7	ricinus setaria arabidopsis gossypium glycine sorghum oryza	AT2G41510_at AT3G63440_at Glyma03g28910_gm Glyma09g35950_gm Glyma11g20860_gm Glyma12g01390_gm Glyma19g31620_gm Gorai.006G134800_gorai Gorai.011G295400_gorai Gorai.012G081000_gorai Gorai.013G014800_gorai LOC_Os01g71310_os LOC_Os05g31040_os 29614.m000040_rco 30131.m007255_rco Si001018m_si Si021761m_si Sb03g045410_sb Sb09g018640_sb
Group809	19	7	ricinus setaria arabidopsis gossypium glycine sorghum oryza	AT3G01090_at AT3G29160_at AT5G39440_at Glyma08g26180_gm Glyma13g05700_gm Glyma18g49770_gm Gorai.001G241000_gorai Gorai.006G013500_gorai Gorai.007G080200_gorai LOC_Os03g17980_os LOC_Os05g45420_os LOC_Os08g37800_os Si000965m_si Si021825m_si Si035270m_si Sb01g038560_sb Sb03g033530_sb Sb09g026450_sb 29635.m000462_rco
Group810	19	7	ricinus setaria arabidopsis gossypium glycine sorghum oryza	AT3G01650_at AT5G14420_at Glyma04g36400_gm Glyma06g18500_gm Glyma05g24230_gm Glyma16g07400_gm Glyma19g07140_gm Glyma19g22800_gm Gorai.001G266800_gorai Gorai.006G034900_gorai Gorai.012G065700_gorai LOC_Os12g19030_os Si001344m_si Sb03g043290_sb Gorai.008G202700_gorai 30147.m013839_rco LOC_Os01g68060_os 29633.m000935_rco Si021697m_si
Group811	19	7	ricinus setaria arabidopsis gossypium glycine sorghum oryza	AT3G02000_at AT5G14070_at Glyma02g10660_gm Glyma18g52180_gm Glyma16g05730_gm Glyma19g26770_gm Gorai.001G274800_gorai Gorai.005G195000_gorai Gorai.012G084000_gorai Gorai.012G124500_gorai ChrUn.fgenesh.gene.94_os LOC_Os01g27140_os 29929.m004602_rco Sb06g014300_sb Si003455m_si Sb03g014800_sb LOC_Os02g30850_os Si019095m_si Sb04g020790_sb
Group812	19	7	ricinus setaria arabidopsis gossypium glycine sorghum oryza	AT3G02020_at AT5G13280_at AT5G14060_at Glyma02g07300_gm Glyma16g05380_gm Glyma16g26300_gm Glyma19g27500_gm Gorai.001G275700_gorai Gorai.006G000400_gorai LOC_Os01g70300_os LOC_Os03g63330_os LOC_Os07g20544_os Si000893m_si Si029364m_si Si034939m_si Sb01g001140_sb Sb02g009570_sb Sb03g044650_sb 30131.m006990_rco
Group813	19	7	ricinus setaria arabidopsis gossypium glycine sorghum oryza	AT3G02560_at AT5G16130_at Glyma05g34680_gm Glyma07g10330_gm Glyma08g04990_gm Glyma09g31560_gm Glyma13g07650_gm Glyma19g06730_gm Gorai.001G075100_gorai Gorai.006G060200_gorai Gorai.006G194400_gorai Gorai.007G005600_gorai LOC_Os03g18570_os LOC_Os03g18580_os AT1G48830_at 29996.m000136_rco Sb01g038170_sb Si037629m_si 29980.m000174_rco
Group814	19	7	ricinus setaria arabidopsis gossypium glycine sorghum oryza	AT3G02630_at AT5G16240_at Glyma02g15600_gm Glyma07g32850_gm Gorai.005G123300_gorai Gorai.011G134800_gorai Gorai.009G351900_gorai Gorai.009G352200_gorai Gorai.011G135100_gorai Gorai.011G135200_gorai 29929.m004514_rco 30020.m000203_rco AT2G43710_at LOC_Os01g69080_os LOC_Os04g31070_os Si001758m_si Sb03g043970_sb Sb06g012520_sb Si010296m_si
Group815	19	7	ricinus setaria arabidopsis gossypium glycine sorghum oryza	AT3G04840_at AT4G34670_at Glyma01g44700_gm Glyma06g11940_gm Glyma10g39050_gm Glyma11g00890_gm Glyma20g28780_gm Gorai.005G045000_gorai Gorai.006G069600_gorai Gorai.006G241700_gorai Gorai.011G167500_gorai LOC_Os03g10340_os LOC_Os12g21798_os Sb02g038365_sb Sb02g038370_sb 30128.m008616_rco Si037073m_si 29844.m003237_rco Si030842m_si
Group816	19	7	ricinus setaria arabidopsis gossypium glycine sorghum oryza	AT3G09100_at AT5G01290_at AT5G28210_at Glyma01g27240_gm Glyma03g14700_gm Glyma03g30870_gm Glyma07g17420_gm Glyma18g42375_gm Glyma19g33690_gm Gorai.002G260900_gorai Gorai.007G378000_gorai Gorai.010G059900_gorai Gorai.012G111600_gorai LOC_Os11g11070_os LOC_Os12g09120_os 27798.m000582_rco 29647.m002109_rco Si026068m_si Sb05g008670_sb
Group817	19	7	ricinus setaria arabidopsis gossypium glycine sorghum oryza	AT3G09800_at AT4G08520_at Glyma07g01000_gm Glyma08g20370_gm Glyma13g42470_gm Glyma09g02270_gm Glyma15g13190_gm Gorai.004G177800_gorai Gorai.006G093800_gorai Gorai.010G239800_gorai AT1G60970_at 29706.m001336_rco Sb09g022650_sb Si003065m_si Sb02g027160_sb LOC_Os02g21250_os Si023113m_si Gorai.010G232800_gorai LOC_Os05g38610_os
Group818	19	7	ricinus setaria arabidopsis gossypium glycine sorghum oryza	AT3G20670_at AT5G54640_at AT4G27230_at Glyma01g02720_gm Glyma12g34360_gm Glyma13g36190_gm AT1G51060_at Gorai.004G028500_gorai 28166.m001045_rco LOC_Os08g33100_os 29842.m003686_rco Si031480m_si Sb02g035650_sb Gorai.009G427700_gorai Si031477m_si LOC_Os12g25120_os Sb02g035640_sb LOC_Os07g36130_os LOC_Os07g36140_os
Group819	19	7	ricinus setaria arabidopsis gossypium glycine sorghum oryza	AT3G25420_at AT4G12910_at Glyma09g38500_gm Glyma16g09320_gm Glyma18g47820_gm Gorai.004G263400_gorai Gorai.007G160000_gorai 29929.m004568_rco 30178.m000856_rco 29929.m004569_rco 29929.m004570_rco 29929.m004571_rco Sb08g006540_sb Sb08g006590_sb Sb08g006600_sb LOC_Os12g15470_os Si009931m_si LOC_Os04g25560_os Sb06g011100_sb
Group820	19	7	ricinus setaria arabidopsis gossypium glycine sorghum oryza	AT3G28956_at AT5G62950_at Glyma05g22850_gm Glyma08g37970_gm Glyma11g33771_gm Glyma12g29491_gm Glyma18g04461_gm Glyma18g34191_gm Glyma18g34321_gm Glyma18g34923_gm Glyma18g35766_gm Glyma18g36530_gm Glyma18g34568_gm Glyma18g34610_gm 29757.m000755_rco Gorai.005G045300_gorai LOC_Os12g30510_os Si022495m_si Sb08g014990_sb
Group821	19	7	ricinus setaria arabidopsis gossypium glycine sorghum oryza	AT3G43980_at AT3G44010_at AT4G33865_at Gorai.002G010100_gorai Gorai.005G232700_gorai Gorai.008G020800_gorai Gorai.012G148100_gorai Gorai.013G049700_gorai Si023978m_si Si027047m_si Si038471m_si Glyma10g40461_gm LOC_Os03g56241_os LOC_Os11g41610_os 30170.m013756_rco Sb01g006720_sb Sb05g025220_sb Sb08g016310_sb LOC_Os12g32380_os
Group822	19	7	ricinus setaria arabidopsis gossypium glycine sorghum oryza	AT3G44350_at AT5G22380_at Glyma11g18770_gm Glyma12g09670_gm Glyma12g31150_gm Glyma13g39160_gm Gorai.001G122800_gorai Gorai.006G113000_gorai LOC_Os11g05614_os LOC_Os12g05990_os 30055.m001588_rco Si026707m_si Sb03g040720_sb Si002586m_si Sb09g021780_sb LOC_Os05g37080_os LOC_Os01g64310_os Si022966m_si Sb05g003400_sb
Group823	19	7	ricinus setaria arabidopsis gossypium glycine sorghum oryza	AT3G46620_at AT5G59550_at Glyma11g14580_gm Glyma12g06460_gm Glyma13g41340_gm Glyma15g04080_gm Glyma11g34160_gm Glyma18g04140_gm Gorai.006G171100_gorai Gorai.012G105100_gorai AT2G39720_at 29751.m001902_rco LOC_Os05g01940_os 29568.m000284_rco Si036971m_si Sb09g001100_sb 27568.m000265_rco LOC_Os03g16480_os Sb01g039760_sb
Group824	19	7	ricinus setaria arabidopsis gossypium glycine sorghum oryza	AT4G19040_at AT5G45560_at Glyma01g35043_gm Glyma09g34517_gm Gorai.003G186900_gorai Gorai.004G179600_gorai Gorai.008G221700_gorai LOC_Os02g01270_os LOC_Os06g02590_os LOC_Os10g31770_os Si005925m_si Si016426m_si Si032479m_si Si034420m_si Sb01g027640_sb Sb02g041955_sb Sb04g000380_sb Sb10g001380_sb 29827.m002570_rco
Group825	19	7	ricinus setaria arabidopsis gossypium glycine sorghum oryza	AT4G20140_at AT5G44700_at Glyma04g35880_gm Glyma05g02370_gm Glyma09g05330_gm Glyma17g09530_gm Glyma05g26520_gm Glyma08g09510_gm Glyma15g16670_gm Sb02g033810_sb Sb09g005150_sb Gorai.005G135700_gorai Gorai.008G051700_gorai LOC_Os05g07820_os LOC_Os07g31500_os 27956.m000355_rco 30147.m013919_rco Si021120m_si Si028719m_si
Group826	19	7	ricinus setaria arabidopsis gossypium glycine sorghum oryza	AT4G24610_at AT5G48310_at AT5G65440_at Glyma02g37600_gm Glyma02g47931_gm Glyma14g00660_gm Glyma14g35890_gm Gorai.001G225300_gorai Gorai.007G233500_gorai Gorai.009G230700_gorai 27749.m000342_rco 29908.m006237_rco 30005.m001244_rco Si016132m_si Si016195m_si Sb04g006710_sb Sb04g033895_sb LOC_Os02g10490_os LOC_Os02g52280_os
Group827	19	7	ricinus setaria arabidopsis gossypium glycine sorghum oryza	AT4G38540_at AT5G05320_at Glyma10g42860_gm Glyma10g42870_gm Glyma20g23930_gm Glyma20g24140_gm Glyma10g43030_gm Gorai.002G199300_gorai Gorai.002G199400_gorai Gorai.002G199500_gorai Gorai.012G156400_gorai Gorai.012G156500_gorai LOC_Os03g05920_os Sb01g046710_sb 29869.m001181_rco Si035909m_si Si035891m_si LOC_Os03g05900_os Sb01g046730_sb
Group828	19	7	ricinus setaria arabidopsis gossypium glycine sorghum oryza	AT5G25040_at AT5G25050_at Glyma04g06350_gm Glyma06g06400_gm Glyma14g13070_gm Glyma17g33360_gm Gorai.009G063800_gorai Gorai.009G063900_gorai 29848.m004523_rco 30128.m008748_rco AT2G24960_at LOC_Os06g08750_os 29848.m004522_rco Si009792m_si Sb10g005900_sb Gorai.004G242300_gorai LOC_Os04g42130_os Sb06g021580_sb Si006204m_si
Group829	19	6	setaria arabidopsis gossypium glycine sorghum oryza	Glyma01g06600_gm Glyma02g12520_gm Glyma04g32950_gm Glyma05g00780_gm Glyma06g21290_gm Glyma17g11130_gm Gorai.001G078800_gorai Gorai.003G098700_gorai Gorai.006G267400_gorai Gorai.007G038700_gorai Gorai.008G195800_gorai LOC_Os07g40580_os LOC_Os12g32240_os AT1G13950_at Si037843m_si Sb01g007500_sb Glyma02g36500_gm Gorai.005G143800_gorai Si031349m_si
Group830	19	7	ricinus arabidopsis setaria gossypium glycine sorghum oryza	Glyma01g06980_gm Glyma20g03210_gm Glyma06g41200_gm Gorai.013G093000_gorai Gorai.013G093100_gorai Gorai.013G165100_gorai LOC_Os03g11420_os LOC_Os10g17650_os LOC_Os06g46940_os Si034989m_si Si035908m_si Sb01g013360_sb Sb01g043030_sb AT1G26560_at 30174.m009125_rco Si006286m_si Sb10g027600_sb AT5G54570_at 29878.m000230_rco
Group831	19	7	ricinus arabidopsis setaria gossypium glycine sorghum oryza	Glyma01g36700_gm Glyma09g41550_gm Glyma11g08610_gm Glyma11g15530_gm Gorai.003G005700_gorai Gorai.007G190500_gorai 29784.m000366_rco 30130.m000272_rco Si013115m_si Si013247m_si Si028000m_si Sb05g019520_sb Sb07g003680_sb AT4G35800_at AT5G60040_at Gorai.003G139100_gorai LOC_Os04g41490_os Si009186m_si Sb06g021120_sb
Group832	19	7	ricinus arabidopsis setaria gossypium glycine sorghum oryza	Glyma01g41930_gm Glyma11g03430_gm Glyma17g14830_gm Glyma05g04350_gm Gorai.003G170300_gorai Gorai.003G170400_gorai Gorai.004G199600_gorai Gorai.008G237500_gorai Si013456m_si Si034824m_si Si034826m_si Sb01g029470_sb Sb01g050410_sb Sb07g003690_sb AT1G12110_at LOC_Os10g40600_os 28455.m000357_rco LOC_Os08g05910_os LOC_Os03g01290_os
Group833	19	7	ricinus arabidopsis setaria gossypium glycine sorghum oryza	Glyma01g42450_gm Glyma09g27380_gm Glyma11g02950_gm Glyma16g32480_gm Glyma17g14150_gm Gorai.003G163200_gorai Gorai.004G207000_gorai Gorai.008G243100_gorai LOC_Os03g02710_os LOC_Os08g43170_os LOC_Os09g34960_os Si015389m_si Si029736m_si Si035565m_si Sb01g049310_sb Sb02g030270_sb Sb07g025240_sb AT4G11820_at 30190.m011109_rco
Group834	19	1	glycine	Glyma18g45140_gm Glyma09g27720_gm Glyma09g27782_gm Glyma09g27804_gm Glyma09g27850_gm Glyma10g15170_gm Glyma16g32680_gm Glyma16g32710_gm Glyma16g32726_gm Glyma18g45131_gm Glyma18g45175_gm Glyma18g45190_gm Glyma20g27425_gm Glyma20g27780_gm Glyma20g27790_gm Glyma20g27770_gm Glyma18g53186_gm Glyma10g39880_gm Glyma16g32700_gm
Group835	19	7	ricinus setaria arabidopsis gossypium glycine sorghum oryza	Glyma02g00220_gm Glyma02g10020_gm Glyma05g09260_gm Glyma18g52940_gm Glyma19g00810_gm Glyma19g45410_gm Gorai.002G220100_gorai Gorai.009G242000_gorai Gorai.010G046500_gorai LOC_Os06g48350_os LOC_Os06g48355_os LOC_Os09g15770_os LOC_Os09g15775_os Sb01g038080_sb Sb04g003550_sb AT1G36730_at Si017177m_si AT1G77840_at 29908.m005952_rco
Group836	19	4	ricinus arabidopsis gossypium glycine	Glyma02g07110_gm Glyma16g26090_gm Glyma16g26100_gm Glyma20g31910_gm Glyma10g35640_gm Glyma11g15920_gm Glyma12g07530_gm Glyma12g29310_gm Glyma12g29330_gm Glyma13g40276_gm Gorai.001G130800_gorai Gorai.009G078600_gorai Gorai.010G205000_gorai Gorai.011G240700_gorai Gorai.012G004100_gorai AT1G61560_at AT2G39200_at 28802.m000128_rco 30111.m000737_rco
Group837	19	4	ricinus gossypium glycine oryza	Glyma02g12740_gm Glyma02g12760_gm Gorai.006G004200_gorai Gorai.006G004300_gorai Gorai.006G004400_gorai Gorai.006G004500_gorai Gorai.006G021700_gorai Gorai.N009100_gorai Gorai.N009200_gorai Gorai.N009300_gorai Gorai.N021000_gorai Gorai.011G271100_gorai Gorai.011G285000_gorai Gorai.011G285200_gorai Gorai.009G305800_gorai Gorai.011G284500_gorai Gorai.N016700_gorai 30174.m009142_rco LOC_Os07g40740_os
Group838	19	7	ricinus arabidopsis setaria gossypium glycine sorghum oryza	Glyma02g24612_gm Glyma08g46910_gm Glyma10g18620_gm Glyma18g36883_gm Glyma05g06220_gm Gorai.001G234100_gorai Gorai.007G154000_gorai Gorai.005G131200_gorai Gorai.011G159400_gorai LOC_Os02g56880_os LOC_Os03g64300_os LOC_Os04g43130_os 29904.m002961_rco 30204.m001768_rco Si016341m_si Si034443m_si AT2G32700_at Sb04g036910_sb Sb01g000300_sb
Group839	19	6	ricinus setaria gossypium glycine sorghum oryza	Glyma02g32020_gm Glyma02g32770_gm Glyma03g29051_gm Glyma10g15730_gm Glyma10g15790_gm Glyma19g31820_gm LOC_Os04g46980_os LOC_Os04g46990_os LOC_Os04g47720_os LOC_Os04g47770_os 29937.m000207_rco 29937.m000209_rco Sb06g024946_sb Sb06g024950_sb Si010040m_si Gorai.002G227900_gorai Si012663m_si Si010032m_si Sb06g024970_sb
Group840	19	6	ricinus arabidopsis setaria gossypium glycine sorghum	Glyma02g35690_gm Glyma10g09580_gm Glyma20g33570_gm Glyma07g19501_gm Glyma10g24106_gm Glyma10g34020_gm Glyma20g17360_gm Glyma10g23840_gm Glyma20g17560_gm Gorai.006G150400_gorai Gorai.013G010800_gorai Gorai.012G023900_gorai 29439.m000215_rco 30184.m001167_rco Si009348m_si Si019205m_si AT3G52490_at Sb06g016210_sb Sb04g022000_sb
Group841	19	1	glycine	Glyma02g39050_gm Glyma14g37100_gm Glyma15g19120_gm Glyma15g19131_gm Glyma15g19140_gm Glyma15g19150_gm Glyma15g19160_gm Glyma15g19170_gm Glyma15g19180_gm Glyma15g19190_gm Glyma15g19200_gm Glyma15g19210_gm Glyma15g19230_gm Glyma15g19241_gm Glyma15g19250_gm Glyma15g19260_gm Glyma15g19270_gm Glyma15g19280_gm Glyma15g19290_gm
Group842	19	6	setaria arabidopsis gossypium glycine sorghum oryza	Glyma02g39480_gm Glyma14g37620_gm Glyma02g43140_gm Glyma11g35580_gm Glyma14g06220_gm Glyma18g02840_gm Glyma11g29280_gm Glyma18g06640_gm Gorai.003G148000_gorai Gorai.004G233700_gorai Gorai.010G195600_gorai Gorai.013G016800_gorai AT5G58530_at LOC_Os01g61350_os Si023005m_si Sb03g038700_sb Sb09g023110_sb Si002611m_si LOC_Os05g39450_os
Group843	19	7	ricinus setaria arabidopsis gossypium glycine sorghum oryza	Glyma02g41120_gm Glyma14g39420_gm Glyma07g11810_gm Glyma09g30370_gm Glyma11g33560_gm Glyma18g04660_gm Gorai.001G203300_gorai Gorai.007G187300_gorai Gorai.012G133400_gorai Gorai.013G070600_gorai LOC_Os02g50240_os LOC_Os03g12290_os AT3G17820_at 29675.m000392_rco Si017628m_si AT5G16570_at AT5G37600_at Sb01g042450_sb Si036352m_si
Group844	19	7	ricinus arabidopsis setaria gossypium glycine sorghum oryza	Glyma03g33530_gm Glyma10g05660_gm Glyma13g20010_gm Glyma19g36250_gm Gorai.001G248300_gorai Gorai.002G250200_gorai Gorai.006G168700_gorai Gorai.009G315000_gorai LOC_Os01g61814_os LOC_Os03g60400_os 29805.m001485_rco 29923.m000807_rco Si003282m_si Si023578m_si Si037949m_si Sb01g003410_sb Sb03g039010_sb Sb09g022840_sb AT5G02960_at
Group845	19	7	ricinus arabidopsis setaria gossypium glycine sorghum oryza	Glyma03g33850_gm Glyma10g06610_gm Glyma13g20810_gm Glyma19g36605_gm Gorai.006G166200_gorai Gorai.007G373800_gorai Gorai.009G416700_gorai LOC_Os03g49400_os LOC_Os07g06130_os LOC_Os07g06190_os LOC_Os07g06300_os Si028713m_si Si033949m_si Si038921m_si Sb01g011025_sb Sb03g001440_sb AT5G03280_at 30078.m002320_rco Sb01g011020_sb
Group846	19	7	ricinus arabidopsis setaria gossypium glycine sorghum oryza	Glyma03g35130_gm Glyma13g21700_gm Glyma11g19240_gm Glyma12g09240_gm Gorai.002G241100_gorai Gorai.006G111000_gorai Gorai.006G156400_gorai Gorai.009G086900_gorai Gorai.009G405300_gorai Gorai.004G009100_gorai LOC_Os01g63930_os LOC_Os05g37250_os 28779.m000137_rco 29791.m000529_rco Si000988m_si Si024923m_si Sb03g040440_sb Sb09g021890_sb AT2G27690_at
Group847	19	7	ricinus setaria arabidopsis gossypium glycine sorghum oryza	Glyma03g39690_gm Glyma09g05190_gm Glyma15g16510_gm Glyma19g42290_gm Glyma20g37840_gm Glyma07g37950_gm Glyma17g02750_gm Gorai.004G240500_gorai Gorai.007G298100_gorai Gorai.007G342100_gorai Gorai.011G188600_gorai Gorai.005G059200_gorai Gorai.006G264100_gorai AT1G09020_at LOC_Os03g63940_os 30128.m008785_rco Si035252m_si Sb01g000600_sb 29726.m004017_rco
Group848	19	7	ricinus setaria arabidopsis gossypium glycine sorghum oryza	Glyma04g05280_gm Glyma14g10530_gm Glyma17g34980_gm Glyma07g01601_gm Glyma08g21115_gm Gorai.001G024000_gorai Gorai.001G024100_gorai Gorai.006G096400_gorai Gorai.009G138600_gorai LOC_Os01g38530_os LOC_Os06g05060_os AT2G25930_at 29794.m003359_rco AT3G21320_at Si021308m_si Sb09g030700_sb Si000443m_si Sb03g025560_sb 30146.m003441_rco
Group849	19	7	ricinus setaria arabidopsis gossypium glycine sorghum oryza	Glyma04g10360_gm Glyma09g01360_gm Glyma09g16960_gm Glyma11g06850_gm Glyma15g12211_gm Glyma19g39400_gm Gorai.002G268000_gorai Gorai.010G187300_gorai Gorai.010G187500_gorai Gorai.010G187700_gorai Sb01g031440_sb Sb01g031450_sb AT5G47550_at LOC_Os03g31510_os 27574.m000225_rco Si038060m_si Sb01g043320_sb Si039899m_si Sb01g031460_sb
Group850	19	7	ricinus arabidopsis setaria gossypium glycine sorghum oryza	Glyma04g37760_gm Glyma05g38540_gm Glyma06g17320_gm Glyma08g01100_gm Gorai.001G054600_gorai Gorai.007G044900_gorai Gorai.008G210200_gorai LOC_Os01g70270_os LOC_Os11g32110_os LOC_Os12g29520_os 30128.m008545_rco 30147.m014418_rco Si000340m_si Si021216m_si Si025988m_si Sb05g019540_sb Sb08g014320_sb AT5G62000_at Sb03g044630_sb
Group851	19	7	ricinus arabidopsis setaria gossypium glycine sorghum oryza	Glyma04g38370_gm Glyma05g33040_gm Glyma06g16680_gm Glyma06g16691_gm Glyma08g00670_gm Glyma20g31400_gm Glyma10g36210_gm Gorai.001G241600_gorai Gorai.005G075500_gorai Gorai.009G263100_gorai LOC_Os01g65330_os LOC_Os05g35530_os Si000639m_si Si021426m_si Sb03g041340_sb Sb09g021280_sb AT1G34320_at 29859.m000082_rco AT5G08660_at
Group852	19	7	ricinus setaria arabidopsis gossypium glycine sorghum oryza	Glyma04g41660_gm Glyma06g13135_gm Glyma13g08170_gm Glyma14g30490_gm Glyma13g08155_gm Glyma14g29736_gm Gorai.004G115700_gorai Gorai.008G270300_gorai Gorai.006G200600_gorai Gorai.012G003900_gorai AT5G53170_at LOC_Os01g43150_os 30169.m006526_rco Si000384m_si Sb03g028120_sb 30169.m006527_rco Si000863m_si LOC_Os01g43170_os Sb03g028150_sb
Group853	19	7	ricinus setaria arabidopsis gossypium glycine sorghum oryza	Glyma05g02510_gm Glyma05g08950_gm Glyma06g18890_gm Gorai.001G070800_gorai Gorai.005G133900_gorai Gorai.006G032900_gorai Gorai.012G063500_gorai Gorai.008G138000_gorai 29933.m001398_rco 30076.m004626_rco 30147.m013899_rco AT4G01970_at Glyma19g40550_gm Si025961m_si Sb05g026330_sb AT5G40390_at LOC_Os01g07530_os Si000380m_si Sb03g004540_sb
Group854	19	7	ricinus arabidopsis setaria gossypium glycine sorghum oryza	Glyma05g30210_gm Glyma08g13370_gm Glyma08g20100_gm Glyma12g29120_gm Gorai.002G006200_gorai Gorai.008G027700_gorai Gorai.012G151500_gorai Gorai.013G038900_gorai LOC_Os02g34690_os LOC_Os11g07910_os LOC_Os12g07670_os Si009738m_si Si016733m_si Si026154m_si Sb04g022500_sb Sb05g005240_sb Sb08g004730_sb AT1G10950_at 28725.m000315_rco
Group855	19	7	ricinus setaria arabidopsis gossypium glycine sorghum oryza	Glyma06g01580_gm Glyma13g27290_gm Glyma13g28110_gm Glyma15g10960_gm Glyma15g19330_gm Gorai.005G228300_gorai Gorai.009G423200_gorai Gorai.012G146000_gorai Gorai.009G423100_gorai LOC_Os05g47580_os LOC_Os05g47590_os LOC_Os05g47620_os LOC_Os12g13400_os AT1G49330_at 29851.m002433_rco Sb03g031840_sb Si004495m_si LOC_Os01g49810_os Si024391m_si
Group856	19	7	ricinus setaria arabidopsis gossypium glycine sorghum oryza	Glyma06g32860_gm Glyma12g18230_gm Glyma12g35880_gm Glyma13g34500_gm Gorai.002G060900_gorai Gorai.007G326900_gorai Gorai.009G367900_gorai Gorai.013G173800_gorai LOC_Os01g10920_os LOC_Os01g10930_os AT3G14920_at 27894.m000783_rco Si000741m_si Sb03g002300_sb AT3G14930_at LOC_Os01g43390_os 29836.m000579_rco Si001690m_si Sb03g028330_sb
Group857	19	7	ricinus setaria arabidopsis gossypium glycine sorghum oryza	Glyma06g43830_gm Glyma12g14070_gm Glyma13g24160_gm Glyma07g32420_gm Glyma10g08020_gm Glyma13g21850_gm AT5G60860_at Gorai.013G172400_gorai LOC_Os05g48980_os 29900.m001554_rco Si023209m_si Sb09g028560_sb Gorai.011G031200_gorai Gorai.002G065100_gorai Si031081m_si Sb02g022140_sb 29646.m001115_rco LOC_Os09g15790_os 30209.m001527_rco
Group858	19	6	ricinus arabidopsis setaria gossypium glycine sorghum	Glyma07g03280_gm Glyma13g22855_gm Glyma13g22881_gm Glyma13g44351_gm Glyma15g00911_gm Glyma17g11981_gm Glyma09g28061_gm Glyma16g32921_gm Gorai.004G107300_gorai Gorai.010G061500_gorai Gorai.010G061600_gorai Gorai.010G137500_gorai Si000401m_si Si000431m_si Si034159m_si Si039438m_si AT3G42170_at 55802.m000007_rco Sb01g009090_sb
Group859	19	6	ricinus setaria gossypium glycine sorghum oryza	Glyma07g30976_gm Glyma08g06325_gm Gorai.011G140900_gorai Gorai.011G141000_gorai 29681.m001316_rco 29681.m001317_rco 29681.m001319_rco 29681.m001320_rco 29983.m003273_rco Sb03g036500_sb Sb03g036510_sb Sb03g036530_sb Sb07g020210_sb LOC_Os01g57400_os Si004752m_si Gorai.010G149700_gorai Si004567m_si LOC_Os01g57390_os Si003384m_si
Group860	19	3	arabidopsis gossypium glycine	Glyma09g24170_gm Glyma09g24190_gm Glyma09g24270_gm Glyma10g37490_gm Glyma10g37500_gm Glyma16g29650_gm Glyma16g29680_gm Glyma09g24220_gm Glyma09g24260_gm Glyma09g24321_gm Glyma16g29661_gm Glyma16g29670_gm Glyma16g29690_gm Glyma16g29701_gm Glyma16g29710_gm Glyma10g37510_gm Glyma20g30260_gm AT5G52740_at Gorai.008G274100_gorai
Group861	19	1	gossypium	Gorai.001G125800_gorai Gorai.001G147000_gorai Gorai.002G146900_gorai Gorai.004G121100_gorai Gorai.005G223300_gorai Gorai.007G113800_gorai Gorai.007G179100_gorai Gorai.007G268400_gorai Gorai.009G190700_gorai Gorai.009G365600_gorai Gorai.010G071800_gorai Gorai.010G104400_gorai Gorai.010G126600_gorai Gorai.011G164900_gorai Gorai.001G146900_gorai Gorai.002G112900_gorai Gorai.002G161200_gorai Gorai.01…
Group862	19	7	ricinus arabidopsis setaria gossypium glycine sorghum oryza	Gorai.010G157100_gorai Gorai.010G243200_gorai Si007901m_si Si008126m_si Si008364m_si Si008372m_si Si014926m_si Si008690m_si Sb10g004640_sb Sb10g004650_sb AT5G46030_at Glyma13g21730_gm LOC_Os02g04160_os 29900.m001548_rco Si007595m_si Sb10g003710_sb Glyma10g07950_gm LOC_Os07g43730_os LOC_Os06g06270_os
Group863	19	2	setaria oryza	LOC_Os01g49260_os LOC_Os03g54190_os LOC_Os03g54200_os LOC_Os03g58000_os LOC_Os03g23900_os LOC_Os03g23920_os LOC_Os03g51490_os LOC_Os03g51590_os LOC_Os03g58610_os LOC_Os03g51495_os LOC_Os03g57600_os LOC_Os09g35540_os LOC_Os05g23230_os LOC_Os03g54820_os Si019306m_si Si040254m_si Si035658m_si Si039465m_si Si040209m_si
Group864	19	2	setaria oryza	LOC_Os04g28500_os LOC_Os05g15350_os LOC_Os07g11370_os LOC_Os08g17960_os LOC_Os09g26070_os LOC_Os10g13950_os LOC_Os12g29714_os LOC_Os12g29730_os LOC_Os07g24140_os LOC_Os07g26050_os LOC_Os11g46110_os Si025046m_si Si012662m_si Si025399m_si Si027860m_si Si024198m_si LOC_Os11g42150_os LOC_Os07g30630_os LOC_Os03g37360_os
Group865	19	3	setaria sorghum oryza	LOC_Os06g28160_os LOC_Os06g32510_os LOC_Os05g20350_os LOC_Os06g28170_os LOC_Os10g06910_os LOC_Os12g18920_os LOC_Os06g25670_os LOC_Os08g27250_os LOC_Os10g06810_os LOC_Os06g28260_os LOC_Os10g06860_os LOC_Os11g19030_os LOC_Os07g06770_os LOC_Os11g17290_os LOC_Os10g06890_os Sb02g021835_sb Sb09g020125_sb Sb02g021810_sb Si012650m_si
Group866	19	1	oryza	LOC_Os09g27710_os LOC_Os09g27720_os LOC_Os09g24038_os LOC_Os09g24100_os LOC_Os09g24159_os LOC_Os09g24110_os LOC_Os09g24120_os LOC_Os09g24130_os LOC_Os09g24140_os LOC_Os09g23999_os LOC_Os09g24008_os LOC_Os09g24029_os LOC_Os09g24020_os LOC_Os09g23966_os LOC_Os09g23957_os LOC_Os09g23948_os LOC_Os09g23908_os LOC_Os09g23939_os LOC_Os09g23899_os
Group867	18	7	ricinus setaria arabidopsis gossypium glycine sorghum oryza	AT1G01100_at AT4G00810_at AT5G47700_at Glyma03g42180_gm Glyma19g44916_gm Glyma04g40720_gm Glyma06g14080_gm Gorai.001G150600_gorai Gorai.004G044400_gorai Gorai.007G112800_gorai Gorai.008G130600_gorai 29866.m000608_rco 30076.m004442_rco AT5G24510_at Gorai.006G203500_gorai LOC_Os08g02340_os Si015044m_si Sb07g001570_sb
Group868	18	7	ricinus setaria arabidopsis gossypium glycine sorghum oryza	AT1G01190_at AT2G46660_at AT3G61880_at Glyma07g05820_gm Glyma16g02400_gm Glyma19g44790_gm Gorai.003G077000_gorai Gorai.004G129700_gorai Gorai.004G149900_gorai Gorai.007G111300_gorai Gorai.008G127600_gorai Gorai.008G258700_gorai LOC_Os08g43390_os LOC_Os09g35940_os 30068.m002578_rco Sb02g030640_sb Si015351m_si Si029773m_si
Group869	18	6	ricinus setaria arabidopsis gossypium glycine sorghum	AT1G03400_at AT1G03410_at AT3G61400_at AT1G06620_at Glyma03g24980_gm Glyma15g40890_gm Glyma07g13100_gm Glyma10g01030_gm Glyma10g01050_gm Gorai.006G249100_gorai Gorai.006G249200_gorai 29603.m000519_rco 29603.m000523_rco 29603.m000522_rco Sb06g002920_sb Sb06g002930_sb Si010254m_si Gorai.005G048800_gorai
Group870	18	7	ricinus setaria arabidopsis gossypium glycine sorghum oryza	AT1G04240_at AT5G43700_at Glyma02g16090_gm Glyma03g31520_gm Glyma10g03710_gm Glyma19g34370_gm LOC_Os12g40900_os Si030248m_si Sb02g004670_sb Gorai.005G046400_gorai 29844.m003175_rco Glyma02g00260_gm 29883.m001992_rco Glyma20g35280_gm Si025180m_si Gorai.006G245900_gorai LOC_Os07g08460_os Sb08g020590_sb
Group871	18	7	ricinus setaria arabidopsis gossypium glycine sorghum oryza	AT1G04710_at AT2G33150_at Glyma07g29670_gm Glyma20g01180_gm Glyma10g24590_gm Glyma20g18980_gm Gorai.001G185200_gorai Gorai.007G152600_gorai Gorai.011G161700_gorai 29904.m002984_rco LOC_Os02g57260_os LOC_Os10g31950_os 30204.m001789_rco Si017147m_si Si035587m_si Sb01g020150_sb AT5G48880_at Sb04g037280_sb
Group872	18	7	ricinus setaria arabidopsis gossypium glycine sorghum oryza	AT1G05260_at AT3G21770_at Glyma06g45910_gm Glyma06g45920_gm Glyma12g10850_gm Glyma12g32160_gm Glyma12g32170_gm Glyma13g38300_gm Glyma13g38310_gm Gorai.005G150600_gorai Gorai.013G099400_gorai Gorai.013G099600_gorai 30156.m001760_rco 30156.m001761_rco LOC_Os06g46799_os Sb10g027490_sb Si006871m_si AT4G11290_at
Group873	18	7	ricinus setaria arabidopsis gossypium glycine sorghum oryza	AT1G07710_at AT5G60070_at Glyma03g33180_gm Glyma19g35900_gm Glyma11g15460_gm Glyma12g07990_gm Glyma13g40660_gm Glyma15g04770_gm Gorai.001G107200_gorai Gorai.003G137600_gorai Gorai.004G003600_gorai Gorai.006G176600_gorai Gorai.009G422600_gorai LOC_Os03g17250_os 29836.m000554_rco Si034930m_si Sb01g039030_sb AT5G02620_at
Group874	18	7	ricinus setaria arabidopsis gossypium glycine sorghum oryza	AT1G07720_at AT2G28630_at Glyma11g15440_gm Glyma12g08010_gm Glyma13g40670_gm Glyma15g04760_gm Gorai.001G107300_gorai Gorai.009G102300_gorai 30012.m000041_rco LOC_Os10g33370_os Si035575m_si Sb01g033910_sb Sb04g036880_sb LOC_Os02g56860_os Si017142m_si LOC_Os03g26530_os Si035586m_si Sb01g019520_sb
Group875	18	7	ricinus setaria arabidopsis gossypium glycine sorghum oryza	AT1G10050_at AT1G58370_at AT4G08160_at Glyma04g05220_gm Glyma06g05290_gm Glyma14g10456_gm Glyma17g35060_gm Gorai.009G223500_gorai Gorai.009G223600_gorai Gorai.010G029100_gorai LOC_Os03g47010_os LOC_Os07g27320_os 30170.m013644_rco 30170.m013645_rco Si028759m_si Si038956m_si Sb01g012210_sb Sb02g010990_sb
Group876	18	7	ricinus setaria arabidopsis gossypium glycine sorghum oryza	AT1G10940_at AT1G60940_at AT5G08590_at AT5G63650_at Glyma04g38270_gm Glyma05g33170_gm Glyma06g16780_gm Glyma08g00770_gm Glyma08g20090_gm Glyma12g29130_gm Gorai.008G027800_gorai Gorai.013G038800_gorai LOC_Os02g34600_os 28725.m000317_rco LOC_Os04g35240_os Sb04g022410_sb Si010093m_si Si017369m_si
Group877	18	7	ricinus setaria arabidopsis gossypium glycine sorghum oryza	AT1G13260_at AT3G25730_at AT1G25560_at AT1G68840_at Glyma01g22260_gm Glyma02g11060_gm Glyma10g34760_gm Glyma20g32730_gm Gorai.005G138100_gorai Gorai.008G185900_gorai Gorai.013G080000_gorai 29738.m001050_rco Sb09g027530_sb Si024576m_si LOC_Os01g49830_os Si004045m_si Sb03g031860_sb LOC_Os05g47650_os
Group878	18	6	ricinus arabidopsis gossypium glycine sorghum oryza	AT1G13470_at AT1G13480_at AT1G13490_at AT1G13500_at AT1G13510_at AT1G13520_at AT1G13530_at AT1G13540_at AT1G13550_at Glyma02g14260_gm Glyma04g22810_gm LOC_Os08g31880_os LOC_Os08g31890_os LOC_Os08g31910_os Glyma02g14370_gm Sb05g027150_sb Gorai.013G101900_gorai 30138.m003840_rco
Group879	18	7	ricinus setaria arabidopsis gossypium glycine sorghum oryza	AT1G14870_at AT1G14880_at AT5G35525_at Gorai.002G174500_gorai Gorai.005G159200_gorai Gorai.002G175100_gorai Gorai.002G175300_gorai Gorai.002G175600_gorai 29692.m000523_rco 29692.m000524_rco Glyma08g04830_gm Gorai.002G174700_gorai LOC_Os02g36940_os Si019325m_si Sb04g024020_sb Sb06g019050_sb Si020169m_si 28883.m000737_rco
Group880	18	7	ricinus setaria arabidopsis gossypium glycine sorghum oryza	AT1G16270_at AT1G79570_at AT2G35050_at Glyma08g17640_gm Glyma08g17650_gm Glyma08g25780_gm Glyma15g28430_gm Glyma15g41460_gm Glyma15g41470_gm Gorai.002G110000_gorai Gorai.008G049200_gorai 30169.m006307_rco 30169.m006308_rco Sb01g000310_sb Sb09g004060_sb Si030660m_si LOC_Os07g25680_os Si028852m_si
Group881	18	7	ricinus setaria arabidopsis gossypium glycine sorghum oryza	AT1G16860_at AT1G78880_at Glyma07g00470_gm Glyma07g02360_gm Glyma08g23650_gm Glyma08g23950_gm Glyma13g45000_gm Glyma15g00330_gm Gorai.005G126800_gorai Gorai.009G118900_gorai Gorai.011G003100_gorai LOC_Os04g51710_os LOC_Os08g13350_os Si009978m_si Si013669m_si Sb06g027830_sb Sb07g006900_sb 30169.m006269_rco
Group882	18	7	ricinus setaria arabidopsis gossypium glycine sorghum oryza	AT1G20150_at AT1G20160_at Glyma04g02440_gm Glyma04g02458_gm Glyma06g02481_gm Glyma06g02500_gm Glyma13g25650_gm Glyma15g35460_gm Gorai.009G192600_gorai Gorai.010G002000_gorai LOC_Os09g30458_os 30170.m014266_rco Si028992m_si Sb02g009600_sb 29686.m000896_rco Gorai.013G001600_gorai Si000381m_si Sb03g011300_sb
Group883	18	7	ricinus setaria arabidopsis gossypium glycine sorghum oryza	AT1G20260_at AT1G76030_at AT4G38510_at Glyma09g38110_gm Glyma10g42940_gm Glyma18g48280_gm Glyma20g24070_gm Gorai.002G121100_gorai Gorai.006G192200_gorai Gorai.007G004300_gorai Gorai.009G269100_gorai LOC_Os01g51380_os LOC_Os06g37180_os Si006316m_si Si017038m_si Sb04g007800_sb Sb10g022500_sb 30170.m014284_rco
Group884	18	7	ricinus setaria arabidopsis gossypium glycine sorghum oryza	AT1G22780_at AT1G34030_at AT4G09800_at Glyma02g08690_gm Glyma10g36610_gm Glyma20g30730_gm Glyma20g30970_gm Gorai.005G077200_gorai Gorai.009G258700_gorai Gorai.009G286200_gorai LOC_Os03g58050_os LOC_Os07g07709_os Si003223m_si Si031386m_si 29863.m001096_rco Sb02g004110_sb Sb01g005360_sb 29647.m002061_rco
Group885	18	7	ricinus setaria arabidopsis gossypium glycine sorghum oryza	AT1G23140_at AT1G70800_at AT1G70810_at Glyma05g33800_gm Glyma08g05890_gm Glyma07g11540_gm Glyma09g30750_gm Glyma11g33760_gm Glyma18g04470_gm Si018535m_si Sb03g028370_sb AT3G17980_at Gorai.008G290100_gorai LOC_Os02g22130_os 29651.m000295_rco AT5G37740_at Gorai.008G058800_gorai 27763.m000041_rco
Group886	18	7	ricinus setaria arabidopsis gossypium glycine sorghum oryza	AT1G23190_at AT1G70730_at AT5G51820_at Glyma05g34790_gm Glyma08g04890_gm Glyma10g38590_gm Glyma20g29230_gm Gorai.002G176200_gorai Gorai.008G282000_gorai Gorai.012G181800_gorai LOC_Os03g50480_os LOC_Os10g11140_os 29692.m000529_rco 30147.m014138_rco Si034613m_si Si034762m_si Sb01g010280_sb Sb03g028080_sb
Group887	18	7	ricinus setaria arabidopsis gossypium glycine sorghum oryza	AT1G26830_at AT1G69670_at Glyma02g11850_gm Glyma08g41130_gm Glyma13g05310_gm Glyma18g15240_gm Glyma19g02540_gm Gorai.006G020500_gorai Gorai.009G324200_gorai Gorai.012G187600_gorai LOC_Os02g51180_os LOC_Os04g55030_os LOC_Os08g07400_os Si013362m_si Si016445m_si Sb04g027970_sb Sb07g004560_sb 29813.m001468_rco
Group888	18	7	ricinus setaria arabidopsis gossypium glycine sorghum oryza	AT1G26910_at AT1G66580_at Glyma02g38450_gm Glyma04g40200_gm Glyma06g14610_gm Glyma14g36620_gm Gorai.009G292300_gorai Gorai.012G013400_gorai Si011019m_si Si023193m_si Gorai.013G271500_gorai LOC_Os11g11390_os 29863.m001113_rco Si018125m_si Sb04g008500_sb Sb01g015470_sb Glyma18g05700_gm LOC_Os05g07700_os
Group889	18	7	ricinus setaria arabidopsis gossypium glycine sorghum oryza	AT1G27730_at AT5G04340_at AT5G43170_at Glyma04g04760_gm Glyma06g04840_gm Glyma14g09760_gm Glyma17g35430_gm Gorai.002G132600_gorai Gorai.009G218900_gorai Gorai.010G025200_gorai 30170.m013751_rco Si037343m_si Sb08g019490_sb Sb02g038000_sb LOC_Os03g32220_os Si039857m_si LOC_Os03g41390_os LOC_Os07g39960_os
[truncated: 28,206 more rows]

## Sheet: OGs of lipid metabolism enzymes
All the ortholog groups of Arabidopsis acyl lipid metabolism genes, in which OGs of three key pathways (Fatty acid synthesis and transport, TAG synthesis, and Oil-body formation)of lipid accumulation were in bold
[truncated: 386 more rows]

## Sheet: Dicot-specific groups
Dicot-specific ortholog groups shared with all the four dicots
[truncated: 1,535 more rows]

[truncated: 1 more sheets: 4051 specific genes in soybean]
