# Supplementary material for: An Integrated Bioinformatics Analysis Reveals Divergent Evolutionary Pattern of Oil Biosynthesis in High- and Low-Oil Plants
Source: PLoS One. 2016 May 9;11(5):e0154882. doi: 10.1371/journal.pone.0154882 (PMC4861283; doi:10.1371/journal.pone.0154882)
Supplement: S2 Dataset — GOslim summary of the enriched GO terms are also listed. (XLSX) [file pone.0154882.s002.xlsx]

## Sheet: GO
GO enrichment analysis in Glycine max for 4051 soybean genes in dicot-specific OGs
Type	GOID	Term	specific genes	universe	P
BP	GO:0051252	regulation of RNA metabolic process	793	6051	4.47819e-41
BP	GO:0032774	RNA biosynthetic process	819	6349	5.04593e-40
BP	GO:0080090	regulation of primary metabolic process	947	7730	5.9304e-39
BP	GO:0010556	regulation of macromolecule biosynthetic process	806	6388	8.82335e-36
BP	GO:0051171	regulation of nitrogen compound metabolic process	805	6450	2.41467e-34
BP	GO:0006355	regulation of transcription, DNA-dependent	545	4059	5.24275e-33
BP	GO:0031326	regulation of cellular biosynthetic process	799	6500	1.13159e-32
BP	GO:0050794	regulation of cellular process	516	4360	7.21122e-23
BP	GO:0044271	cellular nitrogen compound biosynthetic process	910	8368	1.38948e-18
BP	GO:0018130	heterocycle biosynthetic process	933	8667	7.47182e-18
BP	GO:0009719	response to endogenous stimulus	945	8853	4.55819e-17
BP	GO:0065007	biological regulation	1793	18569	1.73252e-16
BP	GO:0009963	positive regulation of flavonoid biosynthetic process	137	815	6.26566e-15
BP	GO:0034645	cellular macromolecule biosynthetic process	881	8423	1.65442e-14
BP	GO:0019438	aromatic compound biosynthetic process	1014	9845	4.69364e-14
BP	GO:0048518	positive regulation of biological process	158	1045	7.10842e-14
BP	GO:1901362	organic cyclic compound biosynthetic process	1080	10606	9.39961e-14
BP	GO:0002682	regulation of immune system process	333	2664	1.33016e-13
BP	GO:0050810	regulation of steroid biosynthetic process	13	16	4.8134e-12
BP	GO:0009741	response to brassinosteroid stimulus	130	841	1.39452e-11
BP	GO:0046885	regulation of hormone biosynthetic process	16	27	3.44793e-11
BP	GO:0045935	positive regulation of nucleobase-containing compound metabolic process	248	1979	1.78271e-10
BP	GO:0010363	regulation of plant-type hypersensitive response	294	2441	2.26903e-10
BP	GO:0010467	gene expression	909	9022	3.30259e-10
BP	GO:0034050	host programmed cell death induced by symbiont	309	2600	3.67209e-10
BP	GO:0045893	positive regulation of transcription, DNA-dependent	243	1954	5.01431e-10
BP	GO:0072657	protein localization to membrane	290	2417	5.05903e-10
BP	GO:0006612	protein targeting to membrane	290	2417	5.05903e-10
BP	GO:0010941	regulation of cell death	308	2598	5.1329e-10
BP	GO:0009891	positive regulation of biosynthetic process	243	2007	7.35008e-10
BP	GO:1901259	chloroplast rRNA processing	12	18	1.50862e-09
BP	GO:0010193	response to ozone	59	309	2.75582e-09
BP	GO:0010239	chloroplast mRNA processing	12	19	3.77705e-09
BP	GO:0010158	abaxial cell fate specification	17	39	4.65025e-09
BP	GO:0009736	cytokinin mediated signaling pathway	63	347	6.35167e-09
BP	GO:0016265	death	340	2994	7.52963e-09
BP	GO:0080134	regulation of response to stress	384	3454	8.56829e-09
BP	GO:0044038	cell wall macromolecule biosynthetic process	147	1095	1.53452e-08
BP	GO:0010604	positive regulation of macromolecule metabolic process	249	2089	1.65113e-08
BP	GO:0045492	xylan biosynthetic process	140	1037	2.38431e-08
BP	GO:0010413	glucuronoxylan metabolic process	140	1037	2.38431e-08
BP	GO:0007142	male meiosis II	7	7	3.08522e-08
BP	GO:0080167	response to karrikin	110	766	3.18163e-08
BP	GO:0007043	cell-cell junction assembly	10	15	3.74176e-08
BP	GO:0010410	hemicellulose metabolic process	146	1105	4.68229e-08
BP	GO:0071497	cellular response to freezing	9	14	2.96814e-07
BP	GO:0010422	regulation of brassinosteroid biosynthetic process	8	11	3.33555e-07
BP	GO:0010371	regulation of gibberellin biosynthetic process	6	6	3.63579e-07
BP	GO:0007623	circadian rhythm	105	760	3.79823e-07
BP	GO:0009745	sucrose mediated signaling	7	9	9.52713e-07
BP	GO:0006863	purine nucleobase transport	47	270	1.71845e-06
BP	GO:0010089	xylem development	75	512	2.2279e-06
BP	GO:0002679	respiratory burst involved in defense response	114	872	2.26196e-06
BP	GO:0034330	cell junction organization	10	21	2.72985e-06
BP	GO:0010200	response to chitin	279	2538	2.79372e-06
BP	GO:0009860	pollen tube growth	144	1172	3.75795e-06
BP	GO:2000488	positive regulation of brassinosteroid biosynthetic process	5	5	4.32336e-06
BP	GO:0045940	positive regulation of steroid metabolic process	5	5	4.32336e-06
BP	GO:0045088	regulation of innate immune response	33	175	5.46793e-06
BP	GO:0009735	response to cytokinin stimulus	92	684	6.69776e-06
BP	GO:0043449	cellular alkene metabolic process	87	639	7.33856e-06
BP	GO:0009693	ethylene biosynthetic process	87	639	7.33856e-06
BP	GO:0010093	specification of floral organ identity	37	204	7.72512e-06
BP	GO:0032870	cellular response to hormone stimulus	446	4365	8.55639e-06
BP	GO:0051127	positive regulation of actin nucleation	6	8	8.8014e-06
BP	GO:0010106	cellular response to iron ion starvation	76	542	9.57283e-06
BP	GO:0009827	plant-type cell wall modification	127	1027	1.0145e-05
BP	GO:1900674	olefin biosynthetic process	87	646	1.11884e-05
BP	GO:0009753	response to jasmonic acid stimulus	289	2696	1.33599e-05
BP	GO:0048510	regulation of timing of transition from vegetative to reproductive phase	28	141	1.75746e-05
BP	GO:0090304	nucleic acid metabolic process	1020	10888	3.58596e-05
BP	GO:0032353	negative regulation of hormone biosynthetic process	4	4	5.11569e-05
BP	GO:1900030	regulation of pectin biosynthetic process	4	4	5.11569e-05
BP	GO:0010423	negative regulation of brassinosteroid biosynthetic process	4	4	5.11569e-05
BP	GO:0010894	negative regulation of steroid biosynthetic process	4	4	5.11569e-05
BP	GO:0033591	response to L-ascorbic acid	8	18	5.24524e-05
BP	GO:0015760	glucose-6-phosphate transport	6	10	5.68345e-05
BP	GO:0046835	carbohydrate phosphorylation	12	39	5.88379e-05
BP	GO:0009685	gibberellin metabolic process	47	308	5.9016e-05
BP	GO:0007263	nitric oxide mediated signal transduction	7	14	6.20032e-05
BP	GO:0015714	phosphoenolpyruvate transport	7	14	6.20032e-05
BP	GO:0009944	polarity specification of adaxial/abaxial axis	66	481	6.91501e-05
BP	GO:0006826	iron ion transport	79	605	7.91467e-05
BP	GO:0009739	response to gibberellin stimulus	119	999	9.58295e-05
BP	GO:0040034	regulation of development, heterochronic	28	155	9.80641e-05
BP	GO:0009955	adaxial/abaxial pattern specification	71	534	0.000101914
BP	GO:0009856	pollination	167	1493	0.000122178
BP	GO:0009867	jasmonic acid mediated signaling pathway	195	1794	0.000158592
BP	GO:0010033	response to organic substance	1139	12369	0.000162646
BP	GO:0061024	membrane organization	389	3882	0.000173217
BP	GO:0010229	inflorescence development	26	145	0.000201153
BP	GO:0009299	mRNA transcription	6	12	0.000215422
BP	GO:0009873	ethylene mediated signaling pathway	71	549	0.00021634
BP	GO:0035436	triose phosphate transmembrane transport	7	17	0.000279784
BP	GO:0009798	axis specification	68	526	0.000311079
BP	GO:0031540	regulation of anthocyanin biosynthetic process	17	81	0.000377772
BP	GO:1900459	positive regulation of brassinosteroid mediated signaling pathway	7	18	0.000424449
BP	GO:0071669	plant-type cell wall organization or biogenesis	248	2393	0.000437832
BP	GO:0009414	response to water deprivation	216	2051	0.00044084
BP	GO:0023052	signaling	685	7252	0.000505589
BP	GO:0009694	jasmonic acid metabolic process	100	851	0.000530172
BP	GO:0010167	response to nitrate	117	1024	0.000552414
BP	GO:0032352	positive regulation of hormone metabolic process	6	14	0.000603438
BP	GO:0080126	ovary septum development	4	6	0.000667245
BP	GO:0010654	apical cell fate commitment	4	6	0.000667245
BP	GO:0015706	nitrate transport	118	1042	0.000728765
BP	GO:0046889	positive regulation of lipid biosynthetic process	5	10	0.000755195
BP	GO:0031936	negative regulation of chromatin silencing	5	10	0.000757535
BP	GO:0045962	positive regulation of development, heterochronic	7	20	0.000888957
BP	GO:1901700	response to oxygen-containing compound	521	5806	0.000890209
BP	GO:0009723	response to ethylene stimulus	200	1909	0.000913837
BP	GO:0034389	lipid particle organization	6	15	0.0009339
BP	GO:0071489	cellular response to red or far red light	38	266	0.00103317
BP	GO:0042594	response to starvation	149	1375	0.00106275
BP	GO:0048573	photoperiodism, flowering	95	822	0.00121795
BP	GO:0042616	paclitaxel metabolic process	5	11	0.00129211
BP	GO:0022414	reproductive process	858	9298	0.00130139
BP	GO:0015713	phosphoglycerate transport	6	16	0.00138772
BP	GO:0048465	corolla development	63	507	0.00140157
BP	GO:0032922	circadian regulation of gene expression	4	7	0.00145228
BP	GO:1902115	regulation of organelle assembly	4	7	0.00145228
BP	GO:0010606	positive regulation of cytoplasmic mRNA processing body assembly	4	7	0.00145228
BP	GO:0009991	response to extracellular stimulus	170	1610	0.00154344
BP	GO:0050778	positive regulation of immune response	35	245	0.00158923
BP	GO:0031669	cellular response to nutrient levels	152	1421	0.00160772
BP	GO:0048645	organ formation	121	1101	0.00169897
BP	GO:0009786	regulation of asymmetric cell division	8	28	0.00172985
BP	GO:0010205	photoinhibition	8	28	0.00172985
BP	GO:0002376	immune system process	60	493	0.00188221
BP	GO:0000303	response to superoxide	28	186	0.00205393
BP	GO:0010500	transmitting tissue development	8	29	0.00221362
BP	GO:0045848	positive regulation of nitrogen utilization	3	4	0.00226713
BP	GO:0023056	positive regulation of signaling	27	180	0.00256877
BP	GO:0009624	response to nematode	44	336	0.00257048
BP	GO:0080006	internode patterning	4	8	0.00270998
BP	GO:0006569	tryptophan catabolic process	46	357	0.0028682
BP	GO:0031349	positive regulation of defense response	35	257	0.00354769
BP	GO:0009866	induced systemic resistance, ethylene mediated signaling pathway	6	19	0.0037694
BP	GO:0019430	removal of superoxide radicals	7	25	0.00378643
BP	GO:0009889	regulation of biosynthetic process	12	68	0.00391551
BP	GO:0042436	indole-containing compound catabolic process	46	364	0.00415037
BP	GO:0010930	negative regulation of auxin mediated signaling pathway	5	14	0.00451387
BP	GO:0090428	perianth development	4	9	0.00455222
BP	GO:0048561	establishment of organ orientation	4	9	0.00455222
BP	GO:0071108	protein K48-linked deubiquitination	4	9	0.00455222
BP	GO:0070536	protein K63-linked deubiquitination	4	9	0.00455222
BP	GO:0042306	regulation of protein import into nucleus	4	9	0.00455222
BP	GO:0010321	regulation of vegetative phase change	4	9	0.00455222
BP	GO:0048498	establishment of petal orientation	4	9	0.00455222
BP	GO:0044090	positive regulation of vacuole organization	4	9	0.00455222
BP	GO:0019216	regulation of lipid metabolic process	24	161	0.00456689
BP	GO:0045833	negative regulation of lipid metabolic process	7	26	0.00480826
BP	GO:0016337	cell-cell adhesion	8	33	0.00528538
BP	GO:0016129	phytosteroid biosynthetic process	63	537	0.00530196
BP	GO:0010492	maintenance of shoot apical meristem identity	13	70	0.00543361
BP	GO:0007165	signal transduction	408	4355	0.00585894
BP	GO:0010161	red light signaling pathway	10	48	0.00612242
BP	GO:0007584	response to nutrient	14	79	0.00615816
BP	GO:0071496	cellular response to external stimulus	159	1550	0.0063893
BP	GO:0051223	regulation of protein transport	8	34	0.00640813
BP	GO:0016973	poly(A)+ mRNA export from nucleus	6	21	0.00651077
BP	GO:0006979	response to oxidative stress	245	2490	0.00666318
BP	GO:0009684	indoleacetic acid biosynthetic process	52	433	0.0067698
BP	GO:0048462	carpel formation	4	10	0.00704635
BP	GO:0045697	regulation of synergid differentiation	4	10	0.007082
BP	GO:0043388	positive regulation of DNA binding	2	2	0.00715647
BP	GO:0080166	stomium development	2	2	0.00715647
BP	GO:0000491	small nucleolar ribonucleoprotein complex assembly	2	2	0.00715647
BP	GO:0015967	diadenosine tetraphosphate catabolic process	2	2	0.00715647
BP	GO:0006914	autophagy	38	298	0.00740092
BP	GO:0010647	positive regulation of cell communication	27	195	0.00769417
BP	GO:0005983	starch catabolic process	12	65	0.00776539
BP	GO:0032502	developmental process	702	7821	0.00795139
BP	GO:0071324	cellular response to disaccharide stimulus	7	29	0.00912393
BP	GO:0010094	specification of carpel identity	7	29	0.00912393
BP	GO:0034605	cellular response to heat	15	91	0.00921698
BP	GO:0009855	determination of bilateral symmetry	87	799	0.00928226
BP	GO:0009611	response to wounding	199	2003	0.00939164
BP	GO:0015824	proline transport	53	452	0.00994149
BP	GO:0007065	male meiosis sister chromatid cohesion	3	6	0.00995293
BP	GO:0007066	female meiosis sister chromatid cohesion	3	6	0.00995293
BP	GO:0010373	negative regulation of gibberellin biosynthetic process	3	6	0.00995293
BP	GO:0035556	intracellular signal transduction	240	2458	0.0100546
BP	GO:0016102	diterpenoid biosynthetic process	35	275	0.0101112
BP	GO:0048504	regulation of timing of organ formation	4	11	0.0103905
BP	GO:0006586	indolalkylamine metabolic process	46	384	0.0107887
BP	GO:0009870	defense response signaling pathway, resistance gene-dependent	10	52	0.0108824
BP	GO:0009904	chloroplast accumulation movement	10	52	0.0108824
BP	GO:2000652	regulation of secondary cell wall biogenesis	10	52	0.0108824
BP	GO:0043618	regulation of transcription from RNA polymerase II promoter in response to stress	5	17	0.0112661
BP	GO:0010150	leaf senescence	41	336	0.0115147
BP	GO:0016131	brassinosteroid metabolic process	65	578	0.0116183
BP	GO:0048509	regulation of meristem development	122	1178	0.0116992
BP	GO:0048522	positive regulation of cellular process	307	3224	0.0118165
BP	GO:0009704	de-etiolation	9	45	0.0119063
BP	GO:0042753	positive regulation of circadian rhythm	13	77	0.0121346
BP	GO:1901698	response to nitrogen compound	316	3349	0.0121652
BP	GO:0010223	secondary shoot formation	10	53	0.0124218
BP	GO:0006820	anion transport	271	2815	0.0124628
BP	GO:0009733	response to auxin stimulus	202	2051	0.012479
BP	GO:0048438	floral whorl development	151	1504	0.0127227
BP	GO:0048444	floral organ morphogenesis	76	698	0.0127596
BP	GO:0010199	organ boundary specification between lateral organs and the meristem	9	46	0.0137192
BP	GO:0048584	positive regulation of response to stimulus	29	224	0.0137219
BP	GO:0048440	carpel development	99	939	0.0137442
BP	GO:0032501	multicellular organismal process	1363	15410	0.0139914
BP	GO:0009585	red, far-red light phototransduction	19	131	0.0144151
BP	GO:0090431	alkyl caffeate ester biosynthetic process	5	18	0.0145317
BP	GO:0009712	catechol-containing compound metabolic process	5	18	0.0145317
BP	GO:0009801	cinnamic acid ester metabolic process	5	18	0.0145317
BP	GO:2000022	regulation of jasmonic acid mediated signaling pathway	4	12	0.0145552
BP	GO:0009643	photosynthetic acclimation	4	12	0.0145552
BP	GO:0010159	specification of organ position	4	12	0.0145552
BP	GO:0006955	immune response	436	4705	0.0147388
BP	GO:0032386	regulation of intracellular transport	8	39	0.0149017
BP	GO:0007568	aging	70	638	0.0153937
BP	GO:1900150	regulation of defense response to fungus	7	32	0.0157543
BP	GO:0009965	leaf morphogenesis	96	915	0.0169464
BP	GO:0002218	activation of innate immune response	16	107	0.0174815
BP	GO:0048451	petal formation	39	326	0.0180342
BP	GO:0048453	sepal formation	39	326	0.0180342
BP	GO:0010255	glucose mediated signaling pathway	7	33	0.0185728
BP	GO:0051365	cellular response to potassium ion starvation	6	26	0.0191992
BP	GO:0012502	induction of programmed cell death	4	13	0.0196387
BP	GO:0017148	negative regulation of translation	11	65	0.0197505
BP	GO:0000903	regulation of cell shape during vegetative growth phase	2	3	0.0202591
BP	GO:0046109	uridine biosynthetic process	2	3	0.0202591
BP	GO:0043470	regulation of carbohydrate catabolic process	2	3	0.0202591
BP	GO:0006110	regulation of glycolysis	2	3	0.0202591
BP	GO:0010312	detoxification of zinc ion	2	3	0.0202591
BP	GO:0010299	detoxification of cobalt ion	2	3	0.0202591
BP	GO:0010206	photosystem II repair	7	34	0.0217266
BP	GO:0010162	seed dormancy process	89	851	0.0223434
BP	GO:0048442	sepal development	40	341	0.0224061
BP	GO:0009903	chloroplast avoidance movement	10	58	0.0226748
BP	GO:0007163	establishment or maintenance of cell polarity	5	20	0.0228325
BP	GO:0010380	regulation of chlorophyll biosynthetic process	12	75	0.0231351
BP	GO:0061416	regulation of transcription from RNA polymerase II promoter in response to salt stress	3	8	0.0244995
BP	GO:0042991	transcription factor import into nucleus	22	167	0.0252387
BP	GO:0006814	sodium ion transport	10	59	0.0252988
BP	GO:0010043	response to zinc ion	38	324	0.0253447
BP	GO:0010421	hydrogen peroxide-mediated programmed cell death	4	14	0.0256886
BP	GO:0051973	positive regulation of telomerase activity	4	14	0.0256886
BP	GO:0009653	anatomical structure morphogenesis	713	7915	0.0265908
BP	GO:0003002	regionalization	82	792	0.0268221
BP	GO:0010031	circumnutation	6	28	0.0271927
BP	GO:0010266	response to vitamin B1	6	28	0.0271927
BP	GO:0043966	histone H3 acetylation	6	28	0.0271927
BP	GO:0009583	detection of light stimulus	19	140	0.0272238
BP	GO:0048577	negative regulation of short-day photoperiodism, flowering	5	21	0.027933
BP	GO:0009803	cinnamic acid metabolic process	5	21	0.027933
BP	GO:0048571	long-day photoperiodism	17	122	0.0282318
BP	GO:0044699	single-organism process	2099	25013	0.0292166
BP	GO:0051704	multi-organism process	757	8435	0.0293518
BP	GO:0009850	auxin metabolic process	65	607	0.0297396
BP	GO:0009826	unidimensional cell growth	236	2482	0.0300356
BP	GO:0033554	cellular response to stress	595	6586	0.0309017
BP	GO:0046283	anthocyanin-containing compound metabolic process	53	483	0.0312506
BP	GO:0048235	pollen sperm cell differentiation	18	133	0.0317333
BP	GO:0048579	negative regulation of long-day photoperiodism, flowering	6	29	0.0319063
BP	GO:0009961	response to 1-aminocyclopropane-1-carboxylic acid	6	29	0.0319063
BP	GO:0009959	negative gravitropism	6	29	0.0319063
BP	GO:0071555	cell wall organization	250	2644	0.0322745
BP	GO:0051782	negative regulation of cell division	4	15	0.0327376
BP	GO:0042446	hormone biosynthetic process	111	1111	0.0334051
BP	GO:0071423	malate transmembrane transport	5	22	0.0337011
BP	GO:0080111	DNA demethylation	5	22	0.0337011
BP	GO:0080141	regulation of jasmonic acid biosynthetic process	5	22	0.0337011
BP	GO:0009947	centrolateral axis specification	3	9	0.0344731
BP	GO:0010865	stipule development	3	9	0.0344731
BP	GO:0030154	cell differentiation	499	5492	0.0347626
BP	GO:0010114	response to red light	47	425	0.0360853
BP	GO:1901401	regulation of tetrapyrrole metabolic process	13	89	0.0364535
BP	GO:0009813	flavonoid biosynthetic process	59	564	0.0378499
BP	GO:0010097	specification of stamen identity	2	4	0.0382511
BP	GO:0010230	alternative respiration	2	4	0.0382511
BP	GO:0060867	fruit abscission	2	4	0.0382511
BP	GO:0015959	diadenosine polyphosphate metabolic process	2	4	0.0382511
BP	GO:2000692	negative regulation of seed maturation	2	4	0.0382511
BP	GO:0034196	acylglycerol transport	2	4	0.0382511
BP	GO:0052541	plant-type cell wall cellulose metabolic process	18	136	0.0384373
BP	GO:0048236	plant-type spore development	24	194	0.0388194
BP	GO:0048731	system development	1044	11810	0.0393643
BP	GO:0010104	regulation of ethylene mediated signaling pathway	13	90	0.0394336
BP	GO:0009871	jasmonic acid and ethylene-dependent systemic resistance, ethylene mediated signaling pathway	5	23	0.0401551
BP	GO:0048827	phyllome development	217	2313	0.0405161
BP	GO:0010160	formation of organ boundary	4	16	0.0405995
BP	GO:0043157	response to cation stress	4	16	0.040804
BP	GO:0033494	ferulate metabolic process	4	16	0.040804
BP	GO:0080091	regulation of raffinose metabolic process	4	16	0.040804
BP	GO:0045488	pectin metabolic process	35	306	0.0423191
BP	GO:0051193	regulation of cofactor metabolic process	13	91	0.0425818
BP	GO:0034051	negative regulation of plant-type hypersensitive response	6	31	0.0428488
BP	GO:0048439	flower morphogenesis	49	451	0.0428851
BP	GO:0048446	petal morphogenesis	10	65	0.0448019
BP	GO:0009620	response to fungus	259	2770	0.0449538
BP	GO:0045168	cell-cell signaling involved in cell fate commitment	10	65	0.0457247
BP	GO:0016556	mRNA modification	56	527	0.0461651
BP	GO:0080113	regulation of seed growth	3	10	0.0462122
BP	GO:0010116	positive regulation of abscisic acid biosynthetic process	3	10	0.0462122
BP	GO:0006535	cysteine biosynthetic process from serine	3	10	0.0462122
BP	GO:0030308	negative regulation of cell growth	5	24	0.0473074
BP	GO:0033692	cellular polysaccharide biosynthetic process	202	2133	0.0477463
BP	GO:0046685	response to arsenic-containing substance	22	179	0.0491571
BP	GO:0055078	sodium ion homeostasis	4	17	0.0498926
MF	GO:0003700	sequence-specific DNA binding transcription factor activity	754	3949	3.85822e-142
MF	GO:0051752	phosphoglucan, water dikinase activity	12	14	4.78255e-12
MF	GO:0003677	DNA binding	186	1506	1.65521e-10
MF	GO:0008506	sucrose:hydrogen symporter activity	7	9	6.16213e-07
MF	GO:0010313	phytochrome binding	10	20	8.59811e-07
MF	GO:0045735	nutrient reservoir activity	8	14	3.03568e-06
MF	GO:0043565	sequence-specific DNA binding	57	403	1.43048e-05
MF	GO:0051117	ATPase binding	8	18	3.31127e-05
MF	GO:0015152	glucose-6-phosphate transmembrane transporter activity	6	10	3.95693e-05
MF	GO:0004084	branched-chain-amino-acid transaminase activity	6	10	3.95693e-05
MF	GO:0003989	acetyl-CoA carboxylase activity	7	14	4.11006e-05
MF	GO:0052635	C-20 gibberellin 2-beta-dioxygenase activity	11	35	5.37682e-05
MF	GO:0005504	fatty acid binding	8	20	8.25129e-05
MF	GO:0045552	dihydrokaempferol 4-reductase activity	8	21	0.000124024
MF	GO:0001067	regulatory region nucleic acid binding	26	150	0.000127175
MF	GO:0042803	protein homodimerization activity	59	455	0.000133559
MF	GO:0052634	C-19 gibberellin 2-beta-dioxygenase activity	11	39	0.000160639
MF	GO:0071917	triose-phosphate transmembrane transporter activity	7	17	0.000188181
MF	GO:0016885	ligase activity, forming carbon-carbon bonds	7	17	0.000188181
MF	GO:0042409	caffeoyl-CoA O-methyltransferase activity	6	13	0.000262289
MF	GO:0044212	transcription regulatory region DNA binding	20	112	0.000480448
MF	GO:0048027	mRNA 5'-UTR binding	7	20	0.00060658
MF	GO:0036203	taxoid 14-beta-hydroxylase activity	5	11	0.00096732
MF	GO:0015120	phosphoglycerate transmembrane transporter activity	6	16	0.000993956
MF	GO:0030599	pectinesterase activity	12	56	0.00126788
MF	GO:0019904	protein domain specific binding	9	36	0.00162212
MF	GO:0004521	endoribonuclease activity	13	67	0.00211217
MF	GO:0047434	indolepyruvate decarboxylase activity	4	8	0.00214092
MF	GO:0033809	anthocyanin 6''-O-malonyltransferase activity	5	13	0.002355
MF	GO:0005515	protein binding	717	8519	0.00291544
MF	GO:0004064	arylesterase activity	5	14	0.00342545
MF	GO:0000156	phosphorelay response regulator activity	12	64	0.00413835
MF	GO:0051738	xanthophyll binding	3	5	0.0044288
MF	GO:0005516	calmodulin binding	58	516	0.0046877
MF	GO:0019210	kinase inhibitor activity	6	21	0.00477226
MF	GO:0030570	pectate lyase activity	7	28	0.00528261
MF	GO:0004081	bis(5'-nucleosyl)-tetraphosphatase (asymmetrical) activity	2	2	0.00630728
MF	GO:0019200	carbohydrate kinase activity	14	85	0.00686997
MF	GO:0046982	protein heterodimerization activity	28	216	0.00706005
MF	GO:0008028	monocarboxylic acid transmembrane transporter activity	7	30	0.00790109
MF	GO:0004301	epoxide hydrolase activity	4	11	0.00831587
MF	GO:0033810	anthocyanin 5-O-glucoside 6'''-O-malonyltransferase activity	4	11	0.00831587
MF	GO:0080123	jasmonate-amino synthetase activity	4	11	0.00831587
MF	GO:0004518	nuclease activity	33	273	0.0104268
MF	GO:0090430	caffeoyl-CoA: alcohol caffeoyl transferase activity	5	18	0.0112251
MF	GO:0016706	oxidoreductase activity, acting on paired donors, with incorporation or reduction of molecular oxygen, 2-oxoglutarate as one donor, and incorporation of one atom each of oxygen into both donors	14	93	0.014871
MF	GO:0015154	disaccharide transmembrane transporter activity	7	34	0.0158211
MF	GO:0009001	serine O-acetyltransferase activity	4	13	0.0158515
MF	GO:0047631	ADP-ribose diphosphatase activity	4	13	0.0158515
MF	GO:0019104	DNA N-glycosylase activity	5	20	0.0177914
MF	GO:0004124	cysteine synthase activity	5	20	0.0177914
MF	GO:0005034	osmosensor activity	5	20	0.0177914
MF	GO:0051724	NAD transporter activity	2	3	0.0179207
MF	GO:0080076	caffeoyl CoA:S-adenosyl-L-methionine O-methyltransferase activity	2	3	0.0179207
MF	GO:0080077	trihydroxyferuloyl spermidine:S-adenosyl-L-methionine O-methyltransferase activity	2	3	0.0179207
MF	GO:0080078	tricaffeoyl spermidine:S-adenosyl-L-methionine O-methyltransferase activity	2	3	0.0179207
MF	GO:0080012	trihydroxyferuloyl spermidine O-methyltransferase activity	2	3	0.0179207
MF	GO:0004751	ribose-5-phosphate isomerase activity	2	3	0.0179207
MF	GO:0003906	DNA-(apurinic or apyrimidinic site) lyase activity	5	21	0.0218599
MF	GO:0015140	malate transmembrane transporter activity	5	22	0.0264872
MF	GO:0051219	phosphoprotein binding	4	15	0.0266462
MF	GO:0016801	hydrolase activity, acting on ether bonds	4	15	0.0266462
MF	GO:0051082	unfolded protein binding	12	83	0.0306129
MF	GO:0003785	actin monomer binding	5	23	0.0316942
MF	GO:0015088	copper uptake transmembrane transporter activity	2	4	0.0339584
MF	GO:0004366	glycerol-3-phosphate O-acyltransferase activity	2	4	0.0339584
MF	GO:0047251	thiohydroximate beta-D-glucosyltransferase activity	2	4	0.0339584
MF	GO:0000976	transcription regulatory region sequence-specific DNA binding	6	33	0.0431938
MF	GO:0009927	histidine phosphotransfer kinase activity	6	33	0.0431938
MF	GO:0004843	ubiquitin-specific protease activity	6	33	0.0431938
MF	GO:0050736	O-malonyltransferase activity	5	25	0.0439094
CC	GO:0048226	Casparian strip	10	17	4.92659e-08
CC	GO:0005634	nucleus	750	8722	1.01425e-07
CC	GO:0043245	extraorganismal space	8	21	6.6635e-05
CC	GO:0009530	primary cell wall	7	16	6.79002e-05
CC	GO:0031209	SCAR complex	9	29	0.000147447
CC	GO:0005643	nuclear pore	7	19	0.000246197
CC	GO:0016602	CCAAT-binding factor complex	10	45	0.00122899
CC	GO:0005667	transcription factor complex	10	49	0.00242714
CC	GO:0042406	extrinsic to endoplasmic reticulum membrane	8	34	0.00253954
CC	GO:0019898	extrinsic to membrane	16	103	0.00310322
CC	GO:0044462	external encapsulating structure part	10	52	0.00383063
CC	GO:0034399	nuclear periphery	6	24	0.00632574
CC	GO:0009531	secondary cell wall	2	4	0.0285789
CC	GO:0031225	anchored to membrane	57	607	0.0292165
CC	GO:0008305	integrin complex	2	5	0.0455855
CC	GO:0000798	nuclear cohesin complex	2	5	0.0455855

## Sheet: GOslims
GO Type	GO slim ID	Term	GO terms number
BP	GO:0000003	reproduction	8
BP	GO:0005975	carbohydrate metabolic process	12
BP	GO:0006091	generation of precursor metabolites and energy	4
BP	GO:0006139	nucleobase-containing compound metabolic process	17
BP	GO:0006259	DNA metabolic process	2
BP	GO:0006412	translation	1
BP	GO:0006464	cellular protein modification process	3
BP	GO:0006629	lipid metabolic process	18
BP	GO:0006810	transport	18
BP	GO:0006950	response to stress	27
BP	GO:0007049	cell cycle	4
BP	GO:0007154	cell communication	8
BP	GO:0007165	signal transduction	17
BP	GO:0007267	cell-cell signaling	1
BP	GO:0007275	multicellular organismal development	47
BP	GO:0008150	biological_process	250
BP	GO:0008152	metabolic process	98
BP	GO:0008219	cell death	6
BP	GO:0009056	catabolic process	7
BP	GO:0009058	biosynthetic process	47
BP	GO:0009605	response to external stimulus	11
BP	GO:0009606	tropism	1
BP	GO:0009607	response to biotic stimulus	5
BP	GO:0009628	response to abiotic stimulus	19
BP	GO:0009653	anatomical structure morphogenesis	22
BP	GO:0009719	response to endogenous stimulus	20
BP	GO:0009790	embryo development	1
BP	GO:0009791	post-embryonic development	20
BP	GO:0009838	abscission	1
BP	GO:0009856	pollination	2
BP	GO:0009908	flower development	18
BP	GO:0009987	cellular process	133
BP	GO:0009991	response to extracellular stimulus	8
BP	GO:0015979	photosynthesis	2
BP	GO:0016043	cellular component organization	24
BP	GO:0016049	cell growth	3
BP	GO:0016265	death	1
BP	GO:0019538	protein metabolic process	2
BP	GO:0019725	cellular homeostasis	1
BP	GO:0019748	secondary metabolic process	7
BP	GO:0030154	cell differentiation	8
BP	GO:0040007	growth	4
BP	GO:0040029	regulation of gene expression, epigenetic	2
MF	GO:0003674	molecular_function	1
MF	GO:0003676	nucleic acid binding	3
MF	GO:0003677	DNA binding	4
MF	GO:0003700	sequence-specific DNA binding transcription factor activity	1
MF	GO:0003723	RNA binding	1
MF	GO:0003824	catalytic activity	13
MF	GO:0004518	nuclease activity	3
MF	GO:0004871	signal transducer activity	3
MF	GO:0004872	receptor activity	1
MF	GO:0005215	transporter activity	9
MF	GO:0005488	binding	2
MF	GO:0005515	protein binding	10
MF	GO:0008289	lipid binding	2
MF	GO:0016301	kinase activity	3
MF	GO:0016740	transferase activity	14
MF	GO:0016787	hydrolase activity	8
MF	GO:0030234	enzyme regulator activity	1
CC	GO:0005575	cellular_component	13
CC	GO:0005576	extracellular region	1
CC	GO:0005618	cell wall	3
CC	GO:0005622	intracellular	7
CC	GO:0005623	cell	10
CC	GO:0005634	nucleus	5
CC	GO:0005635	nuclear envelope	1
CC	GO:0005737	cytoplasm	2
CC	GO:0005783	endoplasmic reticulum	1
CC	GO:0005886	plasma membrane	1
CC	GO:0016020	membrane	5
CC	GO:0030312	external encapsulating structure	2

## Sheet: GOslim_distribution
GO_Type	Slim_GO_ID	Slim_GO_Name	Input_GOID	Input_GO_Name
BP	GO:0000003	reproduction	GO:0048236	plant-type spore development
BP	GO:0000003	reproduction	GO:0048235	pollen sperm cell differentiation
BP	GO:0000003	reproduction	GO:0007066	female meiosis sister chromatid cohesion
BP	GO:0000003	reproduction	GO:0080166	stomium development
BP	GO:0000003	reproduction	GO:0007142	male meiosis II
BP	GO:0000003	reproduction	GO:0007065	male meiosis sister chromatid cohesion
BP	GO:0000003	reproduction	GO:0010162	seed dormancy process
BP	GO:0000003	reproduction	GO:2000692	negative regulation of seed maturation
BP	GO:0005975	carbohydrate metabolic process	GO:1900030	regulation of pectin biosynthetic process
BP	GO:0005975	carbohydrate metabolic process	GO:0045492	xylan biosynthetic process
BP	GO:0005975	carbohydrate metabolic process	GO:0046835	carbohydrate phosphorylation
BP	GO:0005975	carbohydrate metabolic process	GO:0005983	starch catabolic process
BP	GO:0005975	carbohydrate metabolic process	GO:0043470	regulation of carbohydrate catabolic process
BP	GO:0005975	carbohydrate metabolic process	GO:0033692	cellular polysaccharide biosynthetic process
BP	GO:0005975	carbohydrate metabolic process	GO:0010413	glucuronoxylan metabolic process
BP	GO:0005975	carbohydrate metabolic process	GO:0045488	pectin metabolic process
BP	GO:0005975	carbohydrate metabolic process	GO:0052541	plant-type cell wall cellulose metabolic process
BP	GO:0005975	carbohydrate metabolic process	GO:0006110	regulation of glycolytic process
BP	GO:0005975	carbohydrate metabolic process	GO:0080091	regulation of raffinose metabolic process
BP	GO:0005975	carbohydrate metabolic process	GO:0010410	hemicellulose metabolic process
BP	GO:0006091	generation of precursor metabolites and energy	GO:0010206	photosystem II repair
BP	GO:0006091	generation of precursor metabolites and energy	GO:0010205	photoinhibition
BP	GO:0006091	generation of precursor metabolites and energy	GO:0010230	alternative respiration
BP	GO:0006091	generation of precursor metabolites and energy	GO:0006110	regulation of glycolytic process
BP	GO:0006139	nucleobase-containing compound metabolic process	GO:0015959	diadenosine polyphosphate metabolic process
BP	GO:0006139	nucleobase-containing compound metabolic process	GO:0046109	uridine biosynthetic process
BP	GO:0006139	nucleobase-containing compound metabolic process	GO:0009299	mRNA transcription
BP	GO:0006139	nucleobase-containing compound metabolic process	GO:0043618	regulation of transcription from RNA polymerase II promoter in response to stress
BP	GO:0006139	nucleobase-containing compound metabolic process	GO:0015967	diadenosine tetraphosphate catabolic process
BP	GO:0006139	nucleobase-containing compound metabolic process	GO:0031936	negative regulation of chromatin silencing
BP	GO:0006139	nucleobase-containing compound metabolic process	GO:0006355	regulation of transcription, DNA-templated
BP	GO:0006139	nucleobase-containing compound metabolic process	GO:0051973	positive regulation of telomerase activity
BP	GO:0006139	nucleobase-containing compound metabolic process	GO:0045893	positive regulation of transcription, DNA-templated
BP	GO:0006139	nucleobase-containing compound metabolic process	GO:0032774	RNA biosynthetic process
BP	GO:0006139	nucleobase-containing compound metabolic process	GO:0010239	chloroplast mRNA processing
BP	GO:0006139	nucleobase-containing compound metabolic process	GO:0061416	regulation of transcription from RNA polymerase II promoter in response to salt stress
BP	GO:0006139	nucleobase-containing compound metabolic process	GO:1901259	chloroplast rRNA processing
BP	GO:0006139	nucleobase-containing compound metabolic process	GO:0090304	nucleic acid metabolic process
BP	GO:0006139	nucleobase-containing compound metabolic process	GO:0016556	mRNA modification
BP	GO:0006139	nucleobase-containing compound metabolic process	GO:0051252	regulation of RNA metabolic process
BP	GO:0006139	nucleobase-containing compound metabolic process	GO:0045935	positive regulation of nucleobase-containing compound metabolic process
BP	GO:0006259	DNA metabolic process	GO:0080111	DNA demethylation
BP	GO:0006259	DNA metabolic process	GO:0051973	positive regulation of telomerase activity
BP	GO:0006412	translation	GO:0017148	negative regulation of translation
BP	GO:0006464	cellular protein modification process	GO:0070536	protein K63-linked deubiquitination
BP	GO:0006464	cellular protein modification process	GO:0071108	protein K48-linked deubiquitination
BP	GO:0006464	cellular protein modification process	GO:0043966	histone H3 acetylation
BP	GO:0006629	lipid metabolic process	GO:0046889	positive regulation of lipid biosynthetic process
BP	GO:0006629	lipid metabolic process	GO:0016131	brassinosteroid metabolic process
BP	GO:0006629	lipid metabolic process	GO:0010423	negative regulation of brassinosteroid biosynthetic process
BP	GO:0006629	lipid metabolic process	GO:0050810	regulation of steroid biosynthetic process
BP	GO:0006629	lipid metabolic process	GO:0045833	negative regulation of lipid metabolic process
BP	GO:0006629	lipid metabolic process	GO:0016102	diterpenoid biosynthetic process
BP	GO:0006629	lipid metabolic process	GO:0016129	phytosteroid biosynthetic process
BP	GO:0006629	lipid metabolic process	GO:0042616	paclitaxel metabolic process
BP	GO:0006629	lipid metabolic process	GO:0010894	negative regulation of steroid biosynthetic process
BP	GO:0006629	lipid metabolic process	GO:0019216	regulation of lipid metabolic process
BP	GO:0006629	lipid metabolic process	GO:0010116	positive regulation of abscisic acid biosynthetic process
BP	GO:0006629	lipid metabolic process	GO:0045940	positive regulation of steroid metabolic process
BP	GO:0006629	lipid metabolic process	GO:0010373	negative regulation of gibberellin biosynthetic process
BP	GO:0006629	lipid metabolic process	GO:0009685	gibberellin metabolic process
BP	GO:0006629	lipid metabolic process	GO:0010422	regulation of brassinosteroid biosynthetic process
BP	GO:0006629	lipid metabolic process	GO:0010371	regulation of gibberellin biosynthetic process
BP	GO:0006629	lipid metabolic process	GO:0080141	regulation of jasmonic acid biosynthetic process
BP	GO:0006629	lipid metabolic process	GO:2000488	positive regulation of brassinosteroid biosynthetic process
BP	GO:0006810	transport	GO:0035436	triose phosphate transmembrane transport
BP	GO:0006810	transport	GO:0015824	proline transport
BP	GO:0006810	transport	GO:0015714	phosphoenolpyruvate transport
BP	GO:0006810	transport	GO:0051223	regulation of protein transport
BP	GO:0006810	transport	GO:0006612	protein targeting to membrane
BP	GO:0006810	transport	GO:0042306	regulation of protein import into nucleus
BP	GO:0006810	transport	GO:0015706	nitrate transport
BP	GO:0006810	transport	GO:0034196	acylglycerol transport
BP	GO:0006810	transport	GO:0006863	purine nucleobase transport
BP	GO:0006810	transport	GO:0071423	malate transmembrane transport
BP	GO:0006810	transport	GO:0015760	glucose-6-phosphate transport
BP	GO:0006810	transport	GO:0006814	sodium ion transport
BP	GO:0006810	transport	GO:0042991	transcription factor import into nucleus
BP	GO:0006810	transport	GO:0016973	poly(A)+ mRNA export from nucleus
BP	GO:0006810	transport	GO:0015713	phosphoglycerate transport
BP	GO:0006810	transport	GO:0032386	regulation of intracellular transport
BP	GO:0006810	transport	GO:0006826	iron ion transport
BP	GO:0006810	transport	GO:0006820	anion transport
BP	GO:0006950	response to stress	GO:0019430	removal of superoxide radicals
BP	GO:0006950	response to stress	GO:0010421	hydrogen peroxide-mediated programmed cell death
BP	GO:0006950	response to stress	GO:0043618	regulation of transcription from RNA polymerase II promoter in response to stress
BP	GO:0006950	response to stress	GO:0009611	response to wounding
BP	GO:0006950	response to stress	GO:0010106	cellular response to iron ion starvation
BP	GO:0006950	response to stress	GO:0051365	cellular response to potassium ion starvation
BP	GO:0006950	response to stress	GO:0009871	jasmonic acid and ethylene-dependent systemic resistance, ethylene mediated signaling pathway
BP	GO:0006950	response to stress	GO:0042594	response to starvation
BP	GO:0006950	response to stress	GO:0043157	response to cation stress
BP	GO:0006950	response to stress	GO:0034051	negative regulation of plant-type hypersensitive response
BP	GO:0006950	response to stress	GO:0009870	defense response signaling pathway, resistance gene-dependent
BP	GO:0006950	response to stress	GO:0033554	cellular response to stress
BP	GO:0006950	response to stress	GO:0080134	regulation of response to stress
BP	GO:0006950	response to stress	GO:0031349	positive regulation of defense response
BP	GO:0006950	response to stress	GO:1900150	regulation of defense response to fungus
BP	GO:0006950	response to stress	GO:0000303	response to superoxide
BP	GO:0006950	response to stress	GO:0061416	regulation of transcription from RNA polymerase II promoter in response to salt stress
BP	GO:0006950	response to stress	GO:0045088	regulation of innate immune response
BP	GO:0006950	response to stress	GO:0006979	response to oxidative stress
BP	GO:0006950	response to stress	GO:0009414	response to water deprivation
BP	GO:0006950	response to stress	GO:0034605	cellular response to heat
BP	GO:0006950	response to stress	GO:0002218	activation of innate immune response
BP	GO:0006950	response to stress	GO:0009866	induced systemic resistance, ethylene mediated signaling pathway
BP	GO:0006950	response to stress	GO:0071497	cellular response to freezing
BP	GO:0006950	response to stress	GO:0010193	response to ozone
BP	GO:0006950	response to stress	GO:0010363	regulation of plant-type hypersensitive response
BP	GO:0006950	response to stress	GO:0002679	respiratory burst involved in defense response
BP	GO:0007049	cell cycle	GO:0048236	plant-type spore development
BP	GO:0007049	cell cycle	GO:0007066	female meiosis sister chromatid cohesion
BP	GO:0007049	cell cycle	GO:0007142	male meiosis II
BP	GO:0007049	cell cycle	GO:0007065	male meiosis sister chromatid cohesion
BP	GO:0007154	cell communication	GO:0010104	regulation of ethylene-activated signaling pathway
BP	GO:0007154	cell communication	GO:0010106	cellular response to iron ion starvation
BP	GO:0007154	cell communication	GO:0051365	cellular response to potassium ion starvation
BP	GO:0007154	cell communication	GO:0031669	cellular response to nutrient levels
BP	GO:0007154	cell communication	GO:0010647	positive regulation of cell communication
BP	GO:0007154	cell communication	GO:1900459	positive regulation of brassinosteroid mediated signaling pathway
BP	GO:0007154	cell communication	GO:2000022	regulation of jasmonic acid mediated signaling pathway
BP	GO:0007154	cell communication	GO:0010930	negative regulation of auxin mediated signaling pathway
BP	GO:0007165	signal transduction	GO:0009867	jasmonic acid mediated signaling pathway
BP	GO:0007165	signal transduction	GO:0009745	sucrose mediated signaling
BP	GO:0007165	signal transduction	GO:0010104	regulation of ethylene-activated signaling pathway
BP	GO:0007165	signal transduction	GO:0007165	signal transduction
BP	GO:0007165	signal transduction	GO:0009873	ethylene-activated signaling pathway
BP	GO:0007165	signal transduction	GO:0007263	nitric oxide mediated signal transduction
BP	GO:0007165	signal transduction	GO:0009871	jasmonic acid and ethylene-dependent systemic resistance, ethylene mediated signaling pathway
BP	GO:0007165	signal transduction	GO:0035556	intracellular signal transduction
BP	GO:0007165	signal transduction	GO:1900459	positive regulation of brassinosteroid mediated signaling pathway
BP	GO:0007165	signal transduction	GO:2000022	regulation of jasmonic acid mediated signaling pathway
BP	GO:0007165	signal transduction	GO:0010255	glucose mediated signaling pathway
BP	GO:0007165	signal transduction	GO:0009585	red, far-red light phototransduction
BP	GO:0007165	signal transduction	GO:0009870	defense response signaling pathway, resistance gene-dependent
BP	GO:0007165	signal transduction	GO:0009736	cytokinin-activated signaling pathway
BP	GO:0007165	signal transduction	GO:0010930	negative regulation of auxin mediated signaling pathway
BP	GO:0007165	signal transduction	GO:0009866	induced systemic resistance, ethylene mediated signaling pathway
BP	GO:0007165	signal transduction	GO:0010161	red light signaling pathway
BP	GO:0007267	cell-cell signaling	GO:0045168	cell-cell signaling involved in cell fate commitment
BP	GO:0007275	multicellular organismal development	GO:0010150	leaf senescence
BP	GO:0007275	multicellular organismal development	GO:0048573	photoperiodism, flowering
BP	GO:0007275	multicellular organismal development	GO:0009944	polarity specification of adaxial/abaxial axis
BP	GO:0007275	multicellular organismal development	GO:0048510	regulation of timing of transition from vegetative to reproductive phase
BP	GO:0007275	multicellular organismal development	GO:0048446	petal morphogenesis
BP	GO:0007275	multicellular organismal development	GO:0009947	centrolateral axis specification
BP	GO:0007275	multicellular organismal development	GO:0010223	secondary shoot formation
BP	GO:0007275	multicellular organismal development	GO:0048498	establishment of petal orientation
BP	GO:0007275	multicellular organismal development	GO:0048453	sepal formation
BP	GO:0007275	multicellular organismal development	GO:0010094	specification of carpel identity
BP	GO:0007275	multicellular organismal development	GO:0080113	regulation of seed growth
BP	GO:0007275	multicellular organismal development	GO:0045697	regulation of synergid differentiation
BP	GO:0007275	multicellular organismal development	GO:0048645	organ formation
BP	GO:0007275	multicellular organismal development	GO:0010492	maintenance of shoot apical meristem identity
BP	GO:0007275	multicellular organismal development	GO:0009965	leaf morphogenesis
BP	GO:0007275	multicellular organismal development	GO:0010321	regulation of vegetative phase change
BP	GO:0007275	multicellular organismal development	GO:0048462	carpel formation
BP	GO:0007275	multicellular organismal development	GO:0048577	negative regulation of short-day photoperiodism, flowering
BP	GO:0007275	multicellular organismal development	GO:0010229	inflorescence development
BP	GO:0007275	multicellular organismal development	GO:0048442	sepal development
BP	GO:0007275	multicellular organismal development	GO:0009955	adaxial/abaxial pattern specification
BP	GO:0007275	multicellular organismal development	GO:0048444	floral organ morphogenesis
BP	GO:0007275	multicellular organismal development	GO:0010865	stipule development
BP	GO:0007275	multicellular organismal development	GO:0048504	regulation of timing of organ formation
BP	GO:0007275	multicellular organismal development	GO:0048235	pollen sperm cell differentiation
BP	GO:0007275	multicellular organismal development	GO:0048731	system development
BP	GO:0007275	multicellular organismal development	GO:0080126	ovary septum development
BP	GO:0007275	multicellular organismal development	GO:0080166	stomium development
BP	GO:0007275	multicellular organismal development	GO:0010160	formation of organ boundary
BP	GO:0007275	multicellular organismal development	GO:0048827	phyllome development
BP	GO:0007275	multicellular organismal development	GO:0048579	negative regulation of long-day photoperiodism, flowering
BP	GO:0007275	multicellular organismal development	GO:0010654	apical cell fate commitment
BP	GO:0007275	multicellular organismal development	GO:0048509	regulation of meristem development
BP	GO:0007275	multicellular organismal development	GO:0048561	establishment of organ orientation
BP	GO:0007275	multicellular organismal development	GO:0010162	seed dormancy process
BP	GO:0007275	multicellular organismal development	GO:0010097	specification of stamen identity
BP	GO:0007275	multicellular organismal development	GO:0048439	flower morphogenesis
BP	GO:0007275	multicellular organismal development	GO:0009855	determination of bilateral symmetry
BP	GO:0007275	multicellular organismal development	GO:2000692	negative regulation of seed maturation
BP	GO:0007275	multicellular organismal development	GO:0048451	petal formation
BP	GO:0007275	multicellular organismal development	GO:0010093	specification of floral organ identity
BP	GO:0007275	multicellular organismal development	GO:0010159	specification of organ position
BP	GO:0007275	multicellular organismal development	GO:0080006	internode patterning
BP	GO:0007275	multicellular organismal development	GO:0003002	regionalization
BP	GO:0007275	multicellular organismal development	GO:0009798	axis specification
BP	GO:0007275	multicellular organismal development	GO:0048440	carpel development
BP	GO:0007275	multicellular organismal development	GO:0010199	organ boundary specification between lateral organs and the meristem
BP	GO:0008150	biological_process	GO:0032353	negative regulation of hormone biosynthetic process
BP	GO:0008150	biological_process	GO:0010941	regulation of cell death
BP	GO:0008150	biological_process	GO:0009741	response to brassinosteroid
BP	GO:0008150	biological_process	GO:0010150	leaf senescence
BP	GO:0008150	biological_process	GO:0035436	triose phosphate transmembrane transport
BP	GO:0008150	biological_process	GO:0015824	proline transport
BP	GO:0008150	biological_process	GO:0022414	reproductive process
BP	GO:0008150	biological_process	GO:0015714	phosphoenolpyruvate transport
BP	GO:0008150	biological_process	GO:0009891	positive regulation of biosynthetic process
BP	GO:0008150	biological_process	GO:0019430	removal of superoxide radicals
BP	GO:0008150	biological_process	GO:0009684	indoleacetic acid biosynthetic process
BP	GO:0008150	biological_process	GO:0009867	jasmonic acid mediated signaling pathway
BP	GO:0008150	biological_process	GO:0046889	positive regulation of lipid biosynthetic process
BP	GO:0008150	biological_process	GO:1900030	regulation of pectin biosynthetic process
BP	GO:0008150	biological_process	GO:0040034	regulation of development, heterochronic
BP	GO:0008150	biological_process	GO:0009583	detection of light stimulus
BP	GO:0008150	biological_process	GO:0033494	ferulate metabolic process
BP	GO:0008150	biological_process	GO:0080090	regulation of primary metabolic process
BP	GO:0008150	biological_process	GO:0010421	hydrogen peroxide-mediated programmed cell death
BP	GO:0008150	biological_process	GO:0048573	photoperiodism, flowering
BP	GO:0008150	biological_process	GO:0009803	cinnamic acid metabolic process
BP	GO:0008150	biological_process	GO:0045492	xylan biosynthetic process
BP	GO:0008150	biological_process	GO:0009903	chloroplast avoidance movement
BP	GO:0008150	biological_process	GO:0051704	multi-organism process
BP	GO:0008150	biological_process	GO:0009944	polarity specification of adaxial/abaxial axis
BP	GO:0008150	biological_process	GO:0045962	positive regulation of development, heterochronic
BP	GO:0008150	biological_process	GO:0009745	sucrose mediated signaling
BP	GO:0008150	biological_process	GO:1901698	response to nitrogen compound
BP	GO:0008150	biological_process	GO:0051223	regulation of protein transport
BP	GO:0008150	biological_process	GO:0015959	diadenosine polyphosphate metabolic process
BP	GO:0008150	biological_process	GO:0045848	positive regulation of nitrogen utilization
BP	GO:0008150	biological_process	GO:0046109	uridine biosynthetic process
BP	GO:0008150	biological_process	GO:1901700	response to oxygen-containing compound
BP	GO:0008150	biological_process	GO:0048510	regulation of timing of transition from vegetative to reproductive phase
BP	GO:0008150	biological_process	GO:0048446	petal morphogenesis
BP	GO:0008150	biological_process	GO:0009624	response to nematode
BP	GO:0008150	biological_process	GO:0009889	regulation of biosynthetic process
BP	GO:0008150	biological_process	GO:0000491	small nucleolar ribonucleoprotein complex assembly
BP	GO:0008150	biological_process	GO:0016131	brassinosteroid metabolic process
BP	GO:0008150	biological_process	GO:0050778	positive regulation of immune response
BP	GO:0008150	biological_process	GO:0009694	jasmonic acid metabolic process
BP	GO:0008150	biological_process	GO:0009947	centrolateral axis specification
BP	GO:0008150	biological_process	GO:0002376	immune system process
BP	GO:0008150	biological_process	GO:0010033	response to organic substance
BP	GO:0008150	biological_process	GO:0007584	response to nutrient
BP	GO:0008150	biological_process	GO:0043618	regulation of transcription from RNA polymerase II promoter in response to stress
BP	GO:0008150	biological_process	GO:0032922	circadian regulation of gene expression
BP	GO:0008150	biological_process	GO:0010223	secondary shoot formation
BP	GO:0008150	biological_process	GO:0010104	regulation of ethylene-activated signaling pathway
BP	GO:0008150	biological_process	GO:0010299	detoxification of cobalt ion
BP	GO:0008150	biological_process	GO:0006955	immune response
BP	GO:0008150	biological_process	GO:0015967	diadenosine tetraphosphate catabolic process
BP	GO:0008150	biological_process	GO:0048498	establishment of petal orientation
BP	GO:0008150	biological_process	GO:0044699	single-organism process
BP	GO:0008150	biological_process	GO:0048453	sepal formation
BP	GO:0008150	biological_process	GO:0010094	specification of carpel identity
BP	GO:0008150	biological_process	GO:0010423	negative regulation of brassinosteroid biosynthetic process
BP	GO:0008150	biological_process	GO:0010031	circumnutation
BP	GO:0008150	biological_process	GO:0010266	response to vitamin B1
BP	GO:0008150	biological_process	GO:0006612	protein targeting to membrane
BP	GO:0008150	biological_process	GO:0016337	single organismal cell-cell adhesion
BP	GO:0008150	biological_process	GO:0042306	regulation of protein import into nucleus
BP	GO:0008150	biological_process	GO:0010500	transmitting tissue development
BP	GO:0008150	biological_process	GO:0006569	tryptophan catabolic process
BP	GO:0008150	biological_process	GO:0050810	regulation of steroid biosynthetic process
BP	GO:0008150	biological_process	GO:0010167	response to nitrate
BP	GO:0008150	biological_process	GO:0080113	regulation of seed growth
BP	GO:0008150	biological_process	GO:0090428	perianth development
BP	GO:0008150	biological_process	GO:0009801	cinnamic acid ester metabolic process
BP	GO:0008150	biological_process	GO:0009733	response to auxin
BP	GO:0008150	biological_process	GO:0045833	negative regulation of lipid metabolic process
BP	GO:0008150	biological_process	GO:0009873	ethylene-activated signaling pathway
BP	GO:0008150	biological_process	GO:0031326	regulation of cellular biosynthetic process
BP	GO:0008150	biological_process	GO:0016102	diterpenoid biosynthetic process
BP	GO:0008150	biological_process	GO:0045697	regulation of synergid differentiation
BP	GO:0008150	biological_process	GO:0015706	nitrate transport
BP	GO:0008150	biological_process	GO:0043470	regulation of carbohydrate catabolic process
BP	GO:0008150	biological_process	GO:0033692	cellular polysaccharide biosynthetic process
BP	GO:0008150	biological_process	GO:0048645	organ formation
BP	GO:0008150	biological_process	GO:0023052	signaling
BP	GO:0008150	biological_process	GO:0007623	circadian rhythm
BP	GO:0008150	biological_process	GO:0010106	cellular response to iron ion starvation
BP	GO:0008150	biological_process	GO:0071324	cellular response to disaccharide stimulus
BP	GO:0008150	biological_process	GO:0043966	histone H3 acetylation
BP	GO:0008150	biological_process	GO:0051365	cellular response to potassium ion starvation
BP	GO:0008150	biological_process	GO:0010492	maintenance of shoot apical meristem identity
BP	GO:0008150	biological_process	GO:0009786	regulation of asymmetric cell division
BP	GO:0008150	biological_process	GO:0016129	phytosteroid biosynthetic process
BP	GO:0008150	biological_process	GO:0009965	leaf morphogenesis
BP	GO:0008150	biological_process	GO:0010321	regulation of vegetative phase change
BP	GO:0008150	biological_process	GO:0048462	carpel formation
BP	GO:0008150	biological_process	GO:0031669	cellular response to nutrient levels
BP	GO:0008150	biological_process	GO:0048577	negative regulation of short-day photoperiodism, flowering
BP	GO:0008150	biological_process	GO:0046885	regulation of hormone biosynthetic process
BP	GO:0008150	biological_process	GO:0031936	negative regulation of chromatin silencing
BP	GO:0008150	biological_process	GO:0023056	positive regulation of signaling
BP	GO:0008150	biological_process	GO:0009871	jasmonic acid and ethylene-dependent systemic resistance, ethylene mediated signaling pathway
BP	GO:0008150	biological_process	GO:0010647	positive regulation of cell communication
BP	GO:0008150	biological_process	GO:0042616	paclitaxel metabolic process
BP	GO:0008150	biological_process	GO:0031540	regulation of anthocyanin biosynthetic process
BP	GO:0008150	biological_process	GO:0034196	acylglycerol transport
BP	GO:0008150	biological_process	GO:0010229	inflorescence development
BP	GO:0008150	biological_process	GO:0006355	regulation of transcription, DNA-templated
BP	GO:0008150	biological_process	GO:0010380	regulation of chlorophyll biosynthetic process
BP	GO:0008150	biological_process	GO:0010606	positive regulation of cytoplasmic mRNA processing body assembly
BP	GO:0008150	biological_process	GO:0048442	sepal development
BP	GO:0008150	biological_process	GO:0012502	induction of programmed cell death
BP	GO:0008150	biological_process	GO:0048236	plant-type spore development
BP	GO:0008150	biological_process	GO:0010894	negative regulation of steroid biosynthetic process
BP	GO:0008150	biological_process	GO:0044090	positive regulation of vacuole organization
BP	GO:0008150	biological_process	GO:0006863	purine nucleobase transport
BP	GO:0008150	biological_process	GO:0042753	positive regulation of circadian rhythm
BP	GO:0008150	biological_process	GO:0042446	hormone biosynthetic process
BP	GO:0008150	biological_process	GO:0080111	DNA demethylation
BP	GO:0008150	biological_process	GO:0051973	positive regulation of telomerase activity
BP	GO:0008150	biological_process	GO:0046685	response to arsenic-containing substance
BP	GO:0008150	biological_process	GO:1900459	positive regulation of brassinosteroid mediated signaling pathway
BP	GO:0008150	biological_process	GO:0019216	regulation of lipid metabolic process
BP	GO:0008150	biological_process	GO:2000022	regulation of jasmonic acid mediated signaling pathway
BP	GO:0008150	biological_process	GO:0009955	adaxial/abaxial pattern specification
BP	GO:0008150	biological_process	GO:0010116	positive regulation of abscisic acid biosynthetic process
BP	GO:0008150	biological_process	GO:0048444	floral organ morphogenesis
BP	GO:0008150	biological_process	GO:0055078	sodium ion homeostasis
BP	GO:0008150	biological_process	GO:0051782	negative regulation of cell division
BP	GO:0008150	biological_process	GO:0010255	glucose mediated signaling pathway
BP	GO:0008150	biological_process	GO:0009620	response to fungus
BP	GO:0008150	biological_process	GO:0072657	protein localization to membrane
BP	GO:0008150	biological_process	GO:0010205	photoinhibition
BP	GO:0008150	biological_process	GO:0009961	response to 1-aminocyclopropane-1-carboxylic acid
BP	GO:0008150	biological_process	GO:0009739	response to gibberellin
BP	GO:0008150	biological_process	GO:0045893	positive regulation of transcription, DNA-templated
BP	GO:0008150	biological_process	GO:0034051	negative regulation of plant-type hypersensitive response
BP	GO:0008150	biological_process	GO:0071423	malate transmembrane transport
BP	GO:0008150	biological_process	GO:0009585	red, far-red light phototransduction
BP	GO:0008150	biological_process	GO:0010200	response to chitin
BP	GO:0008150	biological_process	GO:0015760	glucose-6-phosphate transport
BP	GO:0008150	biological_process	GO:0007163	establishment or maintenance of cell polarity
BP	GO:0008150	biological_process	GO:0032501	multicellular organismal process
BP	GO:0008150	biological_process	GO:0010865	stipule development
BP	GO:0008150	biological_process	GO:0006814	sodium ion transport
BP	GO:0008150	biological_process	GO:0043388	positive regulation of DNA binding
BP	GO:0008150	biological_process	GO:0009753	response to jasmonic acid
BP	GO:0008150	biological_process	GO:0009870	defense response signaling pathway, resistance gene-dependent
BP	GO:0008150	biological_process	GO:0042991	transcription factor import into nucleus
BP	GO:0008150	biological_process	GO:0009850	auxin metabolic process
BP	GO:0008150	biological_process	GO:0048504	regulation of timing of organ formation
BP	GO:0008150	biological_process	GO:0010604	positive regulation of macromolecule metabolic process
BP	GO:0008150	biological_process	GO:0002682	regulation of immune system process
BP	GO:0008150	biological_process	GO:0006535	cysteine biosynthetic process from serine
BP	GO:0008150	biological_process	GO:0050794	regulation of cellular process
BP	GO:0008150	biological_process	GO:0033554	cellular response to stress
BP	GO:0008150	biological_process	GO:0016973	poly(A)+ mRNA export from nucleus
BP	GO:0008150	biological_process	GO:0009736	cytokinin-activated signaling pathway
BP	GO:0008150	biological_process	GO:0010930	negative regulation of auxin mediated signaling pathway
BP	GO:0008150	biological_process	GO:0017148	negative regulation of translation
BP	GO:0008150	biological_process	GO:0080134	regulation of response to stress
BP	GO:0008150	biological_process	GO:0045940	positive regulation of steroid metabolic process
BP	GO:0008150	biological_process	GO:0009963	positive regulation of flavonoid biosynthetic process
BP	GO:0008150	biological_process	GO:0033591	response to L-ascorbic acid
BP	GO:0008150	biological_process	GO:0031349	positive regulation of defense response
BP	GO:0008150	biological_process	GO:0048235	pollen sperm cell differentiation
BP	GO:0008150	biological_process	GO:0010158	abaxial cell fate specification
BP	GO:0008150	biological_process	GO:0007066	female meiosis sister chromatid cohesion
BP	GO:0008150	biological_process	GO:0010043	response to zinc ion
BP	GO:0008150	biological_process	GO:0048438	floral whorl development
BP	GO:0008150	biological_process	GO:0051171	regulation of nitrogen compound metabolic process
BP	GO:0008150	biological_process	GO:0048731	system development
BP	GO:0008150	biological_process	GO:0080126	ovary septum development
BP	GO:0008150	biological_process	GO:0080166	stomium development
BP	GO:0008150	biological_process	GO:0010373	negative regulation of gibberellin biosynthetic process
BP	GO:0008150	biological_process	GO:0010160	formation of organ boundary
BP	GO:0008150	biological_process	GO:0010312	detoxification of zinc ion
BP	GO:0008150	biological_process	GO:0010230	alternative respiration
BP	GO:0008150	biological_process	GO:0009685	gibberellin metabolic process
BP	GO:0008150	biological_process	GO:0015713	phosphoglycerate transport
BP	GO:0008150	biological_process	GO:0048584	positive regulation of response to stimulus
BP	GO:0008150	biological_process	GO:0051127	positive regulation of actin nucleation
BP	GO:0008150	biological_process	GO:1900150	regulation of defense response to fungus
BP	GO:0008150	biological_process	GO:0000303	response to superoxide
BP	GO:0008150	biological_process	GO:0048827	phyllome development
BP	GO:0008150	biological_process	GO:0061416	regulation of transcription from RNA polymerase II promoter in response to salt stress
BP	GO:0008150	biological_process	GO:1902115	regulation of organelle assembly
BP	GO:0008150	biological_process	GO:0045088	regulation of innate immune response
BP	GO:0008150	biological_process	GO:0090431	alkyl caffeate ester biosynthetic process
BP	GO:0008150	biological_process	GO:0007142	male meiosis II
BP	GO:0008150	biological_process	GO:0051193	regulation of cofactor metabolic process
BP	GO:0008150	biological_process	GO:0032502	developmental process
BP	GO:0008150	biological_process	GO:0009414	response to water deprivation
BP	GO:0008150	biological_process	GO:0007065	male meiosis sister chromatid cohesion
BP	GO:0008150	biological_process	GO:0048579	negative regulation of long-day photoperiodism, flowering
BP	GO:0008150	biological_process	GO:0009723	response to ethylene
BP	GO:0008150	biological_process	GO:0009860	pollen tube growth
BP	GO:0008150	biological_process	GO:0006110	regulation of glycolytic process
BP	GO:0008150	biological_process	GO:0080091	regulation of raffinose metabolic process
BP	GO:0008150	biological_process	GO:0048522	positive regulation of cellular process
BP	GO:0008150	biological_process	GO:0032386	regulation of intracellular transport
BP	GO:0008150	biological_process	GO:0009735	response to cytokinin
BP	GO:0008150	biological_process	GO:0030308	negative regulation of cell growth
BP	GO:0008150	biological_process	GO:0010654	apical cell fate commitment
BP	GO:0008150	biological_process	GO:1901259	chloroplast rRNA processing
BP	GO:0008150	biological_process	GO:0032870	cellular response to hormone stimulus
BP	GO:0008150	biological_process	GO:0034605	cellular response to heat
BP	GO:0008150	biological_process	GO:0007568	aging
BP	GO:0008150	biological_process	GO:0048509	regulation of meristem development
BP	GO:0008150	biological_process	GO:0046283	anthocyanin-containing compound metabolic process
BP	GO:0008150	biological_process	GO:0010422	regulation of brassinosteroid biosynthetic process
BP	GO:0008150	biological_process	GO:0032352	positive regulation of hormone metabolic process
BP	GO:0008150	biological_process	GO:0048561	establishment of organ orientation
BP	GO:0008150	biological_process	GO:0000903	regulation of cell shape during vegetative growth phase
BP	GO:0008150	biological_process	GO:0010162	seed dormancy process
BP	GO:0008150	biological_process	GO:0045168	cell-cell signaling involved in cell fate commitment
BP	GO:0008150	biological_process	GO:0002218	activation of innate immune response
BP	GO:0008150	biological_process	GO:0010097	specification of stamen identity
BP	GO:0008150	biological_process	GO:0010371	regulation of gibberellin biosynthetic process
BP	GO:0008150	biological_process	GO:0048439	flower morphogenesis
BP	GO:0008150	biological_process	GO:0006826	iron ion transport
BP	GO:0008150	biological_process	GO:0080141	regulation of jasmonic acid biosynthetic process
BP	GO:0008150	biological_process	GO:0009855	determination of bilateral symmetry
BP	GO:0008150	biological_process	GO:2000692	negative regulation of seed maturation
BP	GO:0008150	biological_process	GO:0048451	petal formation
BP	GO:0008150	biological_process	GO:2000652	regulation of secondary cell wall biogenesis
BP	GO:0008150	biological_process	GO:0010093	specification of floral organ identity
BP	GO:0008150	biological_process	GO:0009866	induced systemic resistance, ethylene mediated signaling pathway
BP	GO:0008150	biological_process	GO:0010159	specification of organ position
BP	GO:0008150	biological_process	GO:0071497	cellular response to freezing
BP	GO:0008150	biological_process	GO:0080006	internode patterning
BP	GO:0008150	biological_process	GO:0010161	red light signaling pathway
BP	GO:0008150	biological_process	GO:0007043	cell-cell junction assembly
BP	GO:0008150	biological_process	GO:0003002	regionalization
BP	GO:0008150	biological_process	GO:0010193	response to ozone
BP	GO:0008150	biological_process	GO:0010363	regulation of plant-type hypersensitive response
BP	GO:0008150	biological_process	GO:0010089	xylem development
BP	GO:0008150	biological_process	GO:0010556	regulation of macromolecule biosynthetic process
BP	GO:0008150	biological_process	GO:0044038	cell wall macromolecule biosynthetic process
BP	GO:0008150	biological_process	GO:0009798	axis specification
BP	GO:0008150	biological_process	GO:0071489	cellular response to red or far red light
BP	GO:0008150	biological_process	GO:1901401	regulation of tetrapyrrole metabolic process
BP	GO:0008150	biological_process	GO:0048518	positive regulation of biological process
BP	GO:0008150	biological_process	GO:0051252	regulation of RNA metabolic process
BP	GO:0008150	biological_process	GO:0048465	corolla development
BP	GO:0008150	biological_process	GO:0006820	anion transport
BP	GO:0008150	biological_process	GO:0009904	chloroplast accumulation movement
BP	GO:0008150	biological_process	GO:0009826	unidimensional cell growth
BP	GO:0008150	biological_process	GO:0034330	cell junction organization
BP	GO:0008150	biological_process	GO:0048440	carpel development
BP	GO:0008150	biological_process	GO:0010199	organ boundary specification between lateral organs and the meristem
BP	GO:0008150	biological_process	GO:0002679	respiratory burst involved in defense response
BP	GO:0008150	biological_process	GO:0045935	positive regulation of nucleobase-containing compound metabolic process
BP	GO:0008150	biological_process	GO:2000488	positive regulation of brassinosteroid biosynthetic process
BP	GO:0008150	biological_process	GO:0065007	biological regulation
BP	GO:0008152	metabolic process	GO:0032353	negative regulation of hormone biosynthetic process
BP	GO:0008152	metabolic process	GO:0009891	positive regulation of biosynthetic process
BP	GO:0008152	metabolic process	GO:0006914	autophagy
BP	GO:0008152	metabolic process	GO:0019430	removal of superoxide radicals
BP	GO:0008152	metabolic process	GO:0009684	indoleacetic acid biosynthetic process
BP	GO:0008152	metabolic process	GO:0046889	positive regulation of lipid biosynthetic process
BP	GO:0008152	metabolic process	GO:1900030	regulation of pectin biosynthetic process
BP	GO:0008152	metabolic process	GO:0033494	ferulate metabolic process
BP	GO:0008152	metabolic process	GO:0080090	regulation of primary metabolic process
BP	GO:0008152	metabolic process	GO:0009803	cinnamic acid metabolic process
BP	GO:0008152	metabolic process	GO:0045492	xylan biosynthetic process
BP	GO:0008152	metabolic process	GO:0015959	diadenosine polyphosphate metabolic process
BP	GO:0008152	metabolic process	GO:0042436	indole-containing compound catabolic process
BP	GO:0008152	metabolic process	GO:0046109	uridine biosynthetic process
BP	GO:0008152	metabolic process	GO:0009299	mRNA transcription
BP	GO:0008152	metabolic process	GO:0009889	regulation of biosynthetic process
BP	GO:0008152	metabolic process	GO:0046835	carbohydrate phosphorylation
BP	GO:0008152	metabolic process	GO:0016131	brassinosteroid metabolic process
BP	GO:0008152	metabolic process	GO:0009694	jasmonic acid metabolic process
BP	GO:0008152	metabolic process	GO:0043618	regulation of transcription from RNA polymerase II promoter in response to stress
BP	GO:0008152	metabolic process	GO:0032922	circadian regulation of gene expression
BP	GO:0008152	metabolic process	GO:0005983	starch catabolic process
BP	GO:0008152	metabolic process	GO:0015967	diadenosine tetraphosphate catabolic process
BP	GO:0008152	metabolic process	GO:0009693	ethylene biosynthetic process
BP	GO:0008152	metabolic process	GO:0010423	negative regulation of brassinosteroid biosynthetic process
BP	GO:0008152	metabolic process	GO:0006569	tryptophan catabolic process
BP	GO:0008152	metabolic process	GO:0050810	regulation of steroid biosynthetic process
BP	GO:0008152	metabolic process	GO:0006586	indolalkylamine metabolic process
BP	GO:0008152	metabolic process	GO:0009801	cinnamic acid ester metabolic process
BP	GO:0008152	metabolic process	GO:0045833	negative regulation of lipid metabolic process
BP	GO:0008152	metabolic process	GO:0031326	regulation of cellular biosynthetic process
BP	GO:0008152	metabolic process	GO:0016102	diterpenoid biosynthetic process
BP	GO:0008152	metabolic process	GO:0010206	photosystem II repair
BP	GO:0008152	metabolic process	GO:0043470	regulation of carbohydrate catabolic process
BP	GO:0008152	metabolic process	GO:0033692	cellular polysaccharide biosynthetic process
BP	GO:0008152	metabolic process	GO:0043966	histone H3 acetylation
BP	GO:0008152	metabolic process	GO:0010413	glucuronoxylan metabolic process
BP	GO:0008152	metabolic process	GO:0016129	phytosteroid biosynthetic process
BP	GO:0008152	metabolic process	GO:0046885	regulation of hormone biosynthetic process
BP	GO:0008152	metabolic process	GO:0031936	negative regulation of chromatin silencing
BP	GO:0008152	metabolic process	GO:0042616	paclitaxel metabolic process
BP	GO:0008152	metabolic process	GO:0031540	regulation of anthocyanin biosynthetic process
BP	GO:0008152	metabolic process	GO:0006355	regulation of transcription, DNA-templated
BP	GO:0008152	metabolic process	GO:0010380	regulation of chlorophyll biosynthetic process
BP	GO:0008152	metabolic process	GO:0034645	cellular macromolecule biosynthetic process
BP	GO:0008152	metabolic process	GO:0044271	cellular nitrogen compound biosynthetic process
BP	GO:0008152	metabolic process	GO:0010894	negative regulation of steroid biosynthetic process
BP	GO:0008152	metabolic process	GO:0010467	gene expression
BP	GO:0008152	metabolic process	GO:0042446	hormone biosynthetic process
BP	GO:0008152	metabolic process	GO:0080111	DNA demethylation
BP	GO:0008152	metabolic process	GO:0051973	positive regulation of telomerase activity
BP	GO:0008152	metabolic process	GO:0019216	regulation of lipid metabolic process
BP	GO:0008152	metabolic process	GO:0010116	positive regulation of abscisic acid biosynthetic process
BP	GO:0008152	metabolic process	GO:0045488	pectin metabolic process
BP	GO:0008152	metabolic process	GO:0018130	heterocycle biosynthetic process
BP	GO:0008152	metabolic process	GO:0010205	photoinhibition
BP	GO:0008152	metabolic process	GO:0045893	positive regulation of transcription, DNA-templated
BP	GO:0008152	metabolic process	GO:0032774	RNA biosynthetic process
BP	GO:0008152	metabolic process	GO:0009712	catechol-containing compound metabolic process
BP	GO:0008152	metabolic process	GO:0009850	auxin metabolic process
BP	GO:0008152	metabolic process	GO:0010604	positive regulation of macromolecule metabolic process
BP	GO:0008152	metabolic process	GO:0006535	cysteine biosynthetic process from serine
BP	GO:0008152	metabolic process	GO:1901362	organic cyclic compound biosynthetic process
BP	GO:0008152	metabolic process	GO:1900674	olefin biosynthetic process
BP	GO:0008152	metabolic process	GO:0016973	poly(A)+ mRNA export from nucleus
BP	GO:0008152	metabolic process	GO:0010239	chloroplast mRNA processing
BP	GO:0008152	metabolic process	GO:0017148	negative regulation of translation
BP	GO:0008152	metabolic process	GO:0045940	positive regulation of steroid metabolic process
BP	GO:0008152	metabolic process	GO:0009963	positive regulation of flavonoid biosynthetic process
BP	GO:0008152	metabolic process	GO:0052541	plant-type cell wall cellulose metabolic process
BP	GO:0008152	metabolic process	GO:0019438	aromatic compound biosynthetic process
BP	GO:0008152	metabolic process	GO:0051171	regulation of nitrogen compound metabolic process
BP	GO:0008152	metabolic process	GO:0009813	flavonoid biosynthetic process
BP	GO:0008152	metabolic process	GO:0010373	negative regulation of gibberellin biosynthetic process
BP	GO:0008152	metabolic process	GO:0010230	alternative respiration
BP	GO:0008152	metabolic process	GO:0009685	gibberellin metabolic process
BP	GO:0008152	metabolic process	GO:0043449	cellular alkene metabolic process
BP	GO:0008152	metabolic process	GO:0061416	regulation of transcription from RNA polymerase II promoter in response to salt stress
BP	GO:0008152	metabolic process	GO:0090431	alkyl caffeate ester biosynthetic process
BP	GO:0008152	metabolic process	GO:0051193	regulation of cofactor metabolic process
BP	GO:0008152	metabolic process	GO:0006110	regulation of glycolytic process
BP	GO:0008152	metabolic process	GO:0080091	regulation of raffinose metabolic process
BP	GO:0008152	metabolic process	GO:0010410	hemicellulose metabolic process
BP	GO:0008152	metabolic process	GO:1901259	chloroplast rRNA processing
BP	GO:0008152	metabolic process	GO:0090304	nucleic acid metabolic process
BP	GO:0008152	metabolic process	GO:0046283	anthocyanin-containing compound metabolic process
BP	GO:0008152	metabolic process	GO:0010422	regulation of brassinosteroid biosynthetic process
BP	GO:0008152	metabolic process	GO:0032352	positive regulation of hormone metabolic process
BP	GO:0008152	metabolic process	GO:0010371	regulation of gibberellin biosynthetic process
BP	GO:0008152	metabolic process	GO:0080141	regulation of jasmonic acid biosynthetic process
BP	GO:0008152	metabolic process	GO:0016556	mRNA modification
BP	GO:0008152	metabolic process	GO:0010556	regulation of macromolecule biosynthetic process
BP	GO:0008152	metabolic process	GO:0044038	cell wall macromolecule biosynthetic process
BP	GO:0008152	metabolic process	GO:1901401	regulation of tetrapyrrole metabolic process
BP	GO:0008152	metabolic process	GO:0051252	regulation of RNA metabolic process
BP	GO:0008152	metabolic process	GO:0002679	respiratory burst involved in defense response
BP	GO:0008152	metabolic process	GO:0045935	positive regulation of nucleobase-containing compound metabolic process
BP	GO:0008152	metabolic process	GO:2000488	positive regulation of brassinosteroid biosynthetic process
BP	GO:0008219	cell death	GO:0010941	regulation of cell death
BP	GO:0008219	cell death	GO:0010421	hydrogen peroxide-mediated programmed cell death
BP	GO:0008219	cell death	GO:0012502	induction of programmed cell death
BP	GO:0008219	cell death	GO:0034050	host programmed cell death induced by symbiont
BP	GO:0008219	cell death	GO:0034051	negative regulation of plant-type hypersensitive response
BP	GO:0008219	cell death	GO:0010363	regulation of plant-type hypersensitive response
BP	GO:0009056	catabolic process	GO:0006914	autophagy
BP	GO:0009056	catabolic process	GO:0042436	indole-containing compound catabolic process
BP	GO:0009056	catabolic process	GO:0005983	starch catabolic process
BP	GO:0009056	catabolic process	GO:0015967	diadenosine tetraphosphate catabolic process
BP	GO:0009056	catabolic process	GO:0006569	tryptophan catabolic process
BP	GO:0009056	catabolic process	GO:0043470	regulation of carbohydrate catabolic process
BP	GO:0009056	catabolic process	GO:0006110	regulation of glycolytic process
BP	GO:0009058	biosynthetic process	GO:0032353	negative regulation of hormone biosynthetic process
BP	GO:0009058	biosynthetic process	GO:0009891	positive regulation of biosynthetic process
BP	GO:0009058	biosynthetic process	GO:0009684	indoleacetic acid biosynthetic process
BP	GO:0009058	biosynthetic process	GO:0046889	positive regulation of lipid biosynthetic process
BP	GO:0009058	biosynthetic process	GO:1900030	regulation of pectin biosynthetic process
BP	GO:0009058	biosynthetic process	GO:0045492	xylan biosynthetic process
BP	GO:0009058	biosynthetic process	GO:0046109	uridine biosynthetic process
BP	GO:0009058	biosynthetic process	GO:0009299	mRNA transcription
BP	GO:0009058	biosynthetic process	GO:0009889	regulation of biosynthetic process
BP	GO:0009058	biosynthetic process	GO:0043618	regulation of transcription from RNA polymerase II promoter in response to stress
BP	GO:0009058	biosynthetic process	GO:0009693	ethylene biosynthetic process
BP	GO:0009058	biosynthetic process	GO:0010423	negative regulation of brassinosteroid biosynthetic process
BP	GO:0009058	biosynthetic process	GO:0050810	regulation of steroid biosynthetic process
BP	GO:0009058	biosynthetic process	GO:0031326	regulation of cellular biosynthetic process
BP	GO:0009058	biosynthetic process	GO:0016102	diterpenoid biosynthetic process
BP	GO:0009058	biosynthetic process	GO:0033692	cellular polysaccharide biosynthetic process
BP	GO:0009058	biosynthetic process	GO:0016129	phytosteroid biosynthetic process
BP	GO:0009058	biosynthetic process	GO:0046885	regulation of hormone biosynthetic process
BP	GO:0009058	biosynthetic process	GO:0031936	negative regulation of chromatin silencing
BP	GO:0009058	biosynthetic process	GO:0031540	regulation of anthocyanin biosynthetic process
BP	GO:0009058	biosynthetic process	GO:0006355	regulation of transcription, DNA-templated
BP	GO:0009058	biosynthetic process	GO:0010380	regulation of chlorophyll biosynthetic process
BP	GO:0009058	biosynthetic process	GO:0034645	cellular macromolecule biosynthetic process
BP	GO:0009058	biosynthetic process	GO:0044271	cellular nitrogen compound biosynthetic process
BP	GO:0009058	biosynthetic process	GO:0010894	negative regulation of steroid biosynthetic process
BP	GO:0009058	biosynthetic process	GO:0042446	hormone biosynthetic process
BP	GO:0009058	biosynthetic process	GO:0051973	positive regulation of telomerase activity
BP	GO:0009058	biosynthetic process	GO:0010116	positive regulation of abscisic acid biosynthetic process
BP	GO:0009058	biosynthetic process	GO:0018130	heterocycle biosynthetic process
BP	GO:0009058	biosynthetic process	GO:0045893	positive regulation of transcription, DNA-templated
BP	GO:0009058	biosynthetic process	GO:0032774	RNA biosynthetic process
BP	GO:0009058	biosynthetic process	GO:0006535	cysteine biosynthetic process from serine
BP	GO:0009058	biosynthetic process	GO:1901362	organic cyclic compound biosynthetic process
BP	GO:0009058	biosynthetic process	GO:1900674	olefin biosynthetic process
BP	GO:0009058	biosynthetic process	GO:0017148	negative regulation of translation
BP	GO:0009058	biosynthetic process	GO:0009963	positive regulation of flavonoid biosynthetic process
BP	GO:0009058	biosynthetic process	GO:0019438	aromatic compound biosynthetic process
BP	GO:0009058	biosynthetic process	GO:0009813	flavonoid biosynthetic process
BP	GO:0009058	biosynthetic process	GO:0010373	negative regulation of gibberellin biosynthetic process
BP	GO:0009058	biosynthetic process	GO:0061416	regulation of transcription from RNA polymerase II promoter in response to salt stress
BP	GO:0009058	biosynthetic process	GO:0090431	alkyl caffeate ester biosynthetic process
BP	GO:0009058	biosynthetic process	GO:0010422	regulation of brassinosteroid biosynthetic process
BP	GO:0009058	biosynthetic process	GO:0010371	regulation of gibberellin biosynthetic process
BP	GO:0009058	biosynthetic process	GO:0080141	regulation of jasmonic acid biosynthetic process
BP	GO:0009058	biosynthetic process	GO:0010556	regulation of macromolecule biosynthetic process
BP	GO:0009058	biosynthetic process	GO:0044038	cell wall macromolecule biosynthetic process
BP	GO:0009058	biosynthetic process	GO:2000488	positive regulation of brassinosteroid biosynthetic process
BP	GO:0009605	response to external stimulus	GO:0009583	detection of light stimulus
BP	GO:0009605	response to external stimulus	GO:0009624	response to nematode
BP	GO:0009605	response to external stimulus	GO:0010106	cellular response to iron ion starvation
BP	GO:0009605	response to external stimulus	GO:0051365	cellular response to potassium ion starvation
BP	GO:0009605	response to external stimulus	GO:0031669	cellular response to nutrient levels
BP	GO:0009605	response to external stimulus	GO:0009871	jasmonic acid and ethylene-dependent systemic resistance, ethylene mediated signaling pathway
BP	GO:0009605	response to external stimulus	GO:0009620	response to fungus
BP	GO:0009605	response to external stimulus	GO:0009585	red, far-red light phototransduction
BP	GO:0009605	response to external stimulus	GO:0071496	cellular response to external stimulus
BP	GO:0009605	response to external stimulus	GO:1900150	regulation of defense response to fungus
BP	GO:0009605	response to external stimulus	GO:0009866	induced systemic resistance, ethylene mediated signaling pathway
BP	GO:0009606	tropism	GO:0009959	negative gravitropism
BP	GO:0009607	response to biotic stimulus	GO:0009624	response to nematode
BP	GO:0009607	response to biotic stimulus	GO:0009871	jasmonic acid and ethylene-dependent systemic resistance, ethylene mediated signaling pathway
BP	GO:0009607	response to biotic stimulus	GO:0009620	response to fungus
BP	GO:0009607	response to biotic stimulus	GO:1900150	regulation of defense response to fungus
BP	GO:0009607	response to biotic stimulus	GO:0009866	induced systemic resistance, ethylene mediated signaling pathway
BP	GO:0009628	response to abiotic stimulus	GO:0009643	photosynthetic acclimation
BP	GO:0009628	response to abiotic stimulus	GO:0080167	response to karrikin
BP	GO:0009628	response to abiotic stimulus	GO:0009583	detection of light stimulus
BP	GO:0009628	response to abiotic stimulus	GO:0048573	photoperiodism, flowering
BP	GO:0009628	response to abiotic stimulus	GO:0048571	long-day photoperiodism
BP	GO:0009628	response to abiotic stimulus	GO:0009959	negative gravitropism
BP	GO:0009628	response to abiotic stimulus	GO:0010114	response to red light
BP	GO:0009628	response to abiotic stimulus	GO:0048577	negative regulation of short-day photoperiodism, flowering
BP	GO:0009628	response to abiotic stimulus	GO:0010205	photoinhibition
BP	GO:0009628	response to abiotic stimulus	GO:0043157	response to cation stress
BP	GO:0009628	response to abiotic stimulus	GO:0009585	red, far-red light phototransduction
BP	GO:0009628	response to abiotic stimulus	GO:0061416	regulation of transcription from RNA polymerase II promoter in response to salt stress
BP	GO:0009628	response to abiotic stimulus	GO:0009414	response to water deprivation
BP	GO:0009628	response to abiotic stimulus	GO:0048579	negative regulation of long-day photoperiodism, flowering
BP	GO:0009628	response to abiotic stimulus	GO:0034605	cellular response to heat
BP	GO:0009628	response to abiotic stimulus	GO:0009704	de-etiolation
BP	GO:0009628	response to abiotic stimulus	GO:0071497	cellular response to freezing
BP	GO:0009628	response to abiotic stimulus	GO:0010161	red light signaling pathway
BP	GO:0009628	response to abiotic stimulus	GO:0071489	cellular response to red or far red light
BP	GO:0009653	anatomical structure morphogenesis	GO:0009653	anatomical structure morphogenesis
BP	GO:0009653	anatomical structure morphogenesis	GO:0048446	petal morphogenesis
BP	GO:0009653	anatomical structure morphogenesis	GO:0010223	secondary shoot formation
BP	GO:0009653	anatomical structure morphogenesis	GO:0048498	establishment of petal orientation
BP	GO:0009653	anatomical structure morphogenesis	GO:0048453	sepal formation
BP	GO:0009653	anatomical structure morphogenesis	GO:0010094	specification of carpel identity
BP	GO:0009653	anatomical structure morphogenesis	GO:0048645	organ formation
BP	GO:0009653	anatomical structure morphogenesis	GO:0009965	leaf morphogenesis
BP	GO:0009653	anatomical structure morphogenesis	GO:0048462	carpel formation
BP	GO:0009653	anatomical structure morphogenesis	GO:0048444	floral organ morphogenesis
BP	GO:0009653	anatomical structure morphogenesis	GO:0048504	regulation of timing of organ formation
BP	GO:0009653	anatomical structure morphogenesis	GO:0010160	formation of organ boundary
BP	GO:0009653	anatomical structure morphogenesis	GO:0009860	pollen tube growth
BP	GO:0009653	anatomical structure morphogenesis	GO:0048561	establishment of organ orientation
BP	GO:0009653	anatomical structure morphogenesis	GO:0000903	regulation of cell shape during vegetative growth phase
BP	GO:0009653	anatomical structure morphogenesis	GO:0010097	specification of stamen identity
BP	GO:0009653	anatomical structure morphogenesis	GO:0048439	flower morphogenesis
BP	GO:0009653	anatomical structure morphogenesis	GO:0048451	petal formation
BP	GO:0009653	anatomical structure morphogenesis	GO:0010093	specification of floral organ identity
BP	GO:0009653	anatomical structure morphogenesis	GO:0010159	specification of organ position
BP	GO:0009653	anatomical structure morphogenesis	GO:0009826	unidimensional cell growth
BP	GO:0009653	anatomical structure morphogenesis	GO:0010199	organ boundary specification between lateral organs and the meristem
BP	GO:0009719	response to endogenous stimulus	GO:0009741	response to brassinosteroid
BP	GO:0009719	response to endogenous stimulus	GO:0009867	jasmonic acid mediated signaling pathway
BP	GO:0009719	response to endogenous stimulus	GO:0010104	regulation of ethylene-activated signaling pathway
BP	GO:0009719	response to endogenous stimulus	GO:0010266	response to vitamin B1
BP	GO:0009719	response to endogenous stimulus	GO:0009733	response to auxin
BP	GO:0009719	response to endogenous stimulus	GO:0009873	ethylene-activated signaling pathway
BP	GO:0009719	response to endogenous stimulus	GO:0009871	jasmonic acid and ethylene-dependent systemic resistance, ethylene mediated signaling pathway
BP	GO:0009719	response to endogenous stimulus	GO:1900459	positive regulation of brassinosteroid mediated signaling pathway
BP	GO:0009719	response to endogenous stimulus	GO:2000022	regulation of jasmonic acid mediated signaling pathway
BP	GO:0009719	response to endogenous stimulus	GO:0009719	response to endogenous stimulus
BP	GO:0009719	response to endogenous stimulus	GO:0009961	response to 1-aminocyclopropane-1-carboxylic acid
BP	GO:0009719	response to endogenous stimulus	GO:0009739	response to gibberellin
BP	GO:0009719	response to endogenous stimulus	GO:0010200	response to chitin
BP	GO:0009719	response to endogenous stimulus	GO:0009753	response to jasmonic acid
BP	GO:0009719	response to endogenous stimulus	GO:0009736	cytokinin-activated signaling pathway
BP	GO:0009719	response to endogenous stimulus	GO:0010930	negative regulation of auxin mediated signaling pathway
BP	GO:0009719	response to endogenous stimulus	GO:0009723	response to ethylene
BP	GO:0009719	response to endogenous stimulus	GO:0009735	response to cytokinin
BP	GO:0009719	response to endogenous stimulus	GO:0032870	cellular response to hormone stimulus
BP	GO:0009719	response to endogenous stimulus	GO:0009866	induced systemic resistance, ethylene mediated signaling pathway
BP	GO:0009790	embryo development	GO:0010654	apical cell fate commitment
BP	GO:0009791	post-embryonic development	GO:0048573	photoperiodism, flowering
BP	GO:0009791	post-embryonic development	GO:0048446	petal morphogenesis
BP	GO:0009791	post-embryonic development	GO:0048498	establishment of petal orientation
BP	GO:0009791	post-embryonic development	GO:0048453	sepal formation
BP	GO:0009791	post-embryonic development	GO:0010094	specification of carpel identity
BP	GO:0009791	post-embryonic development	GO:0080113	regulation of seed growth
BP	GO:0009791	post-embryonic development	GO:0010321	regulation of vegetative phase change
BP	GO:0009791	post-embryonic development	GO:0048462	carpel formation
BP	GO:0009791	post-embryonic development	GO:0048577	negative regulation of short-day photoperiodism, flowering
BP	GO:0009791	post-embryonic development	GO:0010229	inflorescence development
BP	GO:0009791	post-embryonic development	GO:0048444	floral organ morphogenesis
BP	GO:0009791	post-embryonic development	GO:0048579	negative regulation of long-day photoperiodism, flowering
BP	GO:0009791	post-embryonic development	GO:0010654	apical cell fate commitment
BP	GO:0009791	post-embryonic development	GO:0010162	seed dormancy process
BP	GO:0009791	post-embryonic development	GO:0010097	specification of stamen identity
BP	GO:0009791	post-embryonic development	GO:0048439	flower morphogenesis
BP	GO:0009791	post-embryonic development	GO:0009704	de-etiolation
BP	GO:0009791	post-embryonic development	GO:2000692	negative regulation of seed maturation
BP	GO:0009791	post-embryonic development	GO:0048451	petal formation
BP	GO:0009791	post-embryonic development	GO:0010093	specification of floral organ identity
BP	GO:0009838	abscission	GO:0060867	fruit abscission
BP	GO:0009856	pollination	GO:0009856	pollination
BP	GO:0009856	pollination	GO:0009860	pollen tube growth
BP	GO:0009908	flower development	GO:0048446	petal morphogenesis
BP	GO:0009908	flower development	GO:0048498	establishment of petal orientation
BP	GO:0009908	flower development	GO:0048453	sepal formation
BP	GO:0009908	flower development	GO:0010094	specification of carpel identity
BP	GO:0009908	flower development	GO:0010500	transmitting tissue development
BP	GO:0009908	flower development	GO:0090428	perianth development
BP	GO:0009908	flower development	GO:0048462	carpel formation
BP	GO:0009908	flower development	GO:0048442	sepal development
BP	GO:0009908	flower development	GO:0048444	floral organ morphogenesis
BP	GO:0009908	flower development	GO:0048438	floral whorl development
BP	GO:0009908	flower development	GO:0080126	ovary septum development
BP	GO:0009908	flower development	GO:0080166	stomium development
BP	GO:0009908	flower development	GO:0010097	specification of stamen identity
BP	GO:0009908	flower development	GO:0048439	flower morphogenesis
BP	GO:0009908	flower development	GO:0048451	petal formation
BP	GO:0009908	flower development	GO:0010093	specification of floral organ identity
BP	GO:0009908	flower development	GO:0048465	corolla development
BP	GO:0009908	flower development	GO:0048440	carpel development
BP	GO:0009987	cellular process	GO:0032353	negative regulation of hormone biosynthetic process
BP	GO:0009987	cellular process	GO:0010941	regulation of cell death
BP	GO:0009987	cellular process	GO:0035436	triose phosphate transmembrane transport
BP	GO:0009987	cellular process	GO:0006914	autophagy
BP	GO:0009987	cellular process	GO:0019430	removal of superoxide radicals
BP	GO:0009987	cellular process	GO:0009684	indoleacetic acid biosynthetic process
BP	GO:0009987	cellular process	GO:0009867	jasmonic acid mediated signaling pathway
BP	GO:0009987	cellular process	GO:1900030	regulation of pectin biosynthetic process
BP	GO:0009987	cellular process	GO:0033494	ferulate metabolic process
BP	GO:0009987	cellular process	GO:0010421	hydrogen peroxide-mediated programmed cell death
BP	GO:0009987	cellular process	GO:0009803	cinnamic acid metabolic process
BP	GO:0009987	cellular process	GO:0045492	xylan biosynthetic process
BP	GO:0009987	cellular process	GO:0009903	chloroplast avoidance movement
BP	GO:0009987	cellular process	GO:0009745	sucrose mediated signaling
BP	GO:0009987	cellular process	GO:0015959	diadenosine polyphosphate metabolic process
BP	GO:0009987	cellular process	GO:0042436	indole-containing compound catabolic process
BP	GO:0009987	cellular process	GO:0046109	uridine biosynthetic process
BP	GO:0009987	cellular process	GO:0009299	mRNA transcription
BP	GO:0009987	cellular process	GO:0046835	carbohydrate phosphorylation
BP	GO:0009987	cellular process	GO:0009694	jasmonic acid metabolic process
BP	GO:0009987	cellular process	GO:0043618	regulation of transcription from RNA polymerase II promoter in response to stress
BP	GO:0009987	cellular process	GO:0010104	regulation of ethylene-activated signaling pathway
BP	GO:0009987	cellular process	GO:0005983	starch catabolic process
BP	GO:0009987	cellular process	GO:0015967	diadenosine tetraphosphate catabolic process
BP	GO:0009987	cellular process	GO:0009693	ethylene biosynthetic process
BP	GO:0009987	cellular process	GO:0010423	negative regulation of brassinosteroid biosynthetic process
BP	GO:0009987	cellular process	GO:0042306	regulation of protein import into nucleus
BP	GO:0009987	cellular process	GO:0006569	tryptophan catabolic process
BP	GO:0009987	cellular process	GO:0006586	indolalkylamine metabolic process
BP	GO:0009987	cellular process	GO:0009801	cinnamic acid ester metabolic process
BP	GO:0009987	cellular process	GO:0009873	ethylene-activated signaling pathway
BP	GO:0009987	cellular process	GO:0031326	regulation of cellular biosynthetic process
BP	GO:0009987	cellular process	GO:0016102	diterpenoid biosynthetic process
BP	GO:0009987	cellular process	GO:0045697	regulation of synergid differentiation
BP	GO:0009987	cellular process	GO:0010206	photosystem II repair
BP	GO:0009987	cellular process	GO:0033692	cellular polysaccharide biosynthetic process
BP	GO:0009987	cellular process	GO:0010106	cellular response to iron ion starvation
BP	GO:0009987	cellular process	GO:0071324	cellular response to disaccharide stimulus
BP	GO:0009987	cellular process	GO:0043966	histone H3 acetylation
BP	GO:0009987	cellular process	GO:0051365	cellular response to potassium ion starvation
BP	GO:0009987	cellular process	GO:0010492	maintenance of shoot apical meristem identity
BP	GO:0009987	cellular process	GO:0010413	glucuronoxylan metabolic process
BP	GO:0009987	cellular process	GO:0009786	regulation of asymmetric cell division
BP	GO:0009987	cellular process	GO:0031669	cellular response to nutrient levels
BP	GO:0009987	cellular process	GO:0046885	regulation of hormone biosynthetic process
BP	GO:0009987	cellular process	GO:0031936	negative regulation of chromatin silencing
BP	GO:0009987	cellular process	GO:0071669	plant-type cell wall organization or biogenesis
BP	GO:0009987	cellular process	GO:0009871	jasmonic acid and ethylene-dependent systemic resistance, ethylene mediated signaling pathway
BP	GO:0009987	cellular process	GO:0010647	positive regulation of cell communication
BP	GO:0009987	cellular process	GO:0042616	paclitaxel metabolic process
BP	GO:0009987	cellular process	GO:0006355	regulation of transcription, DNA-templated
BP	GO:0009987	cellular process	GO:0010380	regulation of chlorophyll biosynthetic process
BP	GO:0009987	cellular process	GO:0010606	positive regulation of cytoplasmic mRNA processing body assembly
BP	GO:0009987	cellular process	GO:0012502	induction of programmed cell death
BP	GO:0009987	cellular process	GO:0048236	plant-type spore development
BP	GO:0009987	cellular process	GO:0034645	cellular macromolecule biosynthetic process
BP	GO:0009987	cellular process	GO:0044271	cellular nitrogen compound biosynthetic process
BP	GO:0009987	cellular process	GO:0044090	positive regulation of vacuole organization
BP	GO:0009987	cellular process	GO:0080111	DNA demethylation
BP	GO:0009987	cellular process	GO:0051973	positive regulation of telomerase activity
BP	GO:0009987	cellular process	GO:1900459	positive regulation of brassinosteroid mediated signaling pathway
BP	GO:0009987	cellular process	GO:2000022	regulation of jasmonic acid mediated signaling pathway
BP	GO:0009987	cellular process	GO:0034389	lipid particle organization
BP	GO:0009987	cellular process	GO:0010116	positive regulation of abscisic acid biosynthetic process
BP	GO:0009987	cellular process	GO:0051782	negative regulation of cell division
BP	GO:0009987	cellular process	GO:0010255	glucose mediated signaling pathway
BP	GO:0009987	cellular process	GO:0018130	heterocycle biosynthetic process
BP	GO:0009987	cellular process	GO:0010205	photoinhibition
BP	GO:0009987	cellular process	GO:0045893	positive regulation of transcription, DNA-templated
BP	GO:0009987	cellular process	GO:0034051	negative regulation of plant-type hypersensitive response
BP	GO:0009987	cellular process	GO:0071423	malate transmembrane transport
BP	GO:0009987	cellular process	GO:0009585	red, far-red light phototransduction
BP	GO:0009987	cellular process	GO:0032774	RNA biosynthetic process
BP	GO:0009987	cellular process	GO:0009712	catechol-containing compound metabolic process
BP	GO:0009987	cellular process	GO:0007163	establishment or maintenance of cell polarity
BP	GO:0009987	cellular process	GO:0009850	auxin metabolic process
BP	GO:0009987	cellular process	GO:0006535	cysteine biosynthetic process from serine
BP	GO:0009987	cellular process	GO:0050794	regulation of cellular process
BP	GO:0009987	cellular process	GO:0033554	cellular response to stress
BP	GO:0009987	cellular process	GO:0009736	cytokinin-activated signaling pathway
BP	GO:0009987	cellular process	GO:0010239	chloroplast mRNA processing
BP	GO:0009987	cellular process	GO:0010930	negative regulation of auxin mediated signaling pathway
BP	GO:0009987	cellular process	GO:0017148	negative regulation of translation
BP	GO:0009987	cellular process	GO:0052541	plant-type cell wall cellulose metabolic process
BP	GO:0009987	cellular process	GO:0048235	pollen sperm cell differentiation
BP	GO:0009987	cellular process	GO:0010158	abaxial cell fate specification
BP	GO:0009987	cellular process	GO:0019438	aromatic compound biosynthetic process
BP	GO:0009987	cellular process	GO:0007066	female meiosis sister chromatid cohesion
BP	GO:0009987	cellular process	GO:0071555	cell wall organization
BP	GO:0009987	cellular process	GO:0080166	stomium development
BP	GO:0009987	cellular process	GO:0010373	negative regulation of gibberellin biosynthetic process
BP	GO:0009987	cellular process	GO:0010230	alternative respiration
BP	GO:0009987	cellular process	GO:0009685	gibberellin metabolic process
BP	GO:0009987	cellular process	GO:0051127	positive regulation of actin nucleation
BP	GO:0009987	cellular process	GO:0043449	cellular alkene metabolic process
BP	GO:0009987	cellular process	GO:0061416	regulation of transcription from RNA polymerase II promoter in response to salt stress
BP	GO:0009987	cellular process	GO:1902115	regulation of organelle assembly
BP	GO:0009987	cellular process	GO:0090431	alkyl caffeate ester biosynthetic process
BP	GO:0009987	cellular process	GO:0007142	male meiosis II
BP	GO:0009987	cellular process	GO:0051193	regulation of cofactor metabolic process
BP	GO:0009987	cellular process	GO:0007065	male meiosis sister chromatid cohesion
BP	GO:0009987	cellular process	GO:0009860	pollen tube growth
BP	GO:0009987	cellular process	GO:0006110	regulation of glycolytic process
BP	GO:0009987	cellular process	GO:0048522	positive regulation of cellular process
BP	GO:0009987	cellular process	GO:0032386	regulation of intracellular transport
BP	GO:0009987	cellular process	GO:0010410	hemicellulose metabolic process
BP	GO:0009987	cellular process	GO:0030308	negative regulation of cell growth
BP	GO:0009987	cellular process	GO:0010654	apical cell fate commitment
BP	GO:0009987	cellular process	GO:1901259	chloroplast rRNA processing
BP	GO:0009987	cellular process	GO:0032870	cellular response to hormone stimulus
BP	GO:0009987	cellular process	GO:0034605	cellular response to heat
BP	GO:0009987	cellular process	GO:0010422	regulation of brassinosteroid biosynthetic process
BP	GO:0009987	cellular process	GO:0000903	regulation of cell shape during vegetative growth phase
BP	GO:0009987	cellular process	GO:0045168	cell-cell signaling involved in cell fate commitment
BP	GO:0009987	cellular process	GO:0010371	regulation of gibberellin biosynthetic process
BP	GO:0009987	cellular process	GO:0080141	regulation of jasmonic acid biosynthetic process
BP	GO:0009987	cellular process	GO:2000652	regulation of secondary cell wall biogenesis
BP	GO:0009987	cellular process	GO:0009866	induced systemic resistance, ethylene mediated signaling pathway
BP	GO:0009987	cellular process	GO:0071497	cellular response to freezing
BP	GO:0009987	cellular process	GO:0010161	red light signaling pathway
BP	GO:0009987	cellular process	GO:0007043	cell-cell junction assembly
BP	GO:0009987	cellular process	GO:0016556	mRNA modification
BP	GO:0009987	cellular process	GO:0010363	regulation of plant-type hypersensitive response
BP	GO:0009987	cellular process	GO:0044038	cell wall macromolecule biosynthetic process
BP	GO:0009987	cellular process	GO:0071489	cellular response to red or far red light
BP	GO:0009987	cellular process	GO:0009827	plant-type cell wall modification
BP	GO:0009987	cellular process	GO:1901401	regulation of tetrapyrrole metabolic process
BP	GO:0009987	cellular process	GO:0051252	regulation of RNA metabolic process
BP	GO:0009987	cellular process	GO:0009904	chloroplast accumulation movement
BP	GO:0009987	cellular process	GO:0009826	unidimensional cell growth
BP	GO:0009987	cellular process	GO:0034330	cell junction organization
BP	GO:0009987	cellular process	GO:0045935	positive regulation of nucleobase-containing compound metabolic process
BP	GO:0009987	cellular process	GO:2000488	positive regulation of brassinosteroid biosynthetic process
BP	GO:0009991	response to extracellular stimulus	GO:0007584	response to nutrient
BP	GO:0009991	response to extracellular stimulus	GO:0010266	response to vitamin B1
BP	GO:0009991	response to extracellular stimulus	GO:0010106	cellular response to iron ion starvation
BP	GO:0009991	response to extracellular stimulus	GO:0051365	cellular response to potassium ion starvation
BP	GO:0009991	response to extracellular stimulus	GO:0031669	cellular response to nutrient levels
BP	GO:0009991	response to extracellular stimulus	GO:0042594	response to starvation
BP	GO:0009991	response to extracellular stimulus	GO:0033591	response to L-ascorbic acid
BP	GO:0009991	response to extracellular stimulus	GO:0009991	response to extracellular stimulus
BP	GO:0015979	photosynthesis	GO:0010206	photosystem II repair
BP	GO:0015979	photosynthesis	GO:0010205	photoinhibition
BP	GO:0016043	cellular component organization	GO:0009903	chloroplast avoidance movement
BP	GO:0016043	cellular component organization	GO:0000491	small nucleolar ribonucleoprotein complex assembly
BP	GO:0016043	cellular component organization	GO:0006612	protein targeting to membrane
BP	GO:0016043	cellular component organization	GO:0043966	histone H3 acetylation
BP	GO:0016043	cellular component organization	GO:0010606	positive regulation of cytoplasmic mRNA processing body assembly
BP	GO:0016043	cellular component organization	GO:0044090	positive regulation of vacuole organization
BP	GO:0016043	cellular component organization	GO:0034389	lipid particle organization
BP	GO:0016043	cellular component organization	GO:0072657	protein localization to membrane
BP	GO:0016043	cellular component organization	GO:0052541	plant-type cell wall cellulose metabolic process
BP	GO:0016043	cellular component organization	GO:0007066	female meiosis sister chromatid cohesion
BP	GO:0016043	cellular component organization	GO:0071555	cell wall organization
BP	GO:0016043	cellular component organization	GO:0061024	membrane organization
BP	GO:0016043	cellular component organization	GO:0051127	positive regulation of actin nucleation
BP	GO:0016043	cellular component organization	GO:1902115	regulation of organelle assembly
BP	GO:0016043	cellular component organization	GO:0007142	male meiosis II
BP	GO:0016043	cellular component organization	GO:0007065	male meiosis sister chromatid cohesion
BP	GO:0016043	cellular component organization	GO:0009860	pollen tube growth
BP	GO:0016043	cellular component organization	GO:0030308	negative regulation of cell growth
BP	GO:0016043	cellular component organization	GO:0000903	regulation of cell shape during vegetative growth phase
BP	GO:0016043	cellular component organization	GO:0007043	cell-cell junction assembly
BP	GO:0016043	cellular component organization	GO:0009827	plant-type cell wall modification
BP	GO:0016043	cellular component organization	GO:0009904	chloroplast accumulation movement
BP	GO:0016043	cellular component organization	GO:0009826	unidimensional cell growth
BP	GO:0016043	cellular component organization	GO:0034330	cell junction organization
BP	GO:0016049	cell growth	GO:0009860	pollen tube growth
BP	GO:0016049	cell growth	GO:0030308	negative regulation of cell growth
BP	GO:0016049	cell growth	GO:0009826	unidimensional cell growth
BP	GO:0016265	death	GO:0016265	death
BP	GO:0019538	protein metabolic process	GO:0010206	photosystem II repair
BP	GO:0019538	protein metabolic process	GO:0017148	negative regulation of translation
BP	GO:0019725	cellular homeostasis	GO:0010255	glucose mediated signaling pathway
BP	GO:0019748	secondary metabolic process	GO:0033494	ferulate metabolic process
BP	GO:0019748	secondary metabolic process	GO:0009803	cinnamic acid metabolic process
BP	GO:0019748	secondary metabolic process	GO:0009801	cinnamic acid ester metabolic process
BP	GO:0019748	secondary metabolic process	GO:0010116	positive regulation of abscisic acid biosynthetic process
BP	GO:0019748	secondary metabolic process	GO:0010373	negative regulation of gibberellin biosynthetic process
BP	GO:0019748	secondary metabolic process	GO:0090431	alkyl caffeate ester biosynthetic process
BP	GO:0019748	secondary metabolic process	GO:0010371	regulation of gibberellin biosynthetic process
BP	GO:0030154	cell differentiation	GO:0045697	regulation of synergid differentiation
BP	GO:0030154	cell differentiation	GO:0010492	maintenance of shoot apical meristem identity
BP	GO:0030154	cell differentiation	GO:0030154	cell differentiation
BP	GO:0030154	cell differentiation	GO:0048235	pollen sperm cell differentiation
BP	GO:0030154	cell differentiation	GO:0010158	abaxial cell fate specification
BP	GO:0030154	cell differentiation	GO:0009860	pollen tube growth
BP	GO:0030154	cell differentiation	GO:0010654	apical cell fate commitment
BP	GO:0030154	cell differentiation	GO:0045168	cell-cell signaling involved in cell fate commitment
BP	GO:0040007	growth	GO:0080113	regulation of seed growth
BP	GO:0040007	growth	GO:0009860	pollen tube growth
BP	GO:0040007	growth	GO:0030308	negative regulation of cell growth
BP	GO:0040007	growth	GO:0009826	unidimensional cell growth
BP	GO:0040029	regulation of gene expression, epigenetic	GO:0031936	negative regulation of chromatin silencing
BP	GO:0040029	regulation of gene expression, epigenetic	GO:0080111	DNA demethylation
CC	GO:0005575	cellular_component	GO:0044462	external encapsulating structure part
CC	GO:0005575	cellular_component	GO:0043245	extraorganismal space
CC	GO:0005575	cellular_component	GO:0005667	transcription factor complex
CC	GO:0005575	cellular_component	GO:0031209	SCAR complex
CC	GO:0005575	cellular_component	GO:0048226	Casparian strip
CC	GO:0005575	cellular_component	GO:0019898	extrinsic component of membrane
CC	GO:0005575	cellular_component	GO:0042406	extrinsic component of endoplasmic reticulum membrane
CC	GO:0005575	cellular_component	GO:0005643	nuclear pore
CC	GO:0005575	cellular_component	GO:0000798	nuclear cohesin complex
CC	GO:0005575	cellular_component	GO:0034399	nuclear periphery
CC	GO:0005575	cellular_component	GO:0016602	CCAAT-binding factor complex
CC	GO:0005575	cellular_component	GO:0031225	anchored component of membrane
CC	GO:0005575	cellular_component	GO:0008305	integrin complex
CC	GO:0005576	extracellular region	GO:0043245	extraorganismal space
CC	GO:0005618	cell wall	GO:0048226	Casparian strip
CC	GO:0005618	cell wall	GO:0009531	secondary cell wall
CC	GO:0005618	cell wall	GO:0009530	primary cell wall
CC	GO:0005622	intracellular	GO:0005667	transcription factor complex
CC	GO:0005622	intracellular	GO:0031209	SCAR complex
CC	GO:0005622	intracellular	GO:0042406	extrinsic component of endoplasmic reticulum membrane
CC	GO:0005622	intracellular	GO:0005643	nuclear pore
CC	GO:0005622	intracellular	GO:0000798	nuclear cohesin complex
CC	GO:0005622	intracellular	GO:0034399	nuclear periphery
CC	GO:0005622	intracellular	GO:0016602	CCAAT-binding factor complex
CC	GO:0005623	cell	GO:0044462	external encapsulating structure part
CC	GO:0005623	cell	GO:0005667	transcription factor complex
CC	GO:0005623	cell	GO:0031209	SCAR complex
CC	GO:0005623	cell	GO:0048226	Casparian strip
CC	GO:0005623	cell	GO:0042406	extrinsic component of endoplasmic reticulum membrane
CC	GO:0005623	cell	GO:0005643	nuclear pore
CC	GO:0005623	cell	GO:0000798	nuclear cohesin complex
CC	GO:0005623	cell	GO:0034399	nuclear periphery
CC	GO:0005623	cell	GO:0016602	CCAAT-binding factor complex
CC	GO:0005623	cell	GO:0008305	integrin complex
CC	GO:0005634	nucleus	GO:0005643	nuclear pore
CC	GO:0005634	nucleus	GO:0000798	nuclear cohesin complex
CC	GO:0005634	nucleus	GO:0034399	nuclear periphery
CC	GO:0005634	nucleus	GO:0016602	CCAAT-binding factor complex
CC	GO:0005634	nucleus	GO:0005634	nucleus
CC	GO:0005635	nuclear envelope	GO:0005643	nuclear pore
CC	GO:0005737	cytoplasm	GO:0031209	SCAR complex
CC	GO:0005737	cytoplasm	GO:0042406	extrinsic component of endoplasmic reticulum membrane
CC	GO:0005783	endoplasmic reticulum	GO:0042406	extrinsic component of endoplasmic reticulum membrane
CC	GO:0005886	plasma membrane	GO:0008305	integrin complex
CC	GO:0016020	membrane	GO:0019898	extrinsic component of membrane
CC	GO:0016020	membrane	GO:0042406	extrinsic component of endoplasmic reticulum membrane
CC	GO:0016020	membrane	GO:0005643	nuclear pore
CC	GO:0016020	membrane	GO:0031225	anchored component of membrane
CC	GO:0016020	membrane	GO:0008305	integrin complex
CC	GO:0030312	external encapsulating structure	GO:0044462	external encapsulating structure part
CC	GO:0030312	external encapsulating structure	GO:0048226	Casparian strip
MF	GO:0003674	molecular_function	GO:0045735	nutrient reservoir activity
MF	GO:0003676	nucleic acid binding	GO:0001067	regulatory region nucleic acid binding
MF	GO:0003676	nucleic acid binding	GO:0000976	transcription regulatory region sequence-specific DNA binding
MF	GO:0003676	nucleic acid binding	GO:0044212	transcription regulatory region DNA binding
MF	GO:0003677	DNA binding	GO:0003677	DNA binding
MF	GO:0003677	DNA binding	GO:0000976	transcription regulatory region sequence-specific DNA binding
MF	GO:0003677	DNA binding	GO:0043565	sequence-specific DNA binding
MF	GO:0003677	DNA binding	GO:0044212	transcription regulatory region DNA binding
MF	GO:0003700	sequence-specific DNA binding transcription factor activity	GO:0003700	sequence-specific DNA binding transcription factor activity
MF	GO:0003723	RNA binding	GO:0048027	mRNA 5'-UTR binding
MF	GO:0003824	catalytic activity	GO:0004124	cysteine synthase activity
MF	GO:0003824	catalytic activity	GO:0016885	ligase activity, forming carbon-carbon bonds
MF	GO:0003824	catalytic activity	GO:0030570	pectate lyase activity
MF	GO:0003824	catalytic activity	GO:0052635	C-20 gibberellin 2-beta-dioxygenase activity
MF	GO:0003824	catalytic activity	GO:0080123	jasmonate-amino synthetase activity
MF	GO:0003824	catalytic activity	GO:0003906	DNA-(apurinic or apyrimidinic site) lyase activity
MF	GO:0003824	catalytic activity	GO:0047434	indolepyruvate decarboxylase activity
MF	GO:0003824	catalytic activity	GO:0016706	oxidoreductase activity, acting on paired donors, with incorporation or reduction of molecular oxygen, 2-oxoglutarate as one donor, and incorporation of one atom each of oxygen into both donors
MF	GO:0003824	catalytic activity	GO:0003989	acetyl-CoA carboxylase activity
MF	GO:0003824	catalytic activity	GO:0052634	C-19 gibberellin 2-beta-dioxygenase activity
MF	GO:0003824	catalytic activity	GO:0045552	dihydrokaempferol 4-reductase activity
MF	GO:0003824	catalytic activity	GO:0004751	ribose-5-phosphate isomerase activity
MF	GO:0003824	catalytic activity	GO:0036203	taxoid 14-beta-hydroxylase activity
MF	GO:0004518	nuclease activity	GO:0004518	nuclease activity
MF	GO:0004518	nuclease activity	GO:0004521	endoribonuclease activity
MF	GO:0004518	nuclease activity	GO:0003906	DNA-(apurinic or apyrimidinic site) lyase activity
MF	GO:0004871	signal transducer activity	GO:0005034	osmosensor activity
MF	GO:0004871	signal transducer activity	GO:0000156	phosphorelay response regulator activity
MF	GO:0004871	signal transducer activity	GO:0009927	histidine phosphotransfer kinase activity
MF	GO:0004872	receptor activity	GO:0005034	osmosensor activity
MF	GO:0005215	transporter activity	GO:0015140	malate transmembrane transporter activity
MF	GO:0005215	transporter activity	GO:0008028	monocarboxylic acid transmembrane transporter activity
MF	GO:0005215	transporter activity	GO:0015120	phosphoglycerate transmembrane transporter activity
MF	GO:0005215	transporter activity	GO:0008506	sucrose:proton symporter activity
MF	GO:0005215	transporter activity	GO:0071917	triose-phosphate transmembrane transporter activity
MF	GO:0005215	transporter activity	GO:0051724	NAD transporter activity
MF	GO:0005215	transporter activity	GO:0015152	glucose-6-phosphate transmembrane transporter activity
MF	GO:0005215	transporter activity	GO:0015154	disaccharide transmembrane transporter activity
MF	GO:0005215	transporter activity	GO:0015088	copper uptake transmembrane transporter activity
MF	GO:0005488	binding	GO:0005504	fatty acid binding
MF	GO:0005488	binding	GO:0051738	xanthophyll binding
MF	GO:0005515	protein binding	GO:0046982	protein heterodimerization activity
MF	GO:0005515	protein binding	GO:0042803	protein homodimerization activity
MF	GO:0005515	protein binding	GO:0051082	unfolded protein binding
MF	GO:0005515	protein binding	GO:0051117	ATPase binding
MF	GO:0005515	protein binding	GO:0051219	phosphoprotein binding
MF	GO:0005515	protein binding	GO:0019904	protein domain specific binding
MF	GO:0005515	protein binding	GO:0005516	calmodulin binding
MF	GO:0005515	protein binding	GO:0003785	actin monomer binding
MF	GO:0005515	protein binding	GO:0010313	phytochrome binding
MF	GO:0005515	protein binding	GO:0005515	protein binding
MF	GO:0008289	lipid binding	GO:0005504	fatty acid binding
MF	GO:0008289	lipid binding	GO:0051738	xanthophyll binding
MF	GO:0016301	kinase activity	GO:0051752	phosphoglucan, water dikinase activity
MF	GO:0016301	kinase activity	GO:0019200	carbohydrate kinase activity
MF	GO:0016301	kinase activity	GO:0009927	histidine phosphotransfer kinase activity
MF	GO:0016740	transferase activity	GO:0033809	anthocyanin 6''-O-malonyltransferase activity
MF	GO:0016740	transferase activity	GO:0090430	caffeoyl-CoA: alcohol caffeoyl transferase activity
MF	GO:0016740	transferase activity	GO:0042409	caffeoyl-CoA O-methyltransferase activity
MF	GO:0016740	transferase activity	GO:0051752	phosphoglucan, water dikinase activity
MF	GO:0016740	transferase activity	GO:0080076	caffeoyl CoA:S-adenosyl-L-methionine O-methyltransferase activity
MF	GO:0016740	transferase activity	GO:0033810	anthocyanin 5-O-glucoside 6'''-O-malonyltransferase activity
MF	GO:0016740	transferase activity	GO:0080012	trihydroxyferuloyl spermidine O-methyltransferase activity
MF	GO:0016740	transferase activity	GO:0009001	serine O-acetyltransferase activity
MF	GO:0016740	transferase activity	GO:0004084	branched-chain-amino-acid transaminase activity
MF	GO:0016740	transferase activity	GO:0080077	trihydroxyferuloyl spermidine:S-adenosyl-L-methionine O-methyltransferase activity
MF	GO:0016740	transferase activity	GO:0080078	tricaffeoyl spermidine:S-adenosyl-L-methionine O-methyltransferase activity
MF	GO:0016740	transferase activity	GO:0004366	glycerol-3-phosphate O-acyltransferase activity
MF	GO:0016740	transferase activity	GO:0050736	O-malonyltransferase activity
MF	GO:0016740	transferase activity	GO:0047251	thiohydroximate beta-D-glucosyltransferase activity
MF	GO:0016787	hydrolase activity	GO:0047631	ADP-ribose diphosphatase activity
MF	GO:0016787	hydrolase activity	GO:0030599	pectinesterase activity
MF	GO:0016787	hydrolase activity	GO:0004301	epoxide hydrolase activity
MF	GO:0016787	hydrolase activity	GO:0016801	hydrolase activity, acting on ether bonds
MF	GO:0016787	hydrolase activity	GO:0004081	bis(5'-nucleosyl)-tetraphosphatase (asymmetrical) activity
MF	GO:0016787	hydrolase activity	GO:0019104	DNA N-glycosylase activity
MF	GO:0016787	hydrolase activity	GO:0004064	arylesterase activity
MF	GO:0016787	hydrolase activity	GO:0004843	ubiquitin-specific protease activity
MF	GO:0030234	enzyme regulator activity	GO:0019210	kinase inhibitor activity
