# Supplementary material for: An Integrated Bioinformatics Analysis Reveals Divergent Evolutionary Pattern of Oil Biosynthesis in High- and Low-Oil Plants
Source: PLoS One. 2016 May 9;11(5):e0154882. doi: 10.1371/journal.pone.0154882 (PMC4861283; doi:10.1371/journal.pone.0154882)
Supplement: S3 Dataset — GOslim summary of the enriched GO terms are also listed. (XLSX) [file pone.0154882.s003.xlsx]

## Sheet: GO
GO enrichment analysis for 805 dicot-specific genes of clusters 3 to 5 in Glycine max
Type	GOID	Term	Interest specific genes	Universe	P
BP	GO:0009889	regulation of biosynthetic process	198	7345	5.77978e-13
BP	GO:1901259	chloroplast rRNA processing	8	18	2.22645e-10
BP	GO:0080090	regulation of primary metabolic process	199	7917	3.06744e-10
BP	GO:0010239	chloroplast mRNA processing	8	19	3.78927e-10
BP	GO:0006351	transcription, DNA-dependent	167	6345	5.6901e-10
BP	GO:0032774	RNA biosynthetic process	167	6349	5.96884e-10
BP	GO:0010158	abaxial cell fate specification	10	39	6.60993e-10
BP	GO:0009891	positive regulation of biosynthetic process	92	2842	9.05531e-10
BP	GO:0006355	regulation of transcription, DNA-dependent	158	6023	2.56332e-09
BP	GO:2001141	regulation of RNA biosynthetic process	158	6029	2.75045e-09
BP	GO:0051252	regulation of RNA metabolic process	158	6051	3.55595e-09
BP	GO:0009893	positive regulation of metabolic process	92	2947	5.40244e-09
BP	GO:0031326	regulation of cellular biosynthetic process	165	6542	1.66002e-08
BP	GO:0010383	cell wall polysaccharide metabolic process	51	1289	1.74261e-08
BP	GO:0044036	cell wall macromolecule metabolic process	51	1294	1.97178e-08
BP	GO:0019219	regulation of nucleobase-containing compound metabolic process	161	6404	3.32998e-08
BP	GO:0070592	cell wall polysaccharide biosynthetic process	45	1095	4.20685e-08
BP	GO:0070589	cellular component macromolecule biosynthetic process	45	1095	4.20685e-08
BP	GO:0044038	cell wall macromolecule biosynthetic process	45	1095	4.20685e-08
BP	GO:0010410	hemicellulose metabolic process	45	1105	5.46466e-08
BP	GO:0045492	xylan biosynthetic process	43	1037	6.61079e-08
BP	GO:0010413	glucuronoxylan metabolic process	43	1037	6.61079e-08
BP	GO:2000112	regulation of cellular macromolecule biosynthetic process	159	6382	7.66024e-08
BP	GO:0051171	regulation of nitrogen compound metabolic process	162	6539	7.94876e-08
BP	GO:0010556	regulation of macromolecule biosynthetic process	159	6388	8.14734e-08
BP	GO:0045491	xylan metabolic process	43	1051	9.57238e-08
BP	GO:0046835	carbohydrate phosphorylation	8	39	2.29637e-07
BP	GO:0019222	regulation of metabolic process	220	9723	2.31928e-07
BP	GO:0031323	regulation of cellular metabolic process	186	7904	2.3999e-07
BP	GO:0009943	adaxial/abaxial axis specification	26	497	4.14565e-07
BP	GO:0009798	axis specification	27	535	5.01893e-07
BP	GO:0009944	polarity specification of adaxial/abaxial axis	25	481	7.76818e-07
BP	GO:0034654	nucleobase-containing compound biosynthetic process	172	7316	9.13789e-07
BP	GO:0065001	specification of axis polarity	25	487	9.72416e-07
BP	GO:0001708	cell fate specification	17	251	1.38961e-06
BP	GO:0009963	positive regulation of flavonoid biosynthetic process	34	815	1.39591e-06
BP	GO:0009955	adaxial/abaxial pattern specification	26	534	1.58023e-06
BP	GO:0000271	polysaccharide biosynthetic process	73	2515	3.52712e-06
BP	GO:0050794	regulation of cellular process	294	14251	3.67801e-06
BP	GO:0010468	regulation of gene expression	159	6804	4.03788e-06
BP	GO:0009059	macromolecule biosynthetic process	235	10966	5.54041e-06
BP	GO:0034645	cellular macromolecule biosynthetic process	227	10556	7.07545e-06
BP	GO:0044271	cellular nitrogen compound biosynthetic process	187	8368	7.23207e-06
BP	GO:0071554	cell wall organization or biogenesis	106	4163	7.77998e-06
BP	GO:0048518	positive regulation of biological process	115	4664	1.2852e-05
BP	GO:0005983	starch catabolic process	8	65	1.28581e-05
BP	GO:0044247	cellular polysaccharide catabolic process	8	65	1.28581e-05
BP	GO:0009251	glucan catabolic process	8	65	1.28581e-05
BP	GO:0071669	plant-type cell wall organization or biogenesis	68	2393	1.54681e-05
BP	GO:0009962	regulation of flavonoid biosynthetic process	34	915	1.62149e-05
BP	GO:0019218	regulation of steroid metabolic process	5	20	1.62815e-05
BP	GO:0050810	regulation of steroid biosynthetic process	5	20	1.62815e-05
BP	GO:0010422	regulation of brassinosteroid biosynthetic process	5	20	1.62815e-05
BP	GO:0090030	regulation of steroid hormone biosynthetic process	5	20	1.62815e-05
BP	GO:1900030	regulation of pectin biosynthetic process	3	4	1.84372e-05
BP	GO:0033692	cellular polysaccharide biosynthetic process	62	2133	1.93333e-05
BP	GO:0045893	positive regulation of transcription, DNA-dependent	58	1964	2.32811e-05
BP	GO:0051254	positive regulation of RNA metabolic process	58	1964	2.32811e-05
BP	GO:0010628	positive regulation of gene expression	58	1972	2.61036e-05
BP	GO:0045935	positive regulation of nucleobase-containing compound metabolic process	58	1979	2.88292e-05
BP	GO:0010159	specification of organ position	4	12	3.45886e-05
BP	GO:0051173	positive regulation of nitrogen compound metabolic process	58	1997	3.70889e-05
BP	GO:0009813	flavonoid biosynthetic process	44	1379	4.07258e-05
BP	GO:0018130	heterocycle biosynthetic process	188	8667	4.23989e-05
BP	GO:0005976	polysaccharide metabolic process	79	3002	4.45108e-05
BP	GO:0034637	cellular carbohydrate biosynthetic process	62	2200	4.75559e-05
BP	GO:0010557	positive regulation of macromolecule biosynthetic process	58	2021	5.15026e-05
BP	GO:1901362	organic cyclic compound biosynthetic process	222	10606	6.19022e-05
BP	GO:0031328	positive regulation of cellular biosynthetic process	58	2043	6.90705e-05
BP	GO:0009965	leaf morphogenesis	32	915	8.92148e-05
BP	GO:0007043	cell-cell junction assembly	4	15	9.16413e-05
BP	GO:0034329	cell junction assembly	4	15	9.16413e-05
BP	GO:0045088	regulation of innate immune response	70	2647	0.000108082
BP	GO:0003002	regionalization	43	1398	0.000112534
BP	GO:0060255	regulation of macromolecule metabolic process	162	7401	0.00011612
BP	GO:0050776	regulation of immune response	70	2656	0.000119495
BP	GO:0010604	positive regulation of macromolecule metabolic process	58	2089	0.000124767
BP	GO:0002682	regulation of immune system process	70	2664	0.000130556
BP	GO:0045165	cell fate commitment	21	501	0.000133098
BP	GO:0046885	regulation of hormone biosynthetic process	5	31	0.000153255
BP	GO:0044264	cellular polysaccharide metabolic process	68	2592	0.00017121
BP	GO:0010087	phloem or xylem histogenesis	25	671	0.000200997
BP	GO:0031325	positive regulation of cellular metabolic process	58	2133	0.000213745
BP	GO:0019438	aromatic compound biosynthetic process	204	9845	0.000270552
BP	GO:0006109	regulation of carbohydrate metabolic process	8	100	0.000284348
BP	GO:0009664	plant-type cell wall organization	50	1796	0.000344444
BP	GO:0090150	establishment of protein localization to membrane	63	2417	0.000354425
BP	GO:0072657	protein localization to membrane	63	2417	0.000354425
BP	GO:0006612	protein targeting to membrane	63	2417	0.000354425
BP	GO:0042306	regulation of protein import into nucleus	3	9	0.000363645
BP	GO:1900180	regulation of protein localization to nucleus	3	9	0.000363645
BP	GO:0045216	cell-cell junction organization	4	21	0.000371001
BP	GO:0034330	cell junction organization	4	21	0.000371001
BP	GO:0009812	flavonoid metabolic process	44	1526	0.000378354
BP	GO:0042546	cell wall biogenesis	53	1952	0.000414283
BP	GO:0010067	procambium histogenesis	6	58	0.000415386
BP	GO:0044275	cellular carbohydrate catabolic process	8	106	0.000422322
BP	GO:0044262	cellular carbohydrate metabolic process	71	2830	0.000441037
BP	GO:0031425	chloroplast RNA processing	10	164	0.000471554
BP	GO:0015760	glucose-6-phosphate transport	3	10	0.000513034
BP	GO:0015712	hexose phosphate transport	3	10	0.000513034
BP	GO:0022611	dormancy process	28	851	0.00062859
BP	GO:0010162	seed dormancy process	28	851	0.00062859
BP	GO:0010363	regulation of plant-type hypersensitive response	63	2472	0.000630815
BP	GO:0016044	cellular membrane organization	91	3882	0.000641113
BP	GO:0061024	membrane organization	91	3882	0.000641113
BP	GO:0042616	paclitaxel metabolic process	3	11	0.000696658
BP	GO:0010065	primary meristem tissue development	6	64	0.000707108
BP	GO:0065007	biological regulation	351	18569	0.000758897
BP	GO:0010193	response to ozone	14	309	0.000801082
BP	GO:0080135	regulation of cellular response to stress	63	2499	0.000827274
BP	GO:0010941	regulation of cell death	65	2598	0.000829543
BP	GO:0072690	single-celled organism vegetative growth phase	2	3	0.000829845
BP	GO:0000903	regulation of cell shape during vegetative growth phase	2	3	0.000829845
BP	GO:0034605	cellular response to heat	7	91	0.000856359
BP	GO:0009643	photosynthetic acclimation	3	12	0.000917348
BP	GO:0048511	rhythmic process	27	844	0.00117436
BP	GO:0007623	circadian rhythm	27	844	0.00117436
BP	GO:0010089	xylem development	19	512	0.00117575
BP	GO:0046890	regulation of lipid biosynthetic process	7	97	0.00124747
BP	GO:0042793	transcription from plastid promoter	12	255	0.0013427
BP	GO:0009626	plant-type hypersensitive response	64	2600	0.00135486
BP	GO:0034050	host programmed cell death induced by symbiont	64	2600	0.00135486
BP	GO:0071497	cellular response to freezing	3	14	0.0014804
BP	GO:0015714	phosphoenolpyruvate transport	3	14	0.0014804
BP	GO:0032351	negative regulation of hormone metabolic process	2	4	0.00164125
BP	GO:0032353	negative regulation of hormone biosynthetic process	2	4	0.00164125
BP	GO:0010423	negative regulation of brassinosteroid biosynthetic process	2	4	0.00164125
BP	GO:0010894	negative regulation of steroid biosynthetic process	2	4	0.00164125
BP	GO:0045939	negative regulation of steroid metabolic process	2	4	0.00164125
BP	GO:0090032	negative regulation of steroid hormone biosynthetic process	2	4	0.00164125
BP	GO:0043067	regulation of programmed cell death	63	2573	0.00167369
BP	GO:0032350	regulation of hormone metabolic process	5	52	0.00175681
BP	GO:2000652	regulation of secondary cell wall biogenesis	5	52	0.00175681
BP	GO:0034389	lipid particle organization	3	15	0.00182758
BP	GO:0009653	anatomical structure morphogenesis	163	7915	0.00192302
BP	GO:0010450	inflorescence meristem growth	4	32	0.00192717
BP	GO:0010431	seed maturation	30	1011	0.0020377
BP	GO:0010093	specification of floral organ identity	11	234	0.00211457
BP	GO:0010016	shoot system morphogenesis	53	2104	0.00215992
BP	GO:0031347	regulation of defense response	78	3366	0.00217406
BP	GO:0015713	phosphoglycerate transport	3	16	0.00222151
BP	GO:0042873	aldonate transport	3	16	0.00222151
BP	GO:0080091	regulation of raffinose metabolic process	3	16	0.00222151
BP	GO:0043255	regulation of carbohydrate biosynthetic process	5	55	0.00225708
BP	GO:0010092	specification of organ identity	11	236	0.00225896
BP	GO:0009827	plant-type cell wall modification	30	1027	0.00256497
BP	GO:0035436	triose phosphate transmembrane transport	3	17	0.00266421
BP	GO:0032885	regulation of polysaccharide biosynthetic process	3	17	0.00266421
BP	GO:0015717	triose phosphate transport	3	17	0.00266421
BP	GO:0048510	regulation of timing of transition from vegetative to reproductive phase	8	141	0.0026709
BP	GO:0006417	regulation of translation	11	244	0.00291857
BP	GO:0048506	regulation of timing of meristematic phase transition	8	146	0.00330756
BP	GO:0042446	hormone biosynthetic process	32	1142	0.00351879
BP	GO:0048766	root hair initiation	3	19	0.00370335
BP	GO:0009902	chloroplast relocation	15	406	0.00386319
BP	GO:0051667	establishment of plastid localization	15	406	0.00386319
BP	GO:0009887	organ morphogenesis	59	2469	0.00395212
BP	GO:0010654	apical cell fate commitment	2	6	0.00401267
BP	GO:0051644	plastid localization	15	408	0.00404061
BP	GO:0080134	regulation of response to stress	78	3454	0.00420758
BP	GO:0040034	regulation of development, heterochronic	9	186	0.00431147
BP	GO:0009934	regulation of meristem structural organization	5	64	0.00437598
BP	GO:0016051	carbohydrate biosynthetic process	76	3360	0.00453264
BP	GO:0009954	proximal/distal pattern formation	4	42	0.00525949
BP	GO:0048509	regulation of meristem development	32	1178	0.00551406
BP	GO:1901678	iron coordination entity transport	2	7	0.00555559
BP	GO:0015688	iron chelate transport	2	7	0.00555559
BP	GO:0046822	regulation of nucleocytoplasmic transport	3	22	0.00567081
BP	GO:0012501	programmed cell death	66	2878	0.00595891
BP	GO:0051656	establishment of organelle localization	15	427	0.00608106
BP	GO:0015851	nucleobase transport	11	270	0.0061936
BP	GO:0006863	purine nucleobase transport	11	270	0.0061936
BP	GO:0007389	pattern specification process	48	1968	0.00623307
BP	GO:0008219	cell death	68	2994	0.00653468
BP	GO:0016265	death	68	2994	0.00653468
BP	GO:0010467	gene expression	178	9022	0.00713203
BP	GO:0071555	cell wall organization	61	2644	0.00714797
BP	GO:0010433	bract morphogenesis	2	8	0.00732562
BP	GO:0010434	bract formation	2	8	0.00732562
BP	GO:0044703	multi-organism reproductive process	38	1493	0.00746252
BP	GO:0044706	multi-multicellular organism process	38	1493	0.00746252
BP	GO:0009856	pollination	38	1493	0.00746252
BP	GO:0045229	external encapsulating structure organization	63	2770	0.00848033
BP	GO:0048868	pollen tube development	35	1361	0.00861815
BP	GO:0009860	pollen tube growth	31	1172	0.00895122
BP	GO:0050789	regulation of biological process	315	17025	0.00896342
BP	GO:0048583	regulation of response to stimulus	89	4164	0.00968899
BP	GO:0033530	raffinose metabolic process	3	27	0.0101259
BP	GO:0010229	inflorescence development	7	145	0.0113496
BP	GO:0009624	response to nematode	12	336	0.0117841
BP	GO:0016070	RNA metabolic process	184	9518	0.0137642
BP	GO:0048438	floral whorl development	47	2011	0.0138961
BP	GO:0035265	organ growth	4	56	0.0143767
BP	GO:0033157	regulation of intracellular protein transport	3	31	0.014814
BP	GO:2000022	regulation of jasmonic acid mediated signaling pathway	2	12	0.0165197
BP	GO:0016337	cell-cell adhesion	3	33	0.0175454
BP	GO:0032881	regulation of polysaccharide metabolic process	3	33	0.0175454
BP	GO:0046218	indolalkylamine catabolic process	12	357	0.018117
BP	GO:0006569	tryptophan catabolic process	12	357	0.018117
BP	GO:1901700	response to oxygen-containing compound	216	11431	0.0183932
BP	GO:0070201	regulation of establishment of protein localization	3	34	0.0190091
BP	GO:0051223	regulation of protein transport	3	34	0.0190091
BP	GO:0042353	fucose biosynthetic process	2	13	0.0193091
BP	GO:0016926	protein desumoylation	14	447	0.0195728
BP	GO:0080167	response to karrikin	21	766	0.0199284
BP	GO:0042545	cell wall modification	36	1497	0.0199508
BP	GO:0010027	thylakoid membrane organization	20	721	0.0203628
BP	GO:0009668	plastid membrane organization	20	721	0.0203628
BP	GO:0042436	indole-containing compound catabolic process	12	364	0.0207113
BP	GO:0009074	aromatic amino acid family catabolic process	12	365	0.0211033
BP	GO:0008360	regulation of cell shape	2	14	0.0222806
BP	GO:0010187	negative regulation of seed germination	6	131	0.0232321
BP	GO:0009832	plant-type cell wall biogenesis	24	922	0.02338
BP	GO:0048366	leaf development	45	1976	0.0235334
BP	GO:0045489	pectin biosynthetic process	5	97	0.0236986
BP	GO:1901576	organic substance biosynthetic process	343	18986	0.0241901
BP	GO:0010086	embryonic root morphogenesis	2	15	0.0254272
BP	GO:0010432	bract development	2	15	0.0254272
BP	GO:0042445	hormone metabolic process	33	1374	0.0254959
BP	GO:0009932	cell tip growth	38	1631	0.0263413
BP	GO:0052541	plant-type cell wall cellulose metabolic process	6	136	0.0272786
BP	GO:0032386	regulation of intracellular transport	3	39	0.0273115
BP	GO:0009741	response to brassinosteroid stimulus	22	841	0.0277087
BP	GO:0006004	fucose metabolic process	2	16	0.0287423
BP	GO:0080142	regulation of salicylic acid biosynthetic process	2	16	0.0287423
BP	GO:0010265	SCF complex assembly	2	16	0.0287423
BP	GO:0033494	ferulate metabolic process	2	16	0.0287423
BP	GO:0006568	tryptophan metabolic process	12	384	0.0296397
BP	GO:0006586	indolalkylamine metabolic process	12	384	0.0296397
BP	GO:0009855	determination of bilateral symmetry	21	799	0.029655
BP	GO:0009740	gibberellic acid mediated signaling pathway	13	429	0.0300733
BP	GO:0010476	gibberellin mediated signaling pathway	13	429	0.0300733
BP	GO:0009799	specification of symmetry	21	802	0.030691
BP	GO:0032502	developmental process	287	15736	0.0308008
BP	GO:0071370	cellular response to gibberellin stimulus	13	433	0.0320465
BP	GO:0055078	sodium ion homeostasis	2	17	0.0322194
BP	GO:0040007	growth	94	4663	0.0322665
BP	GO:0016556	mRNA modification	15	527	0.0336538
BP	GO:0048522	positive regulation of cellular process	71	3419	0.0348112
BP	GO:0048316	seed development	64	3043	0.0352825
BP	GO:0046777	protein autophosphorylation	22	863	0.0352931
BP	GO:0071489	cellular response to red or far red light	9	266	0.0362156
BP	GO:0010017	red or far-red light signaling pathway	9	266	0.0362156
BP	GO:0048507	meristem development	55	2566	0.0364132
BP	GO:0071456	cellular response to hypoxia	5	109	0.0366076
BP	GO:0035266	meristem growth	24	969	0.0382812
BP	GO:0019216	regulation of lipid metabolic process	7	187	0.0387195
BP	GO:0009851	auxin biosynthetic process	14	493	0.0398242
BP	GO:0048609	multicellular organismal reproductive process	39	1737	0.0400103
BP	GO:0071453	cellular response to oxygen levels	5	112	0.0403942
BP	GO:0036294	cellular response to decreased oxygen levels	5	112	0.0403942
BP	GO:0010152	pollen maturation	4	77	0.0403996
BP	GO:0010103	stomatal complex morphogenesis	16	589	0.0413448
BP	GO:0033273	response to vitamin	3	46	0.0416674
BP	GO:0030154	cell differentiation	110	5625	0.0441363
BP	GO:0032940	secretion by cell	4	80	0.0454373
BP	GO:0048445	carpel morphogenesis	4	80	0.0454373
BP	GO:0048481	ovule development	17	646	0.0464177
BP	GO:0010337	regulation of salicylic acid metabolic process	4	81	0.0471909
BP	GO:0007569	cell aging	2	21	0.0476233
BP	GO:0090342	regulation of cell aging	2	21	0.0476233
BP	GO:0035670	plant-type ovary development	17	652	0.0497744
MF	GO:0003700	sequence-specific DNA binding transcription factor activity	147	3949	6.4716e-27
MF	GO:0001071	nucleic acid binding transcription factor activity	147	3949	6.4716e-27
MF	GO:0051752	phosphoglucan, water dikinase activity	8	14	8.48745e-12
MF	GO:0016781	phosphotransferase activity, paired acceptors	8	20	3.28239e-10
MF	GO:0045735	nutrient reservoir activity	6	14	3.57985e-08
MF	GO:0046983	protein dimerization activity	29	677	9.1212e-07
MF	GO:0046982	protein heterodimerization activity	14	216	7.61716e-06
MF	GO:0004521	endoribonuclease activity	8	67	9.01329e-06
MF	GO:0019200	carbohydrate kinase activity	8	85	5.22262e-05
MF	GO:0004519	endonuclease activity	10	140	6.77111e-05
MF	GO:0008506	sucrose:hydrogen symporter activity	3	9	0.000288645
MF	GO:0015152	glucose-6-phosphate transmembrane transporter activity	3	10	0.000407621
MF	GO:0015119	hexose phosphate transmembrane transporter activity	3	10	0.000407621
MF	GO:0004301	epoxide hydrolase activity	3	11	0.000554056
MF	GO:0036203	taxoid 14-beta-hydroxylase activity	3	11	0.000554056
MF	GO:0016803	ether hydrolase activity	3	11	0.000554056
MF	GO:0042803	protein homodimerization activity	17	455	0.000807574
MF	GO:0016801	hydrolase activity, acting on ether bonds	3	15	0.00145914
MF	GO:0042879	aldonate transmembrane transporter activity	3	16	0.00177536
MF	GO:0015120	phosphoglycerate transmembrane transporter activity	3	16	0.00177536
MF	GO:0004540	ribonuclease activity	8	145	0.00194158
MF	GO:0071917	triose-phosphate transmembrane transporter activity	3	17	0.0021312
MF	GO:0036239	taxoid 7beta-hydroxylase activity	2	5	0.00231854
MF	GO:0045552	dihydrokaempferol 4-reductase activity	3	21	0.00398177
MF	GO:0047434	indolepyruvate decarboxylase activity	2	8	0.00629497
MF	GO:0005345	purine nucleobase transmembrane transporter activity	3	26	0.0073523
MF	GO:0016722	oxidoreductase activity, oxidizing metal ions	2	10	0.00991192
MF	GO:0016723	oxidoreductase activity, oxidizing metal ions, NAD or NADP as acceptor	2	10	0.00991192
MF	GO:0000293	ferric-chelate reductase activity	2	10	0.00991192
MF	GO:0004084	branched-chain-amino-acid transaminase activity	2	10	0.00991192
MF	GO:0004518	nuclease activity	10	273	0.0105045
MF	GO:0008028	monocarboxylic acid transmembrane transporter activity	3	30	0.0109705
MF	GO:0080123	jasmonate-amino synthetase activity	2	11	0.0119915
MF	GO:0015205	nucleobase transmembrane transporter activity	3	31	0.0120089
MF	GO:0008515	sucrose transmembrane transporter activity	3	32	0.0131019
MF	GO:0042802	identical protein binding	21	809	0.0152494
MF	GO:0015154	disaccharide transmembrane transporter activity	3	34	0.0154529
MF	GO:0015157	oligosaccharide transmembrane transporter activity	3	34	0.0154529
MF	GO:0019904	protein domain specific binding	3	36	0.018026
MF	GO:0005315	inorganic phosphate transmembrane transporter activity	3	39	0.0223051
MF	GO:0051117	ATPase binding	2	18	0.0310677
MF	GO:0005034	osmosensor activity	2	20	0.0378092
MF	GO:0010313	phytochrome binding	2	20	0.0378092
MF	GO:0015144	carbohydrate transmembrane transporter activity	6	161	0.0397079
MF	GO:1901476	carbohydrate transporter activity	6	161	0.0397079
MF	GO:0003691	double-stranded telomeric DNA binding	2	21	0.04137
MF	GO:0004791	thioredoxin-disulfide reductase activity	2	21	0.04137
MF	GO:0045544	gibberellin 20-oxidase activity	2	22	0.0450512
MF	GO:0047215	indole-3-acetate beta-glucosyltransferase activity	1	3	0.0457403
CC	GO:0009531	secondary cell wall	6	21	4.78884e-07
CC	GO:0043245	extraorganismal space	6	21	4.78884e-07
CC	GO:0048226	Casparian strip	4	17	9.94843e-05
CC	GO:0044421	extracellular region part	9	144	0.000327279
CC	GO:0016602	CCAAT-binding factor complex	5	45	0.000539282
CC	GO:0044798	nuclear transcription factor complex	5	49	0.000801565
CC	GO:0005667	transcription factor complex	5	49	0.000801565
CC	GO:0008305	integrin complex	2	5	0.00215012
CC	GO:0009505	plant-type cell wall	26	988	0.00415648
CC	GO:0043235	receptor complex	2	7	0.00442667
CC	GO:0000139	Golgi membrane	7	138	0.00477352
CC	GO:0044462	external encapsulating structure part	4	52	0.00750457
CC	GO:0044426	cell wall part	4	52	0.00750457
CC	GO:0044431	Golgi apparatus part	8	207	0.0128944
CC	GO:0042406	extrinsic to endoplasmic reticulum membrane	3	34	0.0139727
CC	GO:0000781	chromosome, telomeric region	2	15	0.0204572
CC	GO:0031312	extrinsic to organelle membrane	3	45	0.0293986

## Sheet: GOslims
GO Type	GO slim ID	Term	GO terms number
BP	GO:0000003	reproduction	3
BP	GO:0005975	carbohydrate metabolic process	29
BP	GO:0006139	nucleobase-containing compound metabolic process	16
BP	GO:0006412	translation	1
BP	GO:0006464	cellular protein modification process	2
BP	GO:0006629	lipid metabolic process	11
BP	GO:0006810	transport	18
BP	GO:0006950	response to stress	10
BP	GO:0007154	cell communication	1
BP	GO:0007165	signal transduction	4
BP	GO:0007275	multicellular organismal development	42
BP	GO:0008150	biological_process	207
BP	GO:0008152	metabolic process	107
BP	GO:0008219	cell death	7
BP	GO:0009056	catabolic process	8
BP	GO:0009058	biosynthetic process	50
BP	GO:0009605	response to external stimulus	1
BP	GO:0009607	response to biotic stimulus	1
BP	GO:0009628	response to abiotic stimulus	9
BP	GO:0009653	anatomical structure morphogenesis	18
BP	GO:0009719	response to endogenous stimulus	5
BP	GO:0009790	embryo development	4
BP	GO:0009791	post-embryonic development	12
BP	GO:0009856	pollination	3
BP	GO:0009908	flower development	5
BP	GO:0009987	cellular process	117
BP	GO:0009991	response to extracellular stimulus	1
BP	GO:0016043	cellular component organization	25
BP	GO:0016049	cell growth	2
BP	GO:0016265	death	1
BP	GO:0019538	protein metabolic process	1
BP	GO:0019748	secondary metabolic process	1
BP	GO:0030154	cell differentiation	7
BP	GO:0040007	growth	6
MF	GO:0003674	molecular_function	3
MF	GO:0003677	DNA binding	1
MF	GO:0003700	sequence-specific DNA binding transcription factor activity	1
MF	GO:0003824	catalytic activity	10
MF	GO:0004518	nuclease activity	4
MF	GO:0004871	signal transducer activity	1
MF	GO:0004872	receptor activity	1
MF	GO:0005215	transporter activity	15
MF	GO:0005515	protein binding	7
MF	GO:0016301	kinase activity	2
MF	GO:0016740	transferase activity	4
MF	GO:0016787	hydrolase activity	3
CC	GO:0005575	cellular_component	15
CC	GO:0005576	extracellular region	2
CC	GO:0005618	cell wall	4
CC	GO:0005622	intracellular	8
CC	GO:0005623	cell	12
CC	GO:0005634	nucleus	2
CC	GO:0005737	cytoplasm	3
CC	GO:0005783	endoplasmic reticulum	1
CC	GO:0005794	Golgi apparatus	2
CC	GO:0005886	plasma membrane	1
CC	GO:0016020	membrane	4
CC	GO:0030312	external encapsulating structure	3

## Sheet: GOslim_distribution
GO_Type	Slim_GO_ID	Slim_GO_Name	Input_GOID	Input_GO_Name
BP	GO:0000003	reproduction	GO:0010431	seed maturation
BP	GO:0000003	reproduction	GO:0048609	multicellular organismal reproductive process
BP	GO:0000003	reproduction	GO:0010162	seed dormancy process
BP	GO:0005975	carbohydrate metabolic process	GO:0032885	regulation of polysaccharide biosynthetic process
BP	GO:0005975	carbohydrate metabolic process	GO:0044264	cellular polysaccharide metabolic process
BP	GO:0005975	carbohydrate metabolic process	GO:0034637	cellular carbohydrate biosynthetic process
BP	GO:0005975	carbohydrate metabolic process	GO:1900030	regulation of pectin biosynthetic process
BP	GO:0005975	carbohydrate metabolic process	GO:0045492	xylan biosynthetic process
BP	GO:0005975	carbohydrate metabolic process	GO:0043255	regulation of carbohydrate biosynthetic process
BP	GO:0005975	carbohydrate metabolic process	GO:0046835	carbohydrate phosphorylation
BP	GO:0005975	carbohydrate metabolic process	GO:0045489	pectin biosynthetic process
BP	GO:0005975	carbohydrate metabolic process	GO:0005983	starch catabolic process
BP	GO:0005975	carbohydrate metabolic process	GO:0033692	cellular polysaccharide biosynthetic process
BP	GO:0005975	carbohydrate metabolic process	GO:0045491	xylan metabolic process
BP	GO:0005975	carbohydrate metabolic process	GO:0033530	raffinose metabolic process
BP	GO:0005975	carbohydrate metabolic process	GO:0010413	glucuronoxylan metabolic process
BP	GO:0005975	carbohydrate metabolic process	GO:0005976	polysaccharide metabolic process
BP	GO:0005975	carbohydrate metabolic process	GO:0032881	regulation of polysaccharide metabolic process
BP	GO:0005975	carbohydrate metabolic process	GO:0044262	cellular carbohydrate metabolic process
BP	GO:0005975	carbohydrate metabolic process	GO:0042353	fucose biosynthetic process
BP	GO:0005975	carbohydrate metabolic process	GO:0070592	cell wall polysaccharide biosynthetic process
BP	GO:0005975	carbohydrate metabolic process	GO:0010383	cell wall polysaccharide metabolic process
BP	GO:0005975	carbohydrate metabolic process	GO:0044275	cellular carbohydrate catabolic process
BP	GO:0005975	carbohydrate metabolic process	GO:0052541	plant-type cell wall cellulose metabolic process
BP	GO:0005975	carbohydrate metabolic process	GO:0006109	regulation of carbohydrate metabolic process
BP	GO:0005975	carbohydrate metabolic process	GO:0009251	glucan catabolic process
BP	GO:0005975	carbohydrate metabolic process	GO:0080091	regulation of raffinose metabolic process
BP	GO:0005975	carbohydrate metabolic process	GO:0006004	fucose metabolic process
BP	GO:0005975	carbohydrate metabolic process	GO:0010410	hemicellulose metabolic process
BP	GO:0005975	carbohydrate metabolic process	GO:0016051	carbohydrate biosynthetic process
BP	GO:0005975	carbohydrate metabolic process	GO:0000271	polysaccharide biosynthetic process
BP	GO:0005975	carbohydrate metabolic process	GO:0044247	cellular polysaccharide catabolic process
BP	GO:0006139	nucleobase-containing compound metabolic process	GO:2001141	regulation of RNA biosynthetic process
BP	GO:0006139	nucleobase-containing compound metabolic process	GO:0042793	transcription from plastid promoter
BP	GO:0006139	nucleobase-containing compound metabolic process	GO:0006351	transcription, DNA-templated
BP	GO:0006139	nucleobase-containing compound metabolic process	GO:0006355	regulation of transcription, DNA-templated
BP	GO:0006139	nucleobase-containing compound metabolic process	GO:0045893	positive regulation of transcription, DNA-templated
BP	GO:0006139	nucleobase-containing compound metabolic process	GO:0032774	RNA biosynthetic process
BP	GO:0006139	nucleobase-containing compound metabolic process	GO:0010239	chloroplast mRNA processing
BP	GO:0006139	nucleobase-containing compound metabolic process	GO:0031425	chloroplast RNA processing
BP	GO:0006139	nucleobase-containing compound metabolic process	GO:0051254	positive regulation of RNA metabolic process
BP	GO:0006139	nucleobase-containing compound metabolic process	GO:0034654	nucleobase-containing compound biosynthetic process
BP	GO:0006139	nucleobase-containing compound metabolic process	GO:0016070	RNA metabolic process
BP	GO:0006139	nucleobase-containing compound metabolic process	GO:1901259	chloroplast rRNA processing
BP	GO:0006139	nucleobase-containing compound metabolic process	GO:0019219	regulation of nucleobase-containing compound metabolic process
BP	GO:0006139	nucleobase-containing compound metabolic process	GO:0016556	mRNA modification
BP	GO:0006139	nucleobase-containing compound metabolic process	GO:0051252	regulation of RNA metabolic process
BP	GO:0006139	nucleobase-containing compound metabolic process	GO:0045935	positive regulation of nucleobase-containing compound metabolic process
BP	GO:0006412	translation	GO:0006417	regulation of translation
BP	GO:0006464	cellular protein modification process	GO:0046777	protein autophosphorylation
BP	GO:0006464	cellular protein modification process	GO:0016926	protein desumoylation
BP	GO:0006629	lipid metabolic process	GO:0046890	regulation of lipid biosynthetic process
BP	GO:0006629	lipid metabolic process	GO:0090032	negative regulation of steroid hormone biosynthetic process
BP	GO:0006629	lipid metabolic process	GO:0010423	negative regulation of brassinosteroid biosynthetic process
BP	GO:0006629	lipid metabolic process	GO:0050810	regulation of steroid biosynthetic process
BP	GO:0006629	lipid metabolic process	GO:0042616	paclitaxel metabolic process
BP	GO:0006629	lipid metabolic process	GO:0010894	negative regulation of steroid biosynthetic process
BP	GO:0006629	lipid metabolic process	GO:0019216	regulation of lipid metabolic process
BP	GO:0006629	lipid metabolic process	GO:0019218	regulation of steroid metabolic process
BP	GO:0006629	lipid metabolic process	GO:0090030	regulation of steroid hormone biosynthetic process
BP	GO:0006629	lipid metabolic process	GO:0045939	negative regulation of steroid metabolic process
BP	GO:0006629	lipid metabolic process	GO:0010422	regulation of brassinosteroid biosynthetic process
BP	GO:0006810	transport	GO:0035436	triose phosphate transmembrane transport
BP	GO:0006810	transport	GO:0015714	phosphoenolpyruvate transport
BP	GO:0006810	transport	GO:0051223	regulation of protein transport
BP	GO:0006810	transport	GO:0006612	protein targeting to membrane
BP	GO:0006810	transport	GO:0042306	regulation of protein import into nucleus
BP	GO:0006810	transport	GO:0032940	secretion by cell
BP	GO:0006810	transport	GO:0015688	iron chelate transport
BP	GO:0006810	transport	GO:0006863	purine nucleobase transport
BP	GO:0006810	transport	GO:0015851	nucleobase transport
BP	GO:0006810	transport	GO:0015760	glucose-6-phosphate transport
BP	GO:0006810	transport	GO:0042873	aldonate transport
BP	GO:0006810	transport	GO:0046822	regulation of nucleocytoplasmic transport
BP	GO:0006810	transport	GO:0015713	phosphoglycerate transport
BP	GO:0006810	transport	GO:1901678	iron coordination entity transport
BP	GO:0006810	transport	GO:0015712	hexose phosphate transport
BP	GO:0006810	transport	GO:0032386	regulation of intracellular transport
BP	GO:0006810	transport	GO:0015717	triose phosphate transport
BP	GO:0006810	transport	GO:0033157	regulation of intracellular protein transport
BP	GO:0006950	response to stress	GO:0031347	regulation of defense response
BP	GO:0006950	response to stress	GO:0080135	regulation of cellular response to stress
BP	GO:0006950	response to stress	GO:0080134	regulation of response to stress
BP	GO:0006950	response to stress	GO:0071456	cellular response to hypoxia
BP	GO:0006950	response to stress	GO:0045088	regulation of innate immune response
BP	GO:0006950	response to stress	GO:0034605	cellular response to heat
BP	GO:0006950	response to stress	GO:0009626	plant-type hypersensitive response
BP	GO:0006950	response to stress	GO:0071497	cellular response to freezing
BP	GO:0006950	response to stress	GO:0010193	response to ozone
BP	GO:0006950	response to stress	GO:0010363	regulation of plant-type hypersensitive response
BP	GO:0007154	cell communication	GO:2000022	regulation of jasmonic acid mediated signaling pathway
BP	GO:0007165	signal transduction	GO:0009740	gibberellic acid mediated signaling pathway
BP	GO:0007165	signal transduction	GO:2000022	regulation of jasmonic acid mediated signaling pathway
BP	GO:0007165	signal transduction	GO:0010017	red or far-red light signaling pathway
BP	GO:0007165	signal transduction	GO:0010476	gibberellin mediated signaling pathway
BP	GO:0007275	multicellular organismal development	GO:0010431	seed maturation
BP	GO:0007275	multicellular organismal development	GO:0048506	regulation of timing of meristematic phase transition
BP	GO:0007275	multicellular organismal development	GO:0009944	polarity specification of adaxial/abaxial axis
BP	GO:0007275	multicellular organismal development	GO:0048366	leaf development
BP	GO:0007275	multicellular organismal development	GO:0010086	embryonic root morphogenesis
BP	GO:0007275	multicellular organismal development	GO:0007389	pattern specification process
BP	GO:0007275	multicellular organismal development	GO:0048510	regulation of timing of transition from vegetative to reproductive phase
BP	GO:0007275	multicellular organismal development	GO:0035670	plant-type ovary development
BP	GO:0007275	multicellular organismal development	GO:0048481	ovule development
BP	GO:0007275	multicellular organismal development	GO:0010067	procambium histogenesis
BP	GO:0007275	multicellular organismal development	GO:0010450	inflorescence meristem growth
BP	GO:0007275	multicellular organismal development	GO:0009943	adaxial/abaxial axis specification
BP	GO:0007275	multicellular organismal development	GO:0010065	primary meristem tissue development
BP	GO:0007275	multicellular organismal development	GO:0010152	pollen maturation
BP	GO:0007275	multicellular organismal development	GO:0009965	leaf morphogenesis
BP	GO:0007275	multicellular organismal development	GO:0065001	specification of axis polarity
BP	GO:0007275	multicellular organismal development	GO:0010229	inflorescence development
BP	GO:0007275	multicellular organismal development	GO:0010092	specification of organ identity
BP	GO:0007275	multicellular organismal development	GO:0010103	stomatal complex morphogenesis
BP	GO:0007275	multicellular organismal development	GO:0010434	bract formation
BP	GO:0007275	multicellular organismal development	GO:0009799	specification of symmetry
BP	GO:0007275	multicellular organismal development	GO:0009955	adaxial/abaxial pattern specification
BP	GO:0007275	multicellular organismal development	GO:0009887	organ morphogenesis
BP	GO:0007275	multicellular organismal development	GO:0048316	seed development
BP	GO:0007275	multicellular organismal development	GO:0048507	meristem development
BP	GO:0007275	multicellular organismal development	GO:0010016	shoot system morphogenesis
BP	GO:0007275	multicellular organismal development	GO:0010433	bract morphogenesis
BP	GO:0007275	multicellular organismal development	GO:0010432	bract development
BP	GO:0007275	multicellular organismal development	GO:0009954	proximal/distal pattern formation
BP	GO:0007275	multicellular organismal development	GO:0048766	root hair initiation
BP	GO:0007275	multicellular organismal development	GO:0010654	apical cell fate commitment
BP	GO:0007275	multicellular organismal development	GO:0048509	regulation of meristem development
BP	GO:0007275	multicellular organismal development	GO:0010162	seed dormancy process
BP	GO:0007275	multicellular organismal development	GO:0009855	determination of bilateral symmetry
BP	GO:0007275	multicellular organismal development	GO:0035266	meristem growth
BP	GO:0007275	multicellular organismal development	GO:0010093	specification of floral organ identity
BP	GO:0007275	multicellular organismal development	GO:0010159	specification of organ position
BP	GO:0007275	multicellular organismal development	GO:0010187	negative regulation of seed germination
BP	GO:0007275	multicellular organismal development	GO:0003002	regionalization
BP	GO:0007275	multicellular organismal development	GO:0048445	carpel morphogenesis
BP	GO:0007275	multicellular organismal development	GO:0009798	axis specification
BP	GO:0007275	multicellular organismal development	GO:0009934	regulation of meristem structural organization
BP	GO:0008150	biological_process	GO:0009741	response to brassinosteroid
BP	GO:0008150	biological_process	GO:0032353	negative regulation of hormone biosynthetic process
BP	GO:0008150	biological_process	GO:0010941	regulation of cell death
BP	GO:0008150	biological_process	GO:0035436	triose phosphate transmembrane transport
BP	GO:0008150	biological_process	GO:0009902	chloroplast relocation
BP	GO:0008150	biological_process	GO:0032885	regulation of polysaccharide biosynthetic process
BP	GO:0008150	biological_process	GO:0090342	regulation of cell aging
BP	GO:0008150	biological_process	GO:0015714	phosphoenolpyruvate transport
BP	GO:0008150	biological_process	GO:0009891	positive regulation of biosynthetic process
BP	GO:0008150	biological_process	GO:0031347	regulation of defense response
BP	GO:0008150	biological_process	GO:0008360	regulation of cell shape
BP	GO:0008150	biological_process	GO:0010431	seed maturation
BP	GO:0008150	biological_process	GO:0044706	multi-multicellular organism process
BP	GO:0008150	biological_process	GO:0080142	regulation of salicylic acid biosynthetic process
BP	GO:0008150	biological_process	GO:0034637	cellular carbohydrate biosynthetic process
BP	GO:0008150	biological_process	GO:1900030	regulation of pectin biosynthetic process
BP	GO:0008150	biological_process	GO:0040034	regulation of development, heterochronic
BP	GO:0008150	biological_process	GO:0033494	ferulate metabolic process
BP	GO:0008150	biological_process	GO:0080090	regulation of primary metabolic process
BP	GO:0008150	biological_process	GO:0048506	regulation of timing of meristematic phase transition
BP	GO:0008150	biological_process	GO:0009668	plastid membrane organization
BP	GO:0008150	biological_process	GO:0045492	xylan biosynthetic process
BP	GO:0008150	biological_process	GO:0009944	polarity specification of adaxial/abaxial axis
BP	GO:0008150	biological_process	GO:0050776	regulation of immune response
BP	GO:0008150	biological_process	GO:0080135	regulation of cellular response to stress
BP	GO:0008150	biological_process	GO:0042546	cell wall biogenesis
BP	GO:0008150	biological_process	GO:0048583	regulation of response to stimulus
BP	GO:0008150	biological_process	GO:0046890	regulation of lipid biosynthetic process
BP	GO:0008150	biological_process	GO:0010557	positive regulation of macromolecule biosynthetic process
BP	GO:0008150	biological_process	GO:0051223	regulation of protein transport
BP	GO:0008150	biological_process	GO:0048609	multicellular organismal reproductive process
BP	GO:0008150	biological_process	GO:0048366	leaf development
BP	GO:0008150	biological_process	GO:2000112	regulation of cellular macromolecule biosynthetic process
BP	GO:0008150	biological_process	GO:0043255	regulation of carbohydrate biosynthetic process
BP	GO:0008150	biological_process	GO:0010086	embryonic root morphogenesis
BP	GO:0008150	biological_process	GO:1901700	response to oxygen-containing compound
BP	GO:0008150	biological_process	GO:0007389	pattern specification process
BP	GO:0008150	biological_process	GO:0051644	plastid localization
BP	GO:0008150	biological_process	GO:0048510	regulation of timing of transition from vegetative to reproductive phase
BP	GO:0008150	biological_process	GO:0035265	organ growth
BP	GO:0008150	biological_process	GO:0009624	response to nematode
BP	GO:0008150	biological_process	GO:0009889	regulation of biosynthetic process
BP	GO:0008150	biological_process	GO:0090150	establishment of protein localization to membrane
BP	GO:0008150	biological_process	GO:0035670	plant-type ovary development
BP	GO:0008150	biological_process	GO:0045489	pectin biosynthetic process
BP	GO:0008150	biological_process	GO:0009074	aromatic amino acid family catabolic process
BP	GO:0008150	biological_process	GO:0048481	ovule development
BP	GO:0008150	biological_process	GO:0031325	positive regulation of cellular metabolic process
BP	GO:0008150	biological_process	GO:0090032	negative regulation of steroid hormone biosynthetic process
BP	GO:0008150	biological_process	GO:0010067	procambium histogenesis
BP	GO:0008150	biological_process	GO:0045216	cell-cell junction organization
BP	GO:0008150	biological_process	GO:0010423	negative regulation of brassinosteroid biosynthetic process
BP	GO:0008150	biological_process	GO:0010450	inflorescence meristem growth
BP	GO:0008150	biological_process	GO:2001141	regulation of RNA biosynthetic process
BP	GO:0008150	biological_process	GO:0006612	protein targeting to membrane
BP	GO:0008150	biological_process	GO:0016337	single organismal cell-cell adhesion
BP	GO:0008150	biological_process	GO:0042306	regulation of protein import into nucleus
BP	GO:0008150	biological_process	GO:0006569	tryptophan catabolic process
BP	GO:0008150	biological_process	GO:0009893	positive regulation of metabolic process
BP	GO:0008150	biological_process	GO:0050810	regulation of steroid biosynthetic process
BP	GO:0008150	biological_process	GO:0051173	positive regulation of nitrogen compound metabolic process
BP	GO:0008150	biological_process	GO:0009932	cell tip growth
BP	GO:0008150	biological_process	GO:0051667	establishment of plastid localization
BP	GO:0008150	biological_process	GO:0033273	response to vitamin
BP	GO:0008150	biological_process	GO:0042793	transcription from plastid promoter
BP	GO:0008150	biological_process	GO:0031326	regulation of cellular biosynthetic process
BP	GO:0008150	biological_process	GO:0033692	cellular polysaccharide biosynthetic process
BP	GO:0008150	biological_process	GO:0007623	circadian rhythm
BP	GO:0008150	biological_process	GO:0033530	raffinose metabolic process
BP	GO:0008150	biological_process	GO:0009943	adaxial/abaxial axis specification
BP	GO:0008150	biological_process	GO:0032940	secretion by cell
BP	GO:0008150	biological_process	GO:1900180	regulation of protein localization to nucleus
BP	GO:0008150	biological_process	GO:0010065	primary meristem tissue development
BP	GO:0008150	biological_process	GO:0010152	pollen maturation
BP	GO:0008150	biological_process	GO:0009965	leaf morphogenesis
BP	GO:0008150	biological_process	GO:0060255	regulation of macromolecule metabolic process
BP	GO:0008150	biological_process	GO:0065001	specification of axis polarity
BP	GO:0008150	biological_process	GO:0070589	cellular component macromolecule biosynthetic process
BP	GO:0008150	biological_process	GO:0015688	iron chelate transport
BP	GO:0008150	biological_process	GO:0046885	regulation of hormone biosynthetic process
BP	GO:0008150	biological_process	GO:0042616	paclitaxel metabolic process
BP	GO:0008150	biological_process	GO:0071453	cellular response to oxygen levels
BP	GO:0008150	biological_process	GO:0032350	regulation of hormone metabolic process
BP	GO:0008150	biological_process	GO:0010229	inflorescence development
BP	GO:0008150	biological_process	GO:0006355	regulation of transcription, DNA-templated
BP	GO:0008150	biological_process	GO:0009962	regulation of flavonoid biosynthetic process
BP	GO:0008150	biological_process	GO:0032881	regulation of polysaccharide metabolic process
BP	GO:0008150	biological_process	GO:0010092	specification of organ identity
BP	GO:0008150	biological_process	GO:0009740	gibberellic acid mediated signaling pathway
BP	GO:0008150	biological_process	GO:0010087	phloem or xylem histogenesis
BP	GO:0008150	biological_process	GO:0010894	negative regulation of steroid biosynthetic process
BP	GO:0008150	biological_process	GO:0044703	multi-organism reproductive process
BP	GO:0008150	biological_process	GO:0010103	stomatal complex morphogenesis
BP	GO:0008150	biological_process	GO:0010434	bract formation
BP	GO:0008150	biological_process	GO:0006863	purine nucleobase transport
BP	GO:0008150	biological_process	GO:0042446	hormone biosynthetic process
BP	GO:0008150	biological_process	GO:0048868	pollen tube development
BP	GO:0008150	biological_process	GO:0019216	regulation of lipid metabolic process
BP	GO:0008150	biological_process	GO:2000022	regulation of jasmonic acid mediated signaling pathway
BP	GO:0008150	biological_process	GO:0009799	specification of symmetry
BP	GO:0008150	biological_process	GO:0009955	adaxial/abaxial pattern specification
BP	GO:0008150	biological_process	GO:0042353	fucose biosynthetic process
BP	GO:0008150	biological_process	GO:0070592	cell wall polysaccharide biosynthetic process
BP	GO:0008150	biological_process	GO:0055078	sodium ion homeostasis
BP	GO:0008150	biological_process	GO:0072657	protein localization to membrane
BP	GO:0008150	biological_process	GO:0015851	nucleobase transport
BP	GO:0008150	biological_process	GO:0010337	regulation of salicylic acid metabolic process
BP	GO:0008150	biological_process	GO:0045893	positive regulation of transcription, DNA-templated
BP	GO:0008150	biological_process	GO:0015760	glucose-6-phosphate transport
BP	GO:0008150	biological_process	GO:0031323	regulation of cellular metabolic process
BP	GO:0008150	biological_process	GO:0007569	cell aging
BP	GO:0008150	biological_process	GO:0010604	positive regulation of macromolecule metabolic process
BP	GO:0008150	biological_process	GO:0009887	organ morphogenesis
BP	GO:0008150	biological_process	GO:0002682	regulation of immune system process
BP	GO:0008150	biological_process	GO:0050794	regulation of cellular process
BP	GO:0008150	biological_process	GO:0043067	regulation of programmed cell death
BP	GO:0008150	biological_process	GO:0048316	seed development
BP	GO:0008150	biological_process	GO:0019218	regulation of steroid metabolic process
BP	GO:0008150	biological_process	GO:0080134	regulation of response to stress
BP	GO:0008150	biological_process	GO:0009963	positive regulation of flavonoid biosynthetic process
BP	GO:0008150	biological_process	GO:0009832	plant-type cell wall biogenesis
BP	GO:0008150	biological_process	GO:0048507	meristem development
BP	GO:0008150	biological_process	GO:0010158	abaxial cell fate specification
BP	GO:0008150	biological_process	GO:0010628	positive regulation of gene expression
BP	GO:0008150	biological_process	GO:0048438	floral whorl development
BP	GO:0008150	biological_process	GO:0051171	regulation of nitrogen compound metabolic process
BP	GO:0008150	biological_process	GO:0071456	cellular response to hypoxia
BP	GO:0008150	biological_process	GO:0051254	positive regulation of RNA metabolic process
BP	GO:0008150	biological_process	GO:0009851	auxin biosynthetic process
BP	GO:0008150	biological_process	GO:0042873	aldonate transport
BP	GO:0008150	biological_process	GO:0006109	regulation of carbohydrate metabolic process
BP	GO:0008150	biological_process	GO:0051656	establishment of organelle localization
BP	GO:0008150	biological_process	GO:0045165	cell fate commitment
BP	GO:0008150	biological_process	GO:0010016	shoot system morphogenesis
BP	GO:0008150	biological_process	GO:0046822	regulation of nucleocytoplasmic transport
BP	GO:0008150	biological_process	GO:0015713	phosphoglycerate transport
BP	GO:0008150	biological_process	GO:1901678	iron coordination entity transport
BP	GO:0008150	biological_process	GO:0031328	positive regulation of cellular biosynthetic process
BP	GO:0008150	biological_process	GO:0032351	negative regulation of hormone metabolic process
BP	GO:0008150	biological_process	GO:0010433	bract morphogenesis
BP	GO:0008150	biological_process	GO:0015712	hexose phosphate transport
BP	GO:0008150	biological_process	GO:0010432	bract development
BP	GO:0008150	biological_process	GO:0090030	regulation of steroid hormone biosynthetic process
BP	GO:0008150	biological_process	GO:0045088	regulation of innate immune response
BP	GO:0008150	biological_process	GO:0072690	single-celled organism vegetative growth phase
BP	GO:0008150	biological_process	GO:0001708	cell fate specification
BP	GO:0008150	biological_process	GO:0022611	dormancy process
BP	GO:0008150	biological_process	GO:0009954	proximal/distal pattern formation
BP	GO:0008150	biological_process	GO:0032502	developmental process
BP	GO:0008150	biological_process	GO:0010017	red or far-red light signaling pathway
BP	GO:0008150	biological_process	GO:0010468	regulation of gene expression
BP	GO:0008150	biological_process	GO:0042445	hormone metabolic process
BP	GO:0008150	biological_process	GO:0048766	root hair initiation
BP	GO:0008150	biological_process	GO:0009860	pollen tube growth
BP	GO:0008150	biological_process	GO:0071370	cellular response to gibberellin stimulus
BP	GO:0008150	biological_process	GO:0080091	regulation of raffinose metabolic process
BP	GO:0008150	biological_process	GO:0048522	positive regulation of cellular process
BP	GO:0008150	biological_process	GO:0032386	regulation of intracellular transport
BP	GO:0008150	biological_process	GO:0006004	fucose metabolic process
BP	GO:0008150	biological_process	GO:0045939	negative regulation of steroid metabolic process
BP	GO:0008150	biological_process	GO:0015717	triose phosphate transport
BP	GO:0008150	biological_process	GO:0010654	apical cell fate commitment
BP	GO:0008150	biological_process	GO:1901259	chloroplast rRNA processing
BP	GO:0008150	biological_process	GO:0050789	regulation of biological process
BP	GO:0008150	biological_process	GO:0034605	cellular response to heat
BP	GO:0008150	biological_process	GO:0019222	regulation of metabolic process
BP	GO:0008150	biological_process	GO:0048509	regulation of meristem development
BP	GO:0008150	biological_process	GO:0009626	plant-type hypersensitive response
BP	GO:0008150	biological_process	GO:0010422	regulation of brassinosteroid biosynthetic process
BP	GO:0008150	biological_process	GO:0000903	regulation of cell shape during vegetative growth phase
BP	GO:0008150	biological_process	GO:0010162	seed dormancy process
BP	GO:0008150	biological_process	GO:0034329	cell junction assembly
BP	GO:0008150	biological_process	GO:0016051	carbohydrate biosynthetic process
BP	GO:0008150	biological_process	GO:0010265	SCF complex assembly
BP	GO:0008150	biological_process	GO:0000271	polysaccharide biosynthetic process
BP	GO:0008150	biological_process	GO:0019219	regulation of nucleobase-containing compound metabolic process
BP	GO:0008150	biological_process	GO:0070201	regulation of establishment of protein localization
BP	GO:0008150	biological_process	GO:0009855	determination of bilateral symmetry
BP	GO:0008150	biological_process	GO:0035266	meristem growth
BP	GO:0008150	biological_process	GO:2000652	regulation of secondary cell wall biogenesis
BP	GO:0008150	biological_process	GO:0010093	specification of floral organ identity
BP	GO:0008150	biological_process	GO:0010159	specification of organ position
BP	GO:0008150	biological_process	GO:0010187	negative regulation of seed germination
BP	GO:0008150	biological_process	GO:0071497	cellular response to freezing
BP	GO:0008150	biological_process	GO:0033157	regulation of intracellular protein transport
BP	GO:0008150	biological_process	GO:0007043	cell-cell junction assembly
BP	GO:0008150	biological_process	GO:0003002	regionalization
BP	GO:0008150	biological_process	GO:0048445	carpel morphogenesis
BP	GO:0008150	biological_process	GO:0010193	response to ozone
BP	GO:0008150	biological_process	GO:0010363	regulation of plant-type hypersensitive response
BP	GO:0008150	biological_process	GO:0010089	xylem development
BP	GO:0008150	biological_process	GO:0010556	regulation of macromolecule biosynthetic process
BP	GO:0008150	biological_process	GO:0044038	cell wall macromolecule biosynthetic process
BP	GO:0008150	biological_process	GO:0009798	axis specification
BP	GO:0008150	biological_process	GO:0071489	cellular response to red or far red light
BP	GO:0008150	biological_process	GO:0051252	regulation of RNA metabolic process
BP	GO:0008150	biological_process	GO:0048518	positive regulation of biological process
BP	GO:0008150	biological_process	GO:0010027	thylakoid membrane organization
BP	GO:0008150	biological_process	GO:0034330	cell junction organization
BP	GO:0008150	biological_process	GO:0048511	rhythmic process
BP	GO:0008150	biological_process	GO:0006417	regulation of translation
BP	GO:0008150	biological_process	GO:0045935	positive regulation of nucleobase-containing compound metabolic process
BP	GO:0008150	biological_process	GO:0006568	tryptophan metabolic process
BP	GO:0008150	biological_process	GO:0009934	regulation of meristem structural organization
BP	GO:0008150	biological_process	GO:0010476	gibberellin mediated signaling pathway
BP	GO:0008150	biological_process	GO:0036294	cellular response to decreased oxygen levels
BP	GO:0008150	biological_process	GO:0065007	biological regulation
BP	GO:0008152	metabolic process	GO:0032353	negative regulation of hormone biosynthetic process
BP	GO:0008152	metabolic process	GO:0032885	regulation of polysaccharide biosynthetic process
BP	GO:0008152	metabolic process	GO:0044036	cell wall macromolecule metabolic process
BP	GO:0008152	metabolic process	GO:0009891	positive regulation of biosynthetic process
BP	GO:0008152	metabolic process	GO:0044264	cellular polysaccharide metabolic process
BP	GO:0008152	metabolic process	GO:0080142	regulation of salicylic acid biosynthetic process
BP	GO:0008152	metabolic process	GO:0034637	cellular carbohydrate biosynthetic process
BP	GO:0008152	metabolic process	GO:1900030	regulation of pectin biosynthetic process
BP	GO:0008152	metabolic process	GO:0033494	ferulate metabolic process
BP	GO:0008152	metabolic process	GO:0080090	regulation of primary metabolic process
BP	GO:0008152	metabolic process	GO:0045492	xylan biosynthetic process
BP	GO:0008152	metabolic process	GO:0046890	regulation of lipid biosynthetic process
BP	GO:0008152	metabolic process	GO:0010557	positive regulation of macromolecule biosynthetic process
BP	GO:0008152	metabolic process	GO:0009812	flavonoid metabolic process
BP	GO:0008152	metabolic process	GO:0042436	indole-containing compound catabolic process
BP	GO:0008152	metabolic process	GO:2000112	regulation of cellular macromolecule biosynthetic process
BP	GO:0008152	metabolic process	GO:0043255	regulation of carbohydrate biosynthetic process
BP	GO:0008152	metabolic process	GO:0009889	regulation of biosynthetic process
BP	GO:0008152	metabolic process	GO:0046835	carbohydrate phosphorylation
BP	GO:0008152	metabolic process	GO:0045489	pectin biosynthetic process
BP	GO:0008152	metabolic process	GO:0009074	aromatic amino acid family catabolic process
BP	GO:0008152	metabolic process	GO:1901576	organic substance biosynthetic process
BP	GO:0008152	metabolic process	GO:0031325	positive regulation of cellular metabolic process
BP	GO:0008152	metabolic process	GO:0090032	negative regulation of steroid hormone biosynthetic process
BP	GO:0008152	metabolic process	GO:0005983	starch catabolic process
BP	GO:0008152	metabolic process	GO:0010423	negative regulation of brassinosteroid biosynthetic process
BP	GO:0008152	metabolic process	GO:2001141	regulation of RNA biosynthetic process
BP	GO:0008152	metabolic process	GO:0006569	tryptophan catabolic process
BP	GO:0008152	metabolic process	GO:0009893	positive regulation of metabolic process
BP	GO:0008152	metabolic process	GO:0050810	regulation of steroid biosynthetic process
BP	GO:0008152	metabolic process	GO:0051173	positive regulation of nitrogen compound metabolic process
BP	GO:0008152	metabolic process	GO:0046777	protein autophosphorylation
BP	GO:0008152	metabolic process	GO:0006586	indolalkylamine metabolic process
BP	GO:0008152	metabolic process	GO:0042793	transcription from plastid promoter
BP	GO:0008152	metabolic process	GO:0031326	regulation of cellular biosynthetic process
BP	GO:0008152	metabolic process	GO:0033692	cellular polysaccharide biosynthetic process
BP	GO:0008152	metabolic process	GO:0045491	xylan metabolic process
BP	GO:0008152	metabolic process	GO:0033530	raffinose metabolic process
BP	GO:0008152	metabolic process	GO:0006351	transcription, DNA-templated
BP	GO:0008152	metabolic process	GO:0010413	glucuronoxylan metabolic process
BP	GO:0008152	metabolic process	GO:0060255	regulation of macromolecule metabolic process
BP	GO:0008152	metabolic process	GO:0070589	cellular component macromolecule biosynthetic process
BP	GO:0008152	metabolic process	GO:0046885	regulation of hormone biosynthetic process
BP	GO:0008152	metabolic process	GO:0005976	polysaccharide metabolic process
BP	GO:0008152	metabolic process	GO:0042616	paclitaxel metabolic process
BP	GO:0008152	metabolic process	GO:0009059	macromolecule biosynthetic process
BP	GO:0008152	metabolic process	GO:0032350	regulation of hormone metabolic process
BP	GO:0008152	metabolic process	GO:0006355	regulation of transcription, DNA-templated
BP	GO:0008152	metabolic process	GO:0009962	regulation of flavonoid biosynthetic process
BP	GO:0008152	metabolic process	GO:0032881	regulation of polysaccharide metabolic process
BP	GO:0008152	metabolic process	GO:0044271	cellular nitrogen compound biosynthetic process
BP	GO:0008152	metabolic process	GO:0034645	cellular macromolecule biosynthetic process
BP	GO:0008152	metabolic process	GO:0010894	negative regulation of steroid biosynthetic process
BP	GO:0008152	metabolic process	GO:0010467	gene expression
BP	GO:0008152	metabolic process	GO:0042446	hormone biosynthetic process
BP	GO:0008152	metabolic process	GO:0019216	regulation of lipid metabolic process
BP	GO:0008152	metabolic process	GO:0044262	cellular carbohydrate metabolic process
BP	GO:0008152	metabolic process	GO:0042353	fucose biosynthetic process
BP	GO:0008152	metabolic process	GO:0070592	cell wall polysaccharide biosynthetic process
BP	GO:0008152	metabolic process	GO:0010383	cell wall polysaccharide metabolic process
BP	GO:0008152	metabolic process	GO:0018130	heterocycle biosynthetic process
BP	GO:0008152	metabolic process	GO:0010337	regulation of salicylic acid metabolic process
BP	GO:0008152	metabolic process	GO:0045893	positive regulation of transcription, DNA-templated
BP	GO:0008152	metabolic process	GO:0032774	RNA biosynthetic process
BP	GO:0008152	metabolic process	GO:0031323	regulation of cellular metabolic process
BP	GO:0008152	metabolic process	GO:0010604	positive regulation of macromolecule metabolic process
BP	GO:0008152	metabolic process	GO:1901362	organic cyclic compound biosynthetic process
BP	GO:0008152	metabolic process	GO:0044275	cellular carbohydrate catabolic process
BP	GO:0008152	metabolic process	GO:0010239	chloroplast mRNA processing
BP	GO:0008152	metabolic process	GO:0019218	regulation of steroid metabolic process
BP	GO:0008152	metabolic process	GO:0009963	positive regulation of flavonoid biosynthetic process
BP	GO:0008152	metabolic process	GO:0052541	plant-type cell wall cellulose metabolic process
BP	GO:0008152	metabolic process	GO:0019438	aromatic compound biosynthetic process
BP	GO:0008152	metabolic process	GO:0010628	positive regulation of gene expression
BP	GO:0008152	metabolic process	GO:0051171	regulation of nitrogen compound metabolic process
BP	GO:0008152	metabolic process	GO:0031425	chloroplast RNA processing
BP	GO:0008152	metabolic process	GO:0051254	positive regulation of RNA metabolic process
BP	GO:0008152	metabolic process	GO:0009813	flavonoid biosynthetic process
BP	GO:0008152	metabolic process	GO:0009851	auxin biosynthetic process
BP	GO:0008152	metabolic process	GO:0034654	nucleobase-containing compound biosynthetic process
BP	GO:0008152	metabolic process	GO:0006109	regulation of carbohydrate metabolic process
BP	GO:0008152	metabolic process	GO:0046218	indolalkylamine catabolic process
BP	GO:0008152	metabolic process	GO:0031328	positive regulation of cellular biosynthetic process
BP	GO:0008152	metabolic process	GO:0032351	negative regulation of hormone metabolic process
BP	GO:0008152	metabolic process	GO:0090030	regulation of steroid hormone biosynthetic process
BP	GO:0008152	metabolic process	GO:0010468	regulation of gene expression
BP	GO:0008152	metabolic process	GO:0042445	hormone metabolic process
BP	GO:0008152	metabolic process	GO:0009251	glucan catabolic process
BP	GO:0008152	metabolic process	GO:0080091	regulation of raffinose metabolic process
BP	GO:0008152	metabolic process	GO:0006004	fucose metabolic process
BP	GO:0008152	metabolic process	GO:0010410	hemicellulose metabolic process
BP	GO:0008152	metabolic process	GO:0016070	RNA metabolic process
BP	GO:0008152	metabolic process	GO:0045939	negative regulation of steroid metabolic process
BP	GO:0008152	metabolic process	GO:1901259	chloroplast rRNA processing
BP	GO:0008152	metabolic process	GO:0019222	regulation of metabolic process
BP	GO:0008152	metabolic process	GO:0010422	regulation of brassinosteroid biosynthetic process
BP	GO:0008152	metabolic process	GO:0016051	carbohydrate biosynthetic process
BP	GO:0008152	metabolic process	GO:0000271	polysaccharide biosynthetic process
BP	GO:0008152	metabolic process	GO:0019219	regulation of nucleobase-containing compound metabolic process
BP	GO:0008152	metabolic process	GO:0016556	mRNA modification
BP	GO:0008152	metabolic process	GO:0044247	cellular polysaccharide catabolic process
BP	GO:0008152	metabolic process	GO:0010556	regulation of macromolecule biosynthetic process
BP	GO:0008152	metabolic process	GO:0044038	cell wall macromolecule biosynthetic process
BP	GO:0008152	metabolic process	GO:0051252	regulation of RNA metabolic process
BP	GO:0008152	metabolic process	GO:0006417	regulation of translation
BP	GO:0008152	metabolic process	GO:0045935	positive regulation of nucleobase-containing compound metabolic process
BP	GO:0008152	metabolic process	GO:0006568	tryptophan metabolic process
BP	GO:0008219	cell death	GO:0010941	regulation of cell death
BP	GO:0008219	cell death	GO:0034050	host programmed cell death induced by symbiont
BP	GO:0008219	cell death	GO:0008219	cell death
BP	GO:0008219	cell death	GO:0043067	regulation of programmed cell death
BP	GO:0008219	cell death	GO:0012501	programmed cell death
BP	GO:0008219	cell death	GO:0009626	plant-type hypersensitive response
BP	GO:0008219	cell death	GO:0010363	regulation of plant-type hypersensitive response
BP	GO:0009056	catabolic process	GO:0042436	indole-containing compound catabolic process
BP	GO:0009056	catabolic process	GO:0009074	aromatic amino acid family catabolic process
BP	GO:0009056	catabolic process	GO:0005983	starch catabolic process
BP	GO:0009056	catabolic process	GO:0006569	tryptophan catabolic process
BP	GO:0009056	catabolic process	GO:0044275	cellular carbohydrate catabolic process
BP	GO:0009056	catabolic process	GO:0046218	indolalkylamine catabolic process
BP	GO:0009056	catabolic process	GO:0009251	glucan catabolic process
BP	GO:0009056	catabolic process	GO:0044247	cellular polysaccharide catabolic process
BP	GO:0009058	biosynthetic process	GO:0032353	negative regulation of hormone biosynthetic process
BP	GO:0009058	biosynthetic process	GO:0032885	regulation of polysaccharide biosynthetic process
BP	GO:0009058	biosynthetic process	GO:0009891	positive regulation of biosynthetic process
BP	GO:0009058	biosynthetic process	GO:0080142	regulation of salicylic acid biosynthetic process
BP	GO:0009058	biosynthetic process	GO:0034637	cellular carbohydrate biosynthetic process
BP	GO:0009058	biosynthetic process	GO:1900030	regulation of pectin biosynthetic process
BP	GO:0009058	biosynthetic process	GO:0045492	xylan biosynthetic process
BP	GO:0009058	biosynthetic process	GO:0046890	regulation of lipid biosynthetic process
BP	GO:0009058	biosynthetic process	GO:0010557	positive regulation of macromolecule biosynthetic process
BP	GO:0009058	biosynthetic process	GO:2000112	regulation of cellular macromolecule biosynthetic process
BP	GO:0009058	biosynthetic process	GO:0043255	regulation of carbohydrate biosynthetic process
BP	GO:0009058	biosynthetic process	GO:0009889	regulation of biosynthetic process
BP	GO:0009058	biosynthetic process	GO:0045489	pectin biosynthetic process
BP	GO:0009058	biosynthetic process	GO:1901576	organic substance biosynthetic process
BP	GO:0009058	biosynthetic process	GO:0090032	negative regulation of steroid hormone biosynthetic process
BP	GO:0009058	biosynthetic process	GO:0010423	negative regulation of brassinosteroid biosynthetic process
BP	GO:0009058	biosynthetic process	GO:2001141	regulation of RNA biosynthetic process
BP	GO:0009058	biosynthetic process	GO:0050810	regulation of steroid biosynthetic process
BP	GO:0009058	biosynthetic process	GO:0042793	transcription from plastid promoter
BP	GO:0009058	biosynthetic process	GO:0031326	regulation of cellular biosynthetic process
BP	GO:0009058	biosynthetic process	GO:0033692	cellular polysaccharide biosynthetic process
BP	GO:0009058	biosynthetic process	GO:0006351	transcription, DNA-templated
BP	GO:0009058	biosynthetic process	GO:0070589	cellular component macromolecule biosynthetic process
BP	GO:0009058	biosynthetic process	GO:0046885	regulation of hormone biosynthetic process
BP	GO:0009058	biosynthetic process	GO:0009059	macromolecule biosynthetic process
BP	GO:0009058	biosynthetic process	GO:0006355	regulation of transcription, DNA-templated
BP	GO:0009058	biosynthetic process	GO:0009962	regulation of flavonoid biosynthetic process
BP	GO:0009058	biosynthetic process	GO:0044271	cellular nitrogen compound biosynthetic process
BP	GO:0009058	biosynthetic process	GO:0034645	cellular macromolecule biosynthetic process
BP	GO:0009058	biosynthetic process	GO:0010894	negative regulation of steroid biosynthetic process
BP	GO:0009058	biosynthetic process	GO:0042446	hormone biosynthetic process
BP	GO:0009058	biosynthetic process	GO:0042353	fucose biosynthetic process
BP	GO:0009058	biosynthetic process	GO:0070592	cell wall polysaccharide biosynthetic process
BP	GO:0009058	biosynthetic process	GO:0018130	heterocycle biosynthetic process
BP	GO:0009058	biosynthetic process	GO:0045893	positive regulation of transcription, DNA-templated
BP	GO:0009058	biosynthetic process	GO:0032774	RNA biosynthetic process
BP	GO:0009058	biosynthetic process	GO:1901362	organic cyclic compound biosynthetic process
BP	GO:0009058	biosynthetic process	GO:0009963	positive regulation of flavonoid biosynthetic process
BP	GO:0009058	biosynthetic process	GO:0019438	aromatic compound biosynthetic process
BP	GO:0009058	biosynthetic process	GO:0009813	flavonoid biosynthetic process
BP	GO:0009058	biosynthetic process	GO:0009851	auxin biosynthetic process
BP	GO:0009058	biosynthetic process	GO:0034654	nucleobase-containing compound biosynthetic process
BP	GO:0009058	biosynthetic process	GO:0031328	positive regulation of cellular biosynthetic process
BP	GO:0009058	biosynthetic process	GO:0090030	regulation of steroid hormone biosynthetic process
BP	GO:0009058	biosynthetic process	GO:0010422	regulation of brassinosteroid biosynthetic process
BP	GO:0009058	biosynthetic process	GO:0016051	carbohydrate biosynthetic process
BP	GO:0009058	biosynthetic process	GO:0000271	polysaccharide biosynthetic process
BP	GO:0009058	biosynthetic process	GO:0010556	regulation of macromolecule biosynthetic process
BP	GO:0009058	biosynthetic process	GO:0044038	cell wall macromolecule biosynthetic process
BP	GO:0009058	biosynthetic process	GO:0006417	regulation of translation
BP	GO:0009605	response to external stimulus	GO:0009624	response to nematode
BP	GO:0009607	response to biotic stimulus	GO:0009624	response to nematode
BP	GO:0009628	response to abiotic stimulus	GO:0009643	photosynthetic acclimation
BP	GO:0009628	response to abiotic stimulus	GO:0080167	response to karrikin
BP	GO:0009628	response to abiotic stimulus	GO:0071453	cellular response to oxygen levels
BP	GO:0009628	response to abiotic stimulus	GO:0071456	cellular response to hypoxia
BP	GO:0009628	response to abiotic stimulus	GO:0010017	red or far-red light signaling pathway
BP	GO:0009628	response to abiotic stimulus	GO:0034605	cellular response to heat
BP	GO:0009628	response to abiotic stimulus	GO:0071497	cellular response to freezing
BP	GO:0009628	response to abiotic stimulus	GO:0071489	cellular response to red or far red light
BP	GO:0009628	response to abiotic stimulus	GO:0036294	cellular response to decreased oxygen levels
BP	GO:0009653	anatomical structure morphogenesis	GO:0008360	regulation of cell shape
BP	GO:0009653	anatomical structure morphogenesis	GO:0010086	embryonic root morphogenesis
BP	GO:0009653	anatomical structure morphogenesis	GO:0009653	anatomical structure morphogenesis
BP	GO:0009653	anatomical structure morphogenesis	GO:0009932	cell tip growth
BP	GO:0009653	anatomical structure morphogenesis	GO:0009965	leaf morphogenesis
BP	GO:0009653	anatomical structure morphogenesis	GO:0010092	specification of organ identity
BP	GO:0009653	anatomical structure morphogenesis	GO:0010103	stomatal complex morphogenesis
BP	GO:0009653	anatomical structure morphogenesis	GO:0010434	bract formation
BP	GO:0009653	anatomical structure morphogenesis	GO:0009887	organ morphogenesis
BP	GO:0009653	anatomical structure morphogenesis	GO:0010016	shoot system morphogenesis
BP	GO:0009653	anatomical structure morphogenesis	GO:0010433	bract morphogenesis
BP	GO:0009653	anatomical structure morphogenesis	GO:0048766	root hair initiation
BP	GO:0009653	anatomical structure morphogenesis	GO:0009860	pollen tube growth
BP	GO:0009653	anatomical structure morphogenesis	GO:0000903	regulation of cell shape during vegetative growth phase
BP	GO:0009653	anatomical structure morphogenesis	GO:0010093	specification of floral organ identity
BP	GO:0009653	anatomical structure morphogenesis	GO:0010159	specification of organ position
BP	GO:0009653	anatomical structure morphogenesis	GO:0048445	carpel morphogenesis
BP	GO:0009653	anatomical structure morphogenesis	GO:0009934	regulation of meristem structural organization
BP	GO:0009719	response to endogenous stimulus	GO:0009741	response to brassinosteroid
BP	GO:0009719	response to endogenous stimulus	GO:0009740	gibberellic acid mediated signaling pathway
BP	GO:0009719	response to endogenous stimulus	GO:2000022	regulation of jasmonic acid mediated signaling pathway
BP	GO:0009719	response to endogenous stimulus	GO:0071370	cellular response to gibberellin stimulus
BP	GO:0009719	response to endogenous stimulus	GO:0010476	gibberellin mediated signaling pathway
BP	GO:0009790	embryo development	GO:0010086	embryonic root morphogenesis
BP	GO:0009790	embryo development	GO:0010067	procambium histogenesis
BP	GO:0009790	embryo development	GO:0010065	primary meristem tissue development
BP	GO:0009790	embryo development	GO:0010654	apical cell fate commitment
BP	GO:0009791	post-embryonic development	GO:0010431	seed maturation
BP	GO:0009791	post-embryonic development	GO:0010067	procambium histogenesis
BP	GO:0009791	post-embryonic development	GO:0010450	inflorescence meristem growth
BP	GO:0009791	post-embryonic development	GO:0010065	primary meristem tissue development
BP	GO:0009791	post-embryonic development	GO:0010229	inflorescence development
BP	GO:0009791	post-embryonic development	GO:0010103	stomatal complex morphogenesis
BP	GO:0009791	post-embryonic development	GO:0048316	seed development
BP	GO:0009791	post-embryonic development	GO:0010654	apical cell fate commitment
BP	GO:0009791	post-embryonic development	GO:0010162	seed dormancy process
BP	GO:0009791	post-embryonic development	GO:0010093	specification of floral organ identity
BP	GO:0009791	post-embryonic development	GO:0010187	negative regulation of seed germination
BP	GO:0009791	post-embryonic development	GO:0048445	carpel morphogenesis
BP	GO:0009856	pollination	GO:0048868	pollen tube development
BP	GO:0009856	pollination	GO:0009856	pollination
BP	GO:0009856	pollination	GO:0009860	pollen tube growth
BP	GO:0009908	flower development	GO:0035670	plant-type ovary development
BP	GO:0009908	flower development	GO:0048481	ovule development
BP	GO:0009908	flower development	GO:0048438	floral whorl development
BP	GO:0009908	flower development	GO:0010093	specification of floral organ identity
BP	GO:0009908	flower development	GO:0048445	carpel morphogenesis
BP	GO:0009987	cellular process	GO:0032353	negative regulation of hormone biosynthetic process
BP	GO:0009987	cellular process	GO:0010941	regulation of cell death
BP	GO:0009987	cellular process	GO:0035436	triose phosphate transmembrane transport
BP	GO:0009987	cellular process	GO:0009902	chloroplast relocation
BP	GO:0009987	cellular process	GO:0090342	regulation of cell aging
BP	GO:0009987	cellular process	GO:0044036	cell wall macromolecule metabolic process
BP	GO:0009987	cellular process	GO:0044264	cellular polysaccharide metabolic process
BP	GO:0009987	cellular process	GO:0008360	regulation of cell shape
BP	GO:0009987	cellular process	GO:0080142	regulation of salicylic acid biosynthetic process
BP	GO:0009987	cellular process	GO:0034637	cellular carbohydrate biosynthetic process
BP	GO:0009987	cellular process	GO:1900030	regulation of pectin biosynthetic process
BP	GO:0009987	cellular process	GO:0033494	ferulate metabolic process
BP	GO:0009987	cellular process	GO:0009668	plastid membrane organization
BP	GO:0009987	cellular process	GO:0045492	xylan biosynthetic process
BP	GO:0009987	cellular process	GO:0080135	regulation of cellular response to stress
BP	GO:0009987	cellular process	GO:0042546	cell wall biogenesis
BP	GO:0009987	cellular process	GO:0042436	indole-containing compound catabolic process
BP	GO:0009987	cellular process	GO:2000112	regulation of cellular macromolecule biosynthetic process
BP	GO:0009987	cellular process	GO:0046835	carbohydrate phosphorylation
BP	GO:0009987	cellular process	GO:0009074	aromatic amino acid family catabolic process
BP	GO:0009987	cellular process	GO:0031325	positive regulation of cellular metabolic process
BP	GO:0009987	cellular process	GO:0090032	negative regulation of steroid hormone biosynthetic process
BP	GO:0009987	cellular process	GO:0005983	starch catabolic process
BP	GO:0009987	cellular process	GO:0045216	cell-cell junction organization
BP	GO:0009987	cellular process	GO:0010423	negative regulation of brassinosteroid biosynthetic process
BP	GO:0009987	cellular process	GO:0071554	cell wall organization or biogenesis
BP	GO:0009987	cellular process	GO:2001141	regulation of RNA biosynthetic process
BP	GO:0009987	cellular process	GO:0042306	regulation of protein import into nucleus
BP	GO:0009987	cellular process	GO:0006569	tryptophan catabolic process
BP	GO:0009987	cellular process	GO:0046777	protein autophosphorylation
BP	GO:0009987	cellular process	GO:0006586	indolalkylamine metabolic process
BP	GO:0009987	cellular process	GO:0009932	cell tip growth
BP	GO:0009987	cellular process	GO:0042793	transcription from plastid promoter
BP	GO:0009987	cellular process	GO:0031326	regulation of cellular biosynthetic process
BP	GO:0009987	cellular process	GO:0033692	cellular polysaccharide biosynthetic process
BP	GO:0009987	cellular process	GO:0045491	xylan metabolic process
BP	GO:0009987	cellular process	GO:0006351	transcription, DNA-templated
BP	GO:0009987	cellular process	GO:0032940	secretion by cell
BP	GO:0009987	cellular process	GO:1900180	regulation of protein localization to nucleus
BP	GO:0009987	cellular process	GO:0010413	glucuronoxylan metabolic process
BP	GO:0009987	cellular process	GO:0070589	cellular component macromolecule biosynthetic process
BP	GO:0009987	cellular process	GO:0046885	regulation of hormone biosynthetic process
BP	GO:0009987	cellular process	GO:0071669	plant-type cell wall organization or biogenesis
BP	GO:0009987	cellular process	GO:0042616	paclitaxel metabolic process
BP	GO:0009987	cellular process	GO:0071453	cellular response to oxygen levels
BP	GO:0009987	cellular process	GO:0006355	regulation of transcription, DNA-templated
BP	GO:0009987	cellular process	GO:0009740	gibberellic acid mediated signaling pathway
BP	GO:0009987	cellular process	GO:0044271	cellular nitrogen compound biosynthetic process
BP	GO:0009987	cellular process	GO:0034645	cellular macromolecule biosynthetic process
BP	GO:0009987	cellular process	GO:2000022	regulation of jasmonic acid mediated signaling pathway
BP	GO:0009987	cellular process	GO:0044262	cellular carbohydrate metabolic process
BP	GO:0009987	cellular process	GO:0034389	lipid particle organization
BP	GO:0009987	cellular process	GO:0070592	cell wall polysaccharide biosynthetic process
BP	GO:0009987	cellular process	GO:0010383	cell wall polysaccharide metabolic process
BP	GO:0009987	cellular process	GO:0018130	heterocycle biosynthetic process
BP	GO:0009987	cellular process	GO:0010337	regulation of salicylic acid metabolic process
BP	GO:0009987	cellular process	GO:0045893	positive regulation of transcription, DNA-templated
BP	GO:0009987	cellular process	GO:0009664	plant-type cell wall organization
BP	GO:0009987	cellular process	GO:0032774	RNA biosynthetic process
BP	GO:0009987	cellular process	GO:0031323	regulation of cellular metabolic process
BP	GO:0009987	cellular process	GO:0007569	cell aging
BP	GO:0009987	cellular process	GO:0050794	regulation of cellular process
BP	GO:0009987	cellular process	GO:0044275	cellular carbohydrate catabolic process
BP	GO:0009987	cellular process	GO:0043067	regulation of programmed cell death
BP	GO:0009987	cellular process	GO:0010239	chloroplast mRNA processing
BP	GO:0009987	cellular process	GO:0009832	plant-type cell wall biogenesis
BP	GO:0009987	cellular process	GO:0052541	plant-type cell wall cellulose metabolic process
BP	GO:0009987	cellular process	GO:0010158	abaxial cell fate specification
BP	GO:0009987	cellular process	GO:0019438	aromatic compound biosynthetic process
BP	GO:0009987	cellular process	GO:0031425	chloroplast RNA processing
BP	GO:0009987	cellular process	GO:0071456	cellular response to hypoxia
BP	GO:0009987	cellular process	GO:0051254	positive regulation of RNA metabolic process
BP	GO:0009987	cellular process	GO:0009851	auxin biosynthetic process
BP	GO:0009987	cellular process	GO:0034654	nucleobase-containing compound biosynthetic process
BP	GO:0009987	cellular process	GO:0071555	cell wall organization
BP	GO:0009987	cellular process	GO:0045165	cell fate commitment
BP	GO:0009987	cellular process	GO:0046218	indolalkylamine catabolic process
BP	GO:0009987	cellular process	GO:0046822	regulation of nucleocytoplasmic transport
BP	GO:0009987	cellular process	GO:0031328	positive regulation of cellular biosynthetic process
BP	GO:0009987	cellular process	GO:0045229	external encapsulating structure organization
BP	GO:0009987	cellular process	GO:0090030	regulation of steroid hormone biosynthetic process
BP	GO:0009987	cellular process	GO:0001708	cell fate specification
BP	GO:0009987	cellular process	GO:0010017	red or far-red light signaling pathway
BP	GO:0009987	cellular process	GO:0048766	root hair initiation
BP	GO:0009987	cellular process	GO:0009860	pollen tube growth
BP	GO:0009987	cellular process	GO:0071370	cellular response to gibberellin stimulus
BP	GO:0009987	cellular process	GO:0048522	positive regulation of cellular process
BP	GO:0009987	cellular process	GO:0032386	regulation of intracellular transport
BP	GO:0009987	cellular process	GO:0010410	hemicellulose metabolic process
BP	GO:0009987	cellular process	GO:0016070	RNA metabolic process
BP	GO:0009987	cellular process	GO:0010654	apical cell fate commitment
BP	GO:0009987	cellular process	GO:1901259	chloroplast rRNA processing
BP	GO:0009987	cellular process	GO:0034605	cellular response to heat
BP	GO:0009987	cellular process	GO:0009626	plant-type hypersensitive response
BP	GO:0009987	cellular process	GO:0010422	regulation of brassinosteroid biosynthetic process
BP	GO:0009987	cellular process	GO:0000903	regulation of cell shape during vegetative growth phase
BP	GO:0009987	cellular process	GO:0034329	cell junction assembly
BP	GO:0009987	cellular process	GO:0019219	regulation of nucleobase-containing compound metabolic process
BP	GO:0009987	cellular process	GO:2000652	regulation of secondary cell wall biogenesis
BP	GO:0009987	cellular process	GO:0071497	cellular response to freezing
BP	GO:0009987	cellular process	GO:0033157	regulation of intracellular protein transport
BP	GO:0009987	cellular process	GO:0007043	cell-cell junction assembly
BP	GO:0009987	cellular process	GO:0016556	mRNA modification
BP	GO:0009987	cellular process	GO:0010363	regulation of plant-type hypersensitive response
BP	GO:0009987	cellular process	GO:0044247	cellular polysaccharide catabolic process
BP	GO:0009987	cellular process	GO:0044038	cell wall macromolecule biosynthetic process
BP	GO:0009987	cellular process	GO:0009827	plant-type cell wall modification
BP	GO:0009987	cellular process	GO:0071489	cellular response to red or far red light
BP	GO:0009987	cellular process	GO:0051252	regulation of RNA metabolic process
BP	GO:0009987	cellular process	GO:0042545	cell wall modification
BP	GO:0009987	cellular process	GO:0010027	thylakoid membrane organization
BP	GO:0009987	cellular process	GO:0034330	cell junction organization
BP	GO:0009987	cellular process	GO:0006417	regulation of translation
BP	GO:0009987	cellular process	GO:0045935	positive regulation of nucleobase-containing compound metabolic process
BP	GO:0009987	cellular process	GO:0006568	tryptophan metabolic process
BP	GO:0009987	cellular process	GO:0010476	gibberellin mediated signaling pathway
BP	GO:0009987	cellular process	GO:0036294	cellular response to decreased oxygen levels
BP	GO:0009991	response to extracellular stimulus	GO:0033273	response to vitamin
BP	GO:0016043	cellular component organization	GO:0009902	chloroplast relocation
BP	GO:0016043	cellular component organization	GO:0008360	regulation of cell shape
BP	GO:0016043	cellular component organization	GO:0009668	plastid membrane organization
BP	GO:0016043	cellular component organization	GO:0090150	establishment of protein localization to membrane
BP	GO:0016043	cellular component organization	GO:0045216	cell-cell junction organization
BP	GO:0016043	cellular component organization	GO:0006612	protein targeting to membrane
BP	GO:0016043	cellular component organization	GO:0009932	cell tip growth
BP	GO:0016043	cellular component organization	GO:0042793	transcription from plastid promoter
BP	GO:0016043	cellular component organization	GO:0034389	lipid particle organization
BP	GO:0016043	cellular component organization	GO:0072657	protein localization to membrane
BP	GO:0016043	cellular component organization	GO:0009664	plant-type cell wall organization
BP	GO:0016043	cellular component organization	GO:0052541	plant-type cell wall cellulose metabolic process
BP	GO:0016043	cellular component organization	GO:0071555	cell wall organization
BP	GO:0016043	cellular component organization	GO:0061024	membrane organization
BP	GO:0016043	cellular component organization	GO:0045229	external encapsulating structure organization
BP	GO:0016043	cellular component organization	GO:0048766	root hair initiation
BP	GO:0016043	cellular component organization	GO:0009860	pollen tube growth
BP	GO:0016043	cellular component organization	GO:0000903	regulation of cell shape during vegetative growth phase
BP	GO:0016043	cellular component organization	GO:0034329	cell junction assembly
BP	GO:0016043	cellular component organization	GO:0010265	SCF complex assembly
BP	GO:0016043	cellular component organization	GO:0007043	cell-cell junction assembly
BP	GO:0016043	cellular component organization	GO:0009827	plant-type cell wall modification
BP	GO:0016043	cellular component organization	GO:0042545	cell wall modification
BP	GO:0016043	cellular component organization	GO:0010027	thylakoid membrane organization
BP	GO:0016043	cellular component organization	GO:0034330	cell junction organization
BP	GO:0016049	cell growth	GO:0009932	cell tip growth
BP	GO:0016049	cell growth	GO:0009860	pollen tube growth
BP	GO:0016265	death	GO:0016265	death
BP	GO:0019538	protein metabolic process	GO:0006417	regulation of translation
BP	GO:0019748	secondary metabolic process	GO:0033494	ferulate metabolic process
BP	GO:0030154	cell differentiation	GO:0030154	cell differentiation
BP	GO:0030154	cell differentiation	GO:0010158	abaxial cell fate specification
BP	GO:0030154	cell differentiation	GO:0045165	cell fate commitment
BP	GO:0030154	cell differentiation	GO:0001708	cell fate specification
BP	GO:0030154	cell differentiation	GO:0048766	root hair initiation
BP	GO:0030154	cell differentiation	GO:0009860	pollen tube growth
BP	GO:0030154	cell differentiation	GO:0010654	apical cell fate commitment
BP	GO:0040007	growth	GO:0035265	organ growth
BP	GO:0040007	growth	GO:0040007	growth
BP	GO:0040007	growth	GO:0010450	inflorescence meristem growth
BP	GO:0040007	growth	GO:0009932	cell tip growth
BP	GO:0040007	growth	GO:0009860	pollen tube growth
BP	GO:0040007	growth	GO:0035266	meristem growth
CC	GO:0005575	cellular_component	GO:0044462	external encapsulating structure part
CC	GO:0005575	cellular_component	GO:0043245	extraorganismal space
CC	GO:0005575	cellular_component	GO:0005667	transcription factor complex
CC	GO:0005575	cellular_component	GO:0044798	nuclear transcription factor complex
CC	GO:0005575	cellular_component	GO:0031312	extrinsic component of organelle membrane
CC	GO:0005575	cellular_component	GO:0000781	chromosome, telomeric region
CC	GO:0005575	cellular_component	GO:0043235	receptor complex
CC	GO:0005575	cellular_component	GO:0000139	Golgi membrane
CC	GO:0005575	cellular_component	GO:0044421	extracellular region part
CC	GO:0005575	cellular_component	GO:0048226	Casparian strip
CC	GO:0005575	cellular_component	GO:0044426	cell wall part
CC	GO:0005575	cellular_component	GO:0044431	Golgi apparatus part
CC	GO:0005575	cellular_component	GO:0042406	extrinsic component of endoplasmic reticulum membrane
CC	GO:0005575	cellular_component	GO:0016602	CCAAT-binding factor complex
CC	GO:0005575	cellular_component	GO:0008305	integrin complex
CC	GO:0005576	extracellular region	GO:0043245	extraorganismal space
CC	GO:0005576	extracellular region	GO:0044421	extracellular region part
CC	GO:0005618	cell wall	GO:0048226	Casparian strip
CC	GO:0005618	cell wall	GO:0044426	cell wall part
CC	GO:0005618	cell wall	GO:0009505	plant-type cell wall
CC	GO:0005618	cell wall	GO:0009531	secondary cell wall
CC	GO:0005622	intracellular	GO:0005667	transcription factor complex
CC	GO:0005622	intracellular	GO:0044798	nuclear transcription factor complex
CC	GO:0005622	intracellular	GO:0031312	extrinsic component of organelle membrane
CC	GO:0005622	intracellular	GO:0000781	chromosome, telomeric region
CC	GO:0005622	intracellular	GO:0000139	Golgi membrane
CC	GO:0005622	intracellular	GO:0044431	Golgi apparatus part
CC	GO:0005622	intracellular	GO:0042406	extrinsic component of endoplasmic reticulum membrane
CC	GO:0005622	intracellular	GO:0016602	CCAAT-binding factor complex
CC	GO:0005623	cell	GO:0044462	external encapsulating structure part
CC	GO:0005623	cell	GO:0005667	transcription factor complex
CC	GO:0005623	cell	GO:0044798	nuclear transcription factor complex
CC	GO:0005623	cell	GO:0031312	extrinsic component of organelle membrane
CC	GO:0005623	cell	GO:0000781	chromosome, telomeric region
CC	GO:0005623	cell	GO:0000139	Golgi membrane
CC	GO:0005623	cell	GO:0048226	Casparian strip
CC	GO:0005623	cell	GO:0044426	cell wall part
CC	GO:0005623	cell	GO:0044431	Golgi apparatus part
CC	GO:0005623	cell	GO:0042406	extrinsic component of endoplasmic reticulum membrane
CC	GO:0005623	cell	GO:0016602	CCAAT-binding factor complex
CC	GO:0005623	cell	GO:0008305	integrin complex
CC	GO:0005634	nucleus	GO:0044798	nuclear transcription factor complex
CC	GO:0005634	nucleus	GO:0016602	CCAAT-binding factor complex
CC	GO:0005737	cytoplasm	GO:0000139	Golgi membrane
CC	GO:0005737	cytoplasm	GO:0044431	Golgi apparatus part
CC	GO:0005737	cytoplasm	GO:0042406	extrinsic component of endoplasmic reticulum membrane
CC	GO:0005783	endoplasmic reticulum	GO:0042406	extrinsic component of endoplasmic reticulum membrane
CC	GO:0005794	Golgi apparatus	GO:0000139	Golgi membrane
CC	GO:0005794	Golgi apparatus	GO:0044431	Golgi apparatus part
CC	GO:0005886	plasma membrane	GO:0008305	integrin complex
CC	GO:0016020	membrane	GO:0031312	extrinsic component of organelle membrane
CC	GO:0016020	membrane	GO:0000139	Golgi membrane
CC	GO:0016020	membrane	GO:0042406	extrinsic component of endoplasmic reticulum membrane
CC	GO:0016020	membrane	GO:0008305	integrin complex
CC	GO:0030312	external encapsulating structure	GO:0044462	external encapsulating structure part
CC	GO:0030312	external encapsulating structure	GO:0048226	Casparian strip
CC	GO:0030312	external encapsulating structure	GO:0044426	cell wall part
MF	GO:0003674	molecular_function	GO:0004791	thioredoxin-disulfide reductase activity
MF	GO:0003674	molecular_function	GO:0045735	nutrient reservoir activity
MF	GO:0003674	molecular_function	GO:0001071	nucleic acid binding transcription factor activity
MF	GO:0003677	DNA binding	GO:0003691	double-stranded telomeric DNA binding
MF	GO:0003700	sequence-specific DNA binding transcription factor activity	GO:0003700	sequence-specific DNA binding transcription factor activity
MF	GO:0003824	catalytic activity	GO:0045544	gibberellin 20-oxidase activity
MF	GO:0003824	catalytic activity	GO:0016722	oxidoreductase activity, oxidizing metal ions
MF	GO:0003824	catalytic activity	GO:0004791	thioredoxin-disulfide reductase activity
MF	GO:0003824	catalytic activity	GO:0016723	oxidoreductase activity, oxidizing metal ions, NAD or NADP as acceptor
MF	GO:0003824	catalytic activity	GO:0036239	taxoid 7beta-hydroxylase activity
MF	GO:0003824	catalytic activity	GO:0080123	jasmonate-amino synthetase activity
MF	GO:0003824	catalytic activity	GO:0000293	ferric-chelate reductase activity
MF	GO:0003824	catalytic activity	GO:0047434	indolepyruvate decarboxylase activity
MF	GO:0003824	catalytic activity	GO:0045552	dihydrokaempferol 4-reductase activity
MF	GO:0003824	catalytic activity	GO:0036203	taxoid 14-beta-hydroxylase activity
MF	GO:0004518	nuclease activity	GO:0004540	ribonuclease activity
MF	GO:0004518	nuclease activity	GO:0004518	nuclease activity
MF	GO:0004518	nuclease activity	GO:0004521	endoribonuclease activity
MF	GO:0004518	nuclease activity	GO:0004519	endonuclease activity
MF	GO:0004871	signal transducer activity	GO:0005034	osmosensor activity
MF	GO:0004872	receptor activity	GO:0005034	osmosensor activity
MF	GO:0005215	transporter activity	GO:0005345	purine nucleobase transmembrane transporter activity
MF	GO:0005215	transporter activity	GO:1901476	carbohydrate transporter activity
MF	GO:0005215	transporter activity	GO:0005315	inorganic phosphate transmembrane transporter activity
MF	GO:0005215	transporter activity	GO:0015157	oligosaccharide transmembrane transporter activity
MF	GO:0005215	transporter activity	GO:0008515	sucrose transmembrane transporter activity
MF	GO:0005215	transporter activity	GO:0008028	monocarboxylic acid transmembrane transporter activity
MF	GO:0005215	transporter activity	GO:0042879	aldonate transmembrane transporter activity
MF	GO:0005215	transporter activity	GO:0015120	phosphoglycerate transmembrane transporter activity
MF	GO:0005215	transporter activity	GO:0015205	nucleobase transmembrane transporter activity
MF	GO:0005215	transporter activity	GO:0015144	carbohydrate transmembrane transporter activity
MF	GO:0005215	transporter activity	GO:0008506	sucrose:proton symporter activity
MF	GO:0005215	transporter activity	GO:0015119	hexose phosphate transmembrane transporter activity
MF	GO:0005215	transporter activity	GO:0071917	triose-phosphate transmembrane transporter activity
MF	GO:0005215	transporter activity	GO:0015152	glucose-6-phosphate transmembrane transporter activity
MF	GO:0005215	transporter activity	GO:0015154	disaccharide transmembrane transporter activity
MF	GO:0005515	protein binding	GO:0046983	protein dimerization activity
MF	GO:0005515	protein binding	GO:0046982	protein heterodimerization activity
MF	GO:0005515	protein binding	GO:0042803	protein homodimerization activity
MF	GO:0005515	protein binding	GO:0051117	ATPase binding
MF	GO:0005515	protein binding	GO:0019904	protein domain specific binding
MF	GO:0005515	protein binding	GO:0042802	identical protein binding
MF	GO:0005515	protein binding	GO:0010313	phytochrome binding
MF	GO:0016301	kinase activity	GO:0051752	phosphoglucan, water dikinase activity
MF	GO:0016301	kinase activity	GO:0019200	carbohydrate kinase activity
MF	GO:0016740	transferase activity	GO:0051752	phosphoglucan, water dikinase activity
MF	GO:0016740	transferase activity	GO:0004084	branched-chain-amino-acid transaminase activity
MF	GO:0016740	transferase activity	GO:0047215	indole-3-acetate beta-glucosyltransferase activity
MF	GO:0016740	transferase activity	GO:0016781	phosphotransferase activity, paired acceptors
MF	GO:0016787	hydrolase activity	GO:0004301	epoxide hydrolase activity
MF	GO:0016787	hydrolase activity	GO:0016801	hydrolase activity, acting on ether bonds
MF	GO:0016787	hydrolase activity	GO:0016803	ether hydrolase activity
