# Supplementary material for: An Integrated Bioinformatics Analysis Reveals Divergent Evolutionary Pattern of Oil Biosynthesis in High- and Low-Oil Plants
Source: PLoS One. 2016 May 9;11(5):e0154882. doi: 10.1371/journal.pone.0154882 (PMC4861283; doi:10.1371/journal.pone.0154882)
Supplement: S4 Dataset — (XLSX) [file pone.0154882.s004.xlsx]

## Sheet: higher than 2-fold average
Among the 156 genes involved in lipid synthesis core pathways, 40 genes had higher expression levels in at least one of stages from 5-6 mg to 400-500 mg than their twice average level
Enzymes/proteins	Genes	4DAF_seed	12-14DAF_seed	22-24DAF_seed	5-6mg_seed	100-200mg_sotyledon	400-500mg_cotyledon	100-200mg_dry_seed
BCCP2	Glyma13g06080	2.22225	1.61884	1.19547	5.94827	19.4704	14.8557	0.365054
BCCP2	Glyma18g50020	5.55099	6.25641	8.4525	11.4864	16.421	5.82298	0.0308744
BCCP2	Glyma19g03530	4.11809	3.61429	2.36085	6.91101	38.5461	31.5091	0.866132
ACP4	Glyma08g01180	0.419657	0.399354	0	0.362959	0	0	0.0592867
WRI1	Glyma08g24420	0.972486	0.718615	0.479125	5.17598	10.7608	2.08379	0.0156122
WRI1	Glyma15g34770	0.910147	0.78859	0.258434	3.47615	6.60744	1.98633	0.0238111
VAL	Glyma18g05840	1.20516	1.13269	1.77886	1.45511	5.10366	6.67833	2.07304
VAL	Glyma02g40280	0.112893	0.343183	0.184044	0.275396	0	0	0
FUS3	Glyma16g05480	0.529292	0.0953947	0.0508824	2.56102	5.32432	6.11449	0.203932
OBO	Glyma04g08220	11.1001	5.375	0.376548	20.4556	3410.65	3235.01	112.546
OBO	Glyma06g08290	16.9798	7.28099	0.832778	37.4172	3819.75	4540.39	265.741
OBO	Glyma10g33760	4.40887	2.63936	0	7.79319	523.291	847.466	183.255
OBO	Glyma20g33850	1.60486	0.736812	0	1.99494	346.751	584.843	16.7358
LPD	Glyma07g37050	2.33771	1.82976	1.55305	6.47361	6.14289	1.26006	0.471796
LPD	Glyma15g15310	3.9059	2.14823	2.27335	2.39952	7.43567	1.61401	0.400502
LPD	Glyma17g03560	2.87754	1.89352	1.52549	5.67203	5.29066	1.12936	0.464905
ER	Glyma08g45990	3.33429	3.16293	2.95683	8.31164	7.71699	1.47059	0
ER	Glyma18g31780	4.72676	3.1063	2.22728	10.7736	7.88693	1.6595	0
DGAT1	Glyma09g07520	0.143519	0.0569064	0.183384	0.15914	4.73903	3.2357	0.185859
DGAT1	Glyma13g16560	2.52345	1.79412	3.23205	1.21573	8.32178	14.2899	5.10161
DGAT1	Glyma17g06120	2.81359	1.90864	2.84532	1.56743	6.18019	11.1686	4.50167
PP	Glyma04g04060	0.769755	0.729122	0.830944	0.43388	2.85045	5.10554	1.39709
PP	Glyma06g04230	0.640337	0.581509	0.450511	0.577186	1.99178	4.28655	3.58204
HAD	Glyma15g05800	14.5886	13.3148	7.6787	45.7093	6.44045	1.98664	0.742699
DHLAT_LTA2	Glyma01g20720	0.370128	0.251586	0.0768815	1.44231	0.083583	0.0541864	0
DHLAT_LTA2	Glyma20g24830	8.64286	7.40327	3.84155	14.891	6.4487	2.21428	0.897117
LACS	Glyma06g11860	0.956086	0.573766	0.433784	1.76213	3.9213	1.36376	0.00912636
OBO	Glyma05g07880	1.27648	1.96829	0.815519	5.14264	41.4395	93.8578	31.5833
OBO	Glyma17g13120	0.360358	1.00019	0.261982	6.53311	55.682	130.729	120.273
SAD	Glyma14g27990	6.02129	4.54759	2.2077	9.37114	125.398	319.694	8.15208
a-CT	Glyma18g42280	4.54491	3.87573	7.81397	3.22049	15.8942	5.82198	2.7816
a-CT	Glyma18g42300	4.77651	3.33958	7.11694	3.25304	14.1925	4.5908	1.75687
PDAT1	Glyma13g16790	0.870156	1.02357	0.843476	0.83943	2.5676	4.96395	0.563431
PDAT1	Glyma17g05910	0.623566	1.00273	0.599868	0.622291	2.24521	3.53239	0.464939
PDAT2	Glyma11g19570	0.223127	0.162198	0.127805	0.123706	1.548	0.838415	0.210147
STERO	Glyma08g01390	0.1028	0.0611413	0	0.478751	33.5294	32.7897	5.33718
STERO	Glyma01g43780	2.2056	2.40498	0.892848	5.28873	205.099	269.656	289.247
STERO	Glyma11g01730	1.42593	1.43368	0.39043	2.67662	198.088	238.085	175.151
ABI3	Glyma08g47240	1.63788	0.951753	0.306085	14.6826	106.837	90.942	77.4059
ABI3	Glyma18g38490	1.9374	0.966865	0.291414	12.8785	98.7408	76.1139	105.506

## Sheet: higher than average
Among the 156 genes involved in lipid synthesis core pathways, 113 genes had higher expression levels in at least one of stages from 5-6 mg to 400-500 mg than their average level
Enzymes/proteins	Genes	4DAF_seed	12-14DAF_seed	22-24DAF_seed	5-6mg_seed	100-200mg_sotyledon	400-500mg_cotyledon	100-200mg_dry_seed
ACP	Glyma03g40250	62.9968	60.0578	67.3429	45.3181	61.4535	48.243	35.0392
ACP	Glyma19g42860	83.2193	76.8417	82.9331	66.0806	80.4561	51.929	30.32
ACP	Glyma10g30000	7.07263	9.46468	10.7381	6.82942	14.0786	9.61362	32.8896
BCCP2	Glyma13g06080	2.22225	1.61884	1.19547	5.94827	19.4704	14.8557	0.365054
BCCP2	Glyma18g50020	5.55099	6.25641	8.4525	11.4864	16.421	5.82298	0.0308744
BCCP2	Glyma19g03530	4.11809	3.61429	2.36085	6.91101	38.5461	31.5091	0.866132
KAS1	Glyma05g25970	24.3303	20.3034	13.6984	25.7253	9.81617	5.66827	2.34901
KAS1	Glyma05g36690	0	0.128457	0.337828	0.502923	0.455214	0.81156	0.826377
KAS1	Glyma08g02850	0	0.135831	0.332064	0.417837	0.46129	0.370564	0.564619
KAS1	Glyma08g08910	30.2325	25.7227	20.0539	29.9385	12.175	7.24671	3.78844
KAS1	Glyma18g10220	0	0.0920062	0.398734	0.154378	0.4585	0.326967	0.450745
ABCAT	Glyma08g17110	1.98552	1.38809	2.42422	0.73001	0.839716	1.33865	0.479806
beta-PDH	Glyma05g27260	12.5501	12.3912	9.05585	13.3405	8.05534	4.20814	1.33101
beta-PDH	Glyma08g10200	13.0508	12.6045	8.78621	13.7568	7.62151	4.43004	1.53258
beta-PDH	Glyma14g10550	12.5718	13.0891	9.24693	13.0047	8.0346	4.23906	1.36069
beta-PDH	Glyma17g34960	9.06141	9.46655	6.47832	8.15169	6.29003	2.84638	1.18274
BC	Glyma05g36450	7.04826	8.02179	5.18019	9.86692	17.7955	8.37667	11.7667
BC	Glyma08g03120	9.15965	9.53211	6.04547	11.6263	16.324	8.77804	7.90545
ACP4	Glyma05g38490	0.953418	0.652974	0	0.547815	0	0	0.0306121
ACP4	Glyma08g01180	0.419657	0.399354	0	0.362959	0	0	0.0592867
WRI1	Glyma08g24420	0.972486	0.718615	0.479125	5.17598	10.7608	2.08379	0.0156122
WRI1	Glyma15g34770	0.910147	0.78859	0.258434	3.47615	6.60744	1.98633	0.0238111
VAL	Glyma01g32810	1.56426	1.95329	2.15717	0.939742	1.99293	2.51222	1.6904
VAL	Glyma03g04330	2.25152	3.00925	2.76544	1.46428	2.2261	4.01839	3.154
VAL	Glyma18g05840	1.20516	1.13269	1.77886	1.45511	5.10366	6.67833	2.07304
VAL	Glyma02g40280	0.112893	0.343183	0.184044	0.275396	0	0	0
FUS3	Glyma16g05480	0.529292	0.0953947	0.0508824	2.56102	5.32432	6.11449	0.203932
OBO	Glyma04g08220	11.1001	5.375	0.376548	20.4556	3410.65	3235.01	112.546
OBO	Glyma06g08290	16.9798	7.28099	0.832778	37.4172	3819.75	4540.39	265.741
OBO	Glyma10g33760	4.40887	2.63936	0	7.79319	523.291	847.466	183.255
OBO	Glyma20g33850	1.60486	0.736812	0	1.99494	346.751	584.843	16.7358
DAG-CPT	Glyma12g08720	12.1252	14.8864	8.34383	10.7604	5.03052	5.94457	9.29047
LPD	Glyma07g37050	2.33771	1.82976	1.55305	6.47361	6.14289	1.26006	0.471796
LPD	Glyma15g15310	3.9059	2.14823	2.27335	2.39952	7.43567	1.61401	0.400502
LPD	Glyma17g03560	2.87754	1.89352	1.52549	5.67203	5.29066	1.12936	0.464905
CK	Glyma02g08600	3.00575	2.08121	3.11323	1.07448	4.53859	5.03416	6.16353
CK	Glyma10g36570	0.336578	0.438497	0.572011	0.175942	0.506711	0.665207	0.424551
CK	Glyma20g31030	0.630284	0.466503	0.883114	0.195687	0.819199	1.29182	0.430373
CCT	Glyma09g05640	6.46303	4.65072	7.43557	3.05238	8.87107	5.06965	18.4584
CCT	Glyma15g16950	5.21898	4.13873	5.82109	2.46361	6.88802	5.01728	12.6395
KAR	Glyma02g18200	2.87471	2.55226	1.42082	2.39069	0.493936	0.864581	0.904946
KAR	Glyma02g18620	5.08393	6.2178	4.0983	4.5495	0.0754594	0.14676	0.075869
LPAAT_2	Glyma02g31320	7.40515	6.49676	6.32303	6.78125	4.75404	7.85041	12.6711
LPAAT_2	Glyma03g29600	13.7716	12.9099	11.8062	10.3917	2.9675	3.92278	0.528348
LPAAT_2	Glyma19g32420	8.77167	8.7109	8.02138	8.05078	2.71014	2.1247	0.535113
ER	Glyma08g45990	3.33429	3.16293	2.95683	8.31164	7.71699	1.47059	0
ER	Glyma18g31780	4.72676	3.1063	2.22728	10.7736	7.88693	1.6595	0
ER	Glyma11g10770	22.3963	18.2089	15.5865	31.9276	24.1232	8.8874	0.411722
ER	Glyma12g03060	19.0262	15.9196	14.6008	26.0267	22.9436	8.61582	0.605992
KAR	Glyma11g37320	16.4193	14.0643	8.9566	21.9914	16.2477	6.94391	0.110987
KAR	Glyma18g01280	15.1653	14.0474	8.60857	25.1116	17.2025	8.0728	0.178538
KAS2	Glyma13g17290	10.4678	10.8695	10.7979	10.254	11.9151	9.66053	1.08257
KAS2	Glyma17g05200	9.00053	9.91843	10.4023	8.48635	12.58	9.80764	2.02291
FATA	Glyma08g46360	4.69603	5.16101	5.86323	3.54878	9.01011	7.3756	3.89403
FATA	Glyma18g36130	5.24877	6.47713	8.46714	4.18686	11.6835	8.61721	5.56136
a-PDH	Glyma03g42190	4.89476	5.26534	4.37925	4.76414	2.65078	2.22938	1.20052
a-PDH	Glyma07g05550	10.2935	11.6591	6.6491	15.3247	24.6836	10.9667	9.61698
a-PDH	Glyma16g02090	8.43789	8.26249	5.39962	16.5473	19.4666	9.90324	8.18531
a-PDH	Glyma19g44930	3.81068	4.3818	3.79668	3.85042	2.4095	2.34309	1.12717
FATB	Glyma05g08060	19.4451	18.7713	12.6427	15.1769	7.422	8.06243	15.3007
FATB	Glyma17g12940	17.7902	16.3171	10.8404	13.3749	5.35654	5.79325	9.2177
DGAT1	Glyma09g07520	0.143519	0.0569064	0.183384	0.15914	4.73903	3.2357	0.185859
DGAT1	Glyma13g16560	2.52345	1.79412	3.23205	1.21573	8.32178	14.2899	5.10161
DGAT1	Glyma17g06120	2.81359	1.90864	2.84532	1.56743	6.18019	11.1686	4.50167
CALO	Glyma09g22580	0.587427	0.582299	1.05795	0.708356	0.193454	0.413869	0.155603
FAD2	Glyma03g30070	124.02	112.431	132.063	63.1284	82.4028	95.8444	59.4243
PP	Glyma04g04060	0.769755	0.729122	0.830944	0.43388	2.85045	5.10554	1.39709
PP	Glyma06g04230	0.640337	0.581509	0.450511	0.577186	1.99178	4.28655	3.58204
LPCAT	Glyma05g03510	6.46272	5.56876	3.90149	7.38017	6.0883	5.57646	6.27451
LPCAT	Glyma17g14070	9.35581	7.69636	4.69013	13.3658	7.62984	7.67816	5.69003
HAD	Glyma15g05800	14.5886	13.3148	7.6787	45.7093	6.44045	1.98664	0.742699
PDCT	Glyma07g03350	16.4722	19.8628	10.3699	16.716	6.42722	1.60259	0.64437
PDCT	Glyma08g22750	12.7511	17.0081	8.54874	14.7102	6.55754	1.07151	0.234182
GPAT	Glyma08g09080	11.6126	11.43	10.6065	10.6497	7.10272	8.00369	1.89791
GPAT	Glyma09g21150	2.9376	2.71228	3.00655	1.96836	2.6535	2.47285	0.53358
LS	Glyma20g24430	3.75146	5.4302	3.12463	4.10463	2.47684	3.196	4.40589
DHLAT_LTA2	Glyma01g20720	0.370128	0.251586	0.0768815	1.44231	0.083583	0.0541864	0
DHLAT_LTA2	Glyma20g24830	8.64286	7.40327	3.84155	14.891	6.4487	2.21428	0.897117
HACPS	Glyma13g22230	2.22316	1.69689	1.35177	1.6085	0.585712	1.31001	0.549632
OBO	Glyma05g08880	1.50695	0.440276	0.0524192	8.0734	107.53	812.43	2673.01
OBO	Glyma19g00400	0	0.26134	0	0.460429	9.93259	134.38	405.396
LACS	Glyma06g11860	0.956086	0.573766	0.433784	1.76213	3.9213	1.36376	0.00912636
LACS	Glyma13g03280	2.56151	2.0948	2.77924	1.26926	2.81189	1.23048	0.819874
LACS	Glyma13g11700	2.90022	2.29992	3.05135	2.02717	5.18466	8.18236	9.18566
LACS	Glyma20g07280	4.82647	5.31137	6.37293	3.17672	11.3286	16.3063	17.6753
OBO	Glyma05g07880	1.27648	1.96829	0.815519	5.14264	41.4395	93.8578	31.5833
OBO	Glyma17g13120	0.360358	1.00019	0.261982	6.53311	55.682	130.729	120.273
GPDH	Glyma02g33340	3.15964	3.9427	1.97769	3.46231	0.66105	0.214277	0
GPDH	Glyma03g28970	4.3793	3.2156	2.56846	2.1474	0.11965	0.132974	0.0458283
GPDH	Glyma10g15900	2.85565	4.68426	2.68364	3.74769	0.618367	0.24053	0
GPDH	Glyma19g31730	3.46559	2.65011	2.23903	1.63514	0.149068	0.10872	0.0374692
KAS3	Glyma09g41380	4.7623	3.44249	2.85693	6.4586	5.03798	4.092	1.17738
KAS3	Glyma18g44350	5.09082	3.57383	2.68616	6.19088	5.5188	3.72034	1.20849
SAD_DES6	Glyma14g27990	6.02129	4.54759	2.2077	9.37114	125.398	319.694	8.15208
a-CT	Glyma18g42280	4.54491	3.87573	7.81397	3.22049	15.8942	5.82198	2.7816
a-CT	Glyma18g42300	4.77651	3.33958	7.11694	3.25304	14.1925	4.5908	1.75687
PDAT1	Glyma07g04080	4.4617	4.57017	3.58443	2.72102	0.182852	0.0254018	0.42897
PDAT1	Glyma13g16790	0.870156	1.02357	0.843476	0.83943	2.5676	4.96395	0.563431
PDAT1	Glyma17g05910	0.623566	1.00273	0.599868	0.622291	2.24521	3.53239	0.464939
PDAT2	Glyma11g19570	0.223127	0.162198	0.127805	0.123706	1.548	0.838415	0.210147
STERO	Glyma08g01390	0.1028	0.0611413	0	0.478751	33.5294	32.7897	5.33718
STERO	Glyma01g43780	2.2056	2.40498	0.892848	5.28873	205.099	269.656	289.247
STERO	Glyma11g01730	1.42593	1.43368	0.39043	2.67662	198.088	238.085	175.151
P2	Glyma03g38100	13.8579	12.2252	11.315	16.1235	13.6606	11.6873	11.3578
P2	Glyma19g40700	12.9729	11.9763	13.0688	11.8784	7.56063	7.52012	1.57356
SAD_FAB2_DES1_5	Glyma02g15600	23.6723	27.0535	29.2461	24.1201	53.7821	74.447	29.0614
SAD_FAB2_DES1_5	Glyma07g32850	17.3762	19.5419	20.3426	16.5524	37.8093	37.4553	22.5674
ABI3	Glyma08g47240	1.63788	0.951753	0.306085	14.6826	106.837	90.942	77.4059
ABI3	Glyma18g38490	1.9374	0.966865	0.291414	12.8785	98.7408	76.1139	105.506
DHLAT_EMB3003	Glyma10g35960	10.4733	9.66508	6.8628	9.85672	5.73458	4.10601	2.14568
DHLAT_EMB3003	Glyma20g31630	11.5929	10.209	7.26684	9.17665	5.50282	4.87999	2.55176
MCMT	Glyma11g29490	7.80317	8.84721	9.43911	17.3844	12.5127	3.93347	1.62378
MCMT	Glyma18g06500	12.3746	14.6223	14.8191	18.0632	25.9519	8.48583	2.67451
