# Supplementary material for: An Integrated Bioinformatics Analysis Reveals Divergent Evolutionary Pattern of Oil Biosynthesis in High- and Low-Oil Plants
Source: PLoS One. 2016 May 9;11(5):e0154882. doi: 10.1371/journal.pone.0154882 (PMC4861283; doi:10.1371/journal.pone.0154882)
Supplement: S5 Dataset — Co-expression network of 19 known lipid-related transcription factors with core enzymes in lipid synthesis (P<0.05) are also shown. (XLSX) [file pone.0154882.s005.xlsx]

## Sheet: 93 dicot-specific genes
Each of 93 dicot-specific genes and its at least two co-expressed acyl-lipid metabolism genes in soybean (P<1E-4)
Dicots-specific genes	Acyl-lipid metabolism genes	r	P-value		Dicots-specific genes	Acyl-lipid metabolism genes	r	P-value
Glyma0165s00200	Glyma18g05840	0.9708	7.22e-05		Glyma09g06260	Glyma18g09550	1	0
Glyma0165s00200	Glyma15g03030	0.9712	6.93e-05		Glyma09g06260	Glyma17g36250	1	0
Glyma01g03580	Glyma18g42280	0.9754	4.38e-05		Glyma09g06260	Glyma14g03660	0.9792	2.63e-05
Glyma01g03580	Glyma18g42300	0.9701	7.8e-05		Glyma09g06260	Glyma13g34660	0.9852	9.65e-06
Glyma01g03580	Glyma05g36910	0.9762	3.96e-05		Glyma09g06260	Glyma13g20750	1	0
Glyma01g28520	Glyma18g38490	0.9857	8.66e-06		Glyma09g06260	Glyma11g09710	1	0
Glyma01g28520	Glyma17g03700	-0.9818	1.77e-05		Glyma09g06260	Glyma10g44500	0.9926	1.21e-06
Glyma01g28520	Glyma17g01270	-0.975	4.6e-05		Glyma09g06260	Glyma10g06550	1	0
Glyma01g28520	Glyma07g36840	-0.971	7.11e-05		Glyma09g06260	Glyma09g37840	1	0
Glyma01g28520	Glyma07g18370	-0.9763	3.89e-05		Glyma09g06260	Glyma08g42210	1	0
Glyma01g28520	Glyma06g00710	-0.9685	9.08e-05		Glyma09g06260	Glyma08g20200	1	0
Glyma01g33440	Glyma20g28490	1	0		Glyma09g06260	Glyma07g35860	1	0
Glyma01g33440	Glyma20g08010	1	0		Glyma09g06260	Glyma06g17590	1	0
Glyma01g33440	Glyma18g48630	1	0		Glyma09g06260	Glyma06g04130	1	0
Glyma01g33440	Glyma18g12750	1	0		Glyma09g06260	Glyma03g41330	1	0
Glyma01g33440	Glyma18g09550	1	0		Glyma09g06260	Glyma03g37970	1	0
Glyma01g33440	Glyma17g36250	1	0		Glyma09g06260	Glyma03g24460	1	0
Glyma01g33440	Glyma14g03660	0.9792	2.63e-05		Glyma09g06260	Glyma03g24320	0.9819	1.75e-05
Glyma01g33440	Glyma13g34660	0.9852	9.65e-06		Glyma09g06260	Glyma03g22860	1	0
Glyma01g33440	Glyma13g20750	1	0		Glyma09g06260	Glyma02g41660	0.9801	2.33e-05
Glyma01g33440	Glyma11g09710	1	0		Glyma09g06260	Glyma01g20720	0.9675	9.96e-05
Glyma01g33440	Glyma10g44500	0.9926	1.21e-06		Glyma09g07090	Glyma19g07410	0.9782	3.07e-05
Glyma01g33440	Glyma10g06550	1	0		Glyma09g07090	Glyma13g42310	0.9943	5.58e-07
Glyma01g33440	Glyma09g37840	1	0		Glyma09g07090	Glyma13g07990	0.9817	1.81e-05
Glyma01g33440	Glyma08g42210	1	0		Glyma09g07090	Glyma11g19570	0.9837	1.29e-05
Glyma01g33440	Glyma08g20200	1	0		Glyma09g07090	Glyma08g36180	0.9735	5.41e-05
Glyma01g33440	Glyma07g35860	1	0		Glyma09g07090	Glyma08g07550	0.9891	3.91e-06
Glyma01g33440	Glyma06g17590	1	0		Glyma09g07090	Glyma06g16010	0.983	1.45e-05
Glyma01g33440	Glyma06g04130	1	0		Glyma09g07090	Glyma05g24070	0.9708	7.21e-05
Glyma01g33440	Glyma03g41330	1	0		Glyma09g07090	Glyma04g38970	0.9701	7.77e-05
Glyma01g33440	Glyma03g37970	1	0		Glyma09g08410	Glyma10g03230	0.9733	5.57e-05
Glyma01g33440	Glyma03g24460	1	0		Glyma09g08410	Glyma20g36090	-0.9791	2.69e-05
Glyma01g33440	Glyma03g24320	0.9819	1.75e-05		Glyma09g08410	Glyma17g14810	0.991	2.16e-06
Glyma01g33440	Glyma03g22860	1	0		Glyma09g08410	Glyma14g38580	0.9892	3.82e-06
Glyma01g33440	Glyma02g41660	0.9801	2.33e-05		Glyma09g08410	Glyma08g07890	0.9887	4.29e-06
Glyma01g33440	Glyma01g20720	0.9675	9.96e-05		Glyma09g08410	Glyma05g24730	0.998	2.57e-08
Glyma01g37150	Glyma18g09550	0.9969	9.18e-08		Glyma09g08410	Glyma05g03580	0.9822	1.67e-05
Glyma01g37150	Glyma14g03660	0.9695	8.26e-05		Glyma09g08410	Glyma02g40290	0.997	8.41e-08
Glyma01g37150	Glyma20g28490	0.9969	9.18e-08		Glyma09g08410	Glyma02g09780	0.9753	4.39e-05
Glyma01g37150	Glyma20g08010	0.9969	9.18e-08		Glyma09g39570	Glyma13g07890	0.992	1.53e-06
Glyma01g37150	Glyma18g48630	0.9969	9.18e-08		Glyma09g39570	Glyma10g33310	0.978	3.13e-05
Glyma01g37150	Glyma18g12750	0.9969	9.18e-08		Glyma09g39570	Glyma06g16010	0.9819	1.74e-05
Glyma01g37150	Glyma17g36250	0.9969	9.18e-08		Glyma09g39570	Glyma05g36910	0.9753	4.43e-05
Glyma01g37150	Glyma13g34660	0.9937	7.56e-07		Glyma10g08740	Glyma20g28490	1	0
Glyma01g37150	Glyma13g20750	0.9969	9.18e-08		Glyma10g08740	Glyma20g08010	1	0
Glyma01g37150	Glyma11g09710	0.9969	9.18e-08		Glyma10g08740	Glyma18g48630	1	0
Glyma01g37150	Glyma10g44500	0.9863	7.73e-06		Glyma10g08740	Glyma18g12750	1	0
Glyma01g37150	Glyma10g06550	0.9969	9.18e-08		Glyma10g08740	Glyma18g09550	1	0
Glyma01g37150	Glyma09g37840	0.9969	9.18e-08		Glyma10g08740	Glyma17g36250	1	0
Glyma01g37150	Glyma08g42210	0.9969	9.18e-08		Glyma10g08740	Glyma14g03660	0.9792	2.63e-05
Glyma01g37150	Glyma08g20200	0.9969	9.18e-08		Glyma10g08740	Glyma13g34660	0.9852	9.65e-06
Glyma01g37150	Glyma07g35860	0.9969	9.18e-08		Glyma10g08740	Glyma13g20750	1	0
Glyma01g37150	Glyma06g17590	0.9969	9.18e-08		Glyma10g08740	Glyma11g09710	1	0
Glyma01g37150	Glyma06g04130	0.9969	9.18e-08		Glyma10g08740	Glyma10g44500	0.9926	1.21e-06
Glyma01g37150	Glyma03g41330	0.9969	9.18e-08		Glyma10g08740	Glyma10g06550	1	0
Glyma01g37150	Glyma03g37970	0.9969	9.18e-08		Glyma10g08740	Glyma09g37840	1	0
Glyma01g37150	Glyma03g24460	0.9969	9.18e-08		Glyma10g08740	Glyma08g42210	1	0
Glyma01g37150	Glyma03g24320	0.9734	5.47e-05		Glyma10g08740	Glyma08g20200	1	0
Glyma01g37150	Glyma03g22860	0.9969	9.18e-08		Glyma10g08740	Glyma07g35860	1	0
Glyma01g37150	Glyma02g41660	0.9739	5.19e-05		Glyma10g08740	Glyma06g17590	1	0
Glyma02g34870	Glyma19g07410	0.9835	1.33e-05		Glyma10g08740	Glyma06g04130	1	0
Glyma02g34870	Glyma13g42310	0.9955	2.73e-07		Glyma10g08740	Glyma03g41330	1	0
Glyma02g34870	Glyma13g07990	0.984	1.21e-05		Glyma10g08740	Glyma03g37970	1	0
Glyma02g34870	Glyma11g19570	0.984	1.21e-05		Glyma10g08740	Glyma03g24460	1	0
Glyma02g34870	Glyma08g36180	0.9744	4.93e-05		Glyma10g08740	Glyma03g24320	0.9819	1.75e-05
Glyma02g34870	Glyma08g07550	0.9899	3.05e-06		Glyma10g08740	Glyma03g22860	1	0
Glyma02g34870	Glyma06g16010	0.9792	2.66e-05		Glyma10g08740	Glyma02g41660	0.9801	2.33e-05
Glyma02g34870	Glyma05g24070	0.978	3.12e-05		Glyma10g08740	Glyma01g20720	0.9675	9.96e-05
Glyma02g34870	Glyma04g38970	0.9731	5.66e-05		Glyma10g10530	Glyma19g07410	0.9735	5.42e-05
Glyma02g36150	Glyma20g28490	1	0		Glyma10g10530	Glyma16g18700	0.9787	2.84e-05
Glyma02g36150	Glyma20g08010	1	0		Glyma10g10530	Glyma13g42310	0.9991	2.14e-09
Glyma02g36150	Glyma18g48630	1	0		Glyma10g10530	Glyma13g07990	0.9926	1.23e-06
Glyma02g36150	Glyma18g12750	1	0		Glyma10g10530	Glyma11g19570	0.9919	1.62e-06
Glyma02g36150	Glyma18g09550	1	0		Glyma10g10530	Glyma09g07520	0.9678	9.67e-05
Glyma02g36150	Glyma17g36250	1	0		Glyma10g10530	Glyma08g36180	0.9853	9.36e-06
Glyma02g36150	Glyma14g03660	0.9792	2.63e-05		Glyma10g10530	Glyma08g07550	0.9959	2.08e-07
Glyma02g36150	Glyma13g34660	0.9852	9.65e-06		Glyma10g10530	Glyma06g16010	0.9681	9.43e-05
Glyma02g36150	Glyma13g20750	1	0		Glyma10g10530	Glyma05g24070	0.9675	9.89e-05
Glyma02g36150	Glyma11g09710	1	0		Glyma10g12130	Glyma18g09550	1	0
Glyma02g36150	Glyma10g44500	0.9926	1.21e-06		Glyma10g12130	Glyma14g03660	0.9792	2.63e-05
Glyma02g36150	Glyma10g06550	1	0		Glyma10g12130	Glyma20g28490	1	0
Glyma02g36150	Glyma09g37840	1	0		Glyma10g12130	Glyma20g08010	1	0
Glyma02g36150	Glyma08g42210	1	0		Glyma10g12130	Glyma18g48630	1	0
Glyma02g36150	Glyma08g20200	1	0		Glyma10g12130	Glyma18g12750	1	0
Glyma02g36150	Glyma07g35860	1	0		Glyma10g12130	Glyma17g36250	1	0
Glyma02g36150	Glyma06g17590	1	0		Glyma10g12130	Glyma13g34660	0.9852	9.65e-06
Glyma02g36150	Glyma06g04130	1	0		Glyma10g12130	Glyma13g20750	1	0
Glyma02g36150	Glyma03g41330	1	0		Glyma10g12130	Glyma11g09710	1	0
Glyma02g36150	Glyma03g37970	1	0		Glyma10g12130	Glyma10g44500	0.9926	1.21e-06
Glyma02g36150	Glyma03g24460	1	0		Glyma10g12130	Glyma10g06550	1	0
Glyma02g36150	Glyma03g24320	0.9819	1.75e-05		Glyma10g12130	Glyma09g37840	1	0
Glyma02g36150	Glyma03g22860	1	0		Glyma10g12130	Glyma08g42210	1	0
Glyma02g36150	Glyma02g41660	0.9801	2.33e-05		Glyma10g12130	Glyma08g20200	1	0
Glyma02g36150	Glyma01g20720	0.9675	9.96e-05		Glyma10g12130	Glyma07g35860	1	0
Glyma02g43230	Glyma20g00740	0.9884	4.65e-06		Glyma10g12130	Glyma06g17590	1	0
Glyma02g43230	Glyma14g27990	0.9709	7.15e-05		Glyma10g12130	Glyma06g04130	1	0
Glyma02g43230	Glyma08g00900	0.9741	5.09e-05		Glyma10g12130	Glyma03g41330	1	0
Glyma02g43230	Glyma05g33310	0.9799	2.4e-05		Glyma10g12130	Glyma03g37970	1	0
Glyma02g43230	Glyma03g22610	0.9836	1.3e-05		Glyma10g12130	Glyma03g24460	1	0
Glyma02g45680	Glyma16g18700	0.9693	8.36e-05		Glyma10g12130	Glyma03g24320	0.9819	1.75e-05
Glyma02g45680	Glyma13g06080	0.9854	9.32e-06		Glyma10g12130	Glyma03g22860	1	0
Glyma02g45680	Glyma19g03530	0.9974	5.2e-08		Glyma10g12130	Glyma02g41660	0.9801	2.33e-05
Glyma02g45680	Glyma19g37760	0.9756	4.24e-05		Glyma10g12130	Glyma01g20720	0.9675	9.96e-05
Glyma02g45680	Glyma18g52560	0.9682	9.34e-05		Glyma10g16100	Glyma19g07410	0.982	1.72e-05
Glyma02g45680	Glyma13g42320	0.992	1.54e-06		Glyma10g16100	Glyma13g42310	0.9806	2.14e-05
Glyma02g45680	Glyma11g10640	0.9838	1.27e-05		Glyma10g16100	Glyma08g07550	0.9723	6.16e-05
Glyma02g45680	Glyma09g07520	0.9841	1.19e-05		Glyma10g16100	Glyma06g16010	0.9926	1.21e-06
Glyma02g45680	Glyma08g01390	0.9812	1.97e-05		Glyma10g16100	Glyma05g24070	0.9766	3.76e-05
Glyma02g45680	Glyma06g08290	0.9753	4.4e-05		Glyma10g16100	Glyma04g38970	0.9694	8.28e-05
Glyma02g45680	Glyma04g08220	0.9925	1.29e-06		Glyma11g08120	Glyma18g09550	0.9737	5.34e-05
Glyma02g45680	Glyma03g35030	0.9865	7.35e-06		Glyma11g08120	Glyma14g03660	0.9797	2.46e-05
Glyma02g45680	Glyma02g10360	0.972	6.42e-05		Glyma11g08120	Glyma20g28490	0.9737	5.34e-05
Glyma02g46220	Glyma18g09550	0.9892	3.75e-06		Glyma11g08120	Glyma20g08010	0.9737	5.34e-05
Glyma02g46220	Glyma14g03660	0.9934	8.57e-07		Glyma11g08120	Glyma18g48630	0.9737	5.34e-05
Glyma02g46220	Glyma20g28490	0.9892	3.75e-06		Glyma11g08120	Glyma18g12750	0.9737	5.34e-05
Glyma02g46220	Glyma20g08010	0.9892	3.75e-06		Glyma11g08120	Glyma17g36250	0.9737	5.34e-05
Glyma02g46220	Glyma18g48630	0.9892	3.75e-06		Glyma11g08120	Glyma13g20750	0.9737	5.34e-05
Glyma02g46220	Glyma18g12750	0.9892	3.75e-06		Glyma11g08120	Glyma11g09710	0.9737	5.34e-05
Glyma02g46220	Glyma17g36250	0.9892	3.75e-06		Glyma11g08120	Glyma10g06550	0.9737	5.34e-05
Glyma02g46220	Glyma15g05800	0.9724	6.1e-05		Glyma11g08120	Glyma09g37840	0.9737	5.34e-05
Glyma02g46220	Glyma13g20750	0.9892	3.75e-06		Glyma11g08120	Glyma08g42210	0.9737	5.34e-05
Glyma02g46220	Glyma11g09710	0.9892	3.75e-06		Glyma11g08120	Glyma08g20200	0.9737	5.34e-05
Glyma02g46220	Glyma10g44500	0.9771	3.54e-05		Glyma11g08120	Glyma07g35860	0.9737	5.34e-05
Glyma02g46220	Glyma10g06550	0.9892	3.75e-06		Glyma11g08120	Glyma07g16770	0.9753	4.43e-05
Glyma02g46220	Glyma09g37840	0.9892	3.75e-06		Glyma11g08120	Glyma07g00530	0.971	7.12e-05
Glyma02g46220	Glyma08g42210	0.9892	3.75e-06		Glyma11g08120	Glyma06g17590	0.9737	5.34e-05
Glyma02g46220	Glyma08g20200	0.9892	3.75e-06		Glyma11g08120	Glyma06g04130	0.9737	5.34e-05
Glyma02g46220	Glyma07g35860	0.9892	3.75e-06		Glyma11g08120	Glyma03g41330	0.9737	5.34e-05
Glyma02g46220	Glyma06g17590	0.9892	3.75e-06		Glyma11g08120	Glyma03g37970	0.9737	5.34e-05
Glyma02g46220	Glyma06g04130	0.9892	3.75e-06		Glyma11g08120	Glyma03g24460	0.9737	5.34e-05
Glyma02g46220	Glyma03g41330	0.9892	3.75e-06		Glyma11g08120	Glyma03g24320	0.9739	5.18e-05
Glyma02g46220	Glyma03g37970	0.9892	3.75e-06		Glyma11g08120	Glyma03g22860	0.9737	5.34e-05
Glyma02g46220	Glyma03g24460	0.9892	3.75e-06		Glyma12g00700	Glyma20g00740	0.9807	2.11e-05
Glyma02g46220	Glyma03g24320	0.9985	1.02e-08		Glyma12g00700	Glyma14g27990	0.9685	9.03e-05
Glyma02g46220	Glyma03g22860	0.9892	3.75e-06		Glyma12g00700	Glyma13g16790	0.9707	7.32e-05
Glyma02g46220	Glyma02g41660	0.9764	3.85e-05		Glyma12g00700	Glyma08g00900	0.9748	4.71e-05
Glyma02g46220	Glyma01g20720	0.9923	1.37e-06		Glyma12g00700	Glyma05g33310	0.9769	3.61e-05
Glyma02g47500	Glyma20g36350	0.9701	7.79e-05		Glyma12g13070	Glyma20g00740	0.9714	6.79e-05
Glyma02g47500	Glyma17g14130	0.9694	8.28e-05		Glyma12g13070	Glyma13g16790	0.9699	7.94e-05
Glyma02g47500	Glyma14g38580	0.9717	6.6e-05		Glyma12g13070	Glyma08g00900	0.9677	9.75e-05
Glyma02g47500	Glyma08g01890	0.9683	9.2e-05		Glyma12g32910	Glyma18g09550	0.9989	4.26e-09
Glyma02g47500	Glyma05g24730	0.9688	8.83e-05		Glyma12g32910	Glyma14g03660	0.9826	1.56e-05
Glyma02g47500	Glyma05g03580	0.9751	4.54e-05		Glyma12g32910	Glyma20g28490	0.9989	4.26e-09
Glyma02g47500	Glyma01g32750	0.9751	4.52e-05		Glyma12g32910	Glyma20g08010	0.9989	4.26e-09
Glyma03g03400	Glyma20g28490	1	0		Glyma12g32910	Glyma18g48630	0.9989	4.26e-09
Glyma03g03400	Glyma20g08010	1	0		Glyma12g32910	Glyma18g12750	0.9989	4.26e-09
Glyma03g03400	Glyma18g48630	1	0		Glyma12g32910	Glyma17g36250	0.9989	4.26e-09
Glyma03g03400	Glyma18g12750	1	0		Glyma12g32910	Glyma13g34660	0.9811	2.01e-05
Glyma03g03400	Glyma18g09550	1	0		Glyma12g32910	Glyma13g20750	0.9989	4.26e-09
Glyma03g03400	Glyma17g36250	1	0		Glyma12g32910	Glyma11g09710	0.9989	4.26e-09
Glyma03g03400	Glyma14g03660	0.9792	2.63e-05		Glyma12g32910	Glyma10g44500	0.992	1.51e-06
Glyma03g03400	Glyma13g34660	0.9852	9.65e-06		Glyma12g32910	Glyma10g06550	0.9989	4.26e-09
Glyma03g03400	Glyma13g20750	1	0		Glyma12g32910	Glyma09g37840	0.9989	4.26e-09
Glyma03g03400	Glyma11g09710	1	0		Glyma12g32910	Glyma08g42210	0.9989	4.26e-09
Glyma03g03400	Glyma10g44500	0.9926	1.21e-06		Glyma12g32910	Glyma08g20200	0.9989	4.26e-09
Glyma03g03400	Glyma10g06550	1	0		Glyma12g32910	Glyma07g35860	0.9989	4.26e-09
Glyma03g03400	Glyma09g37840	1	0		Glyma12g32910	Glyma06g17590	0.9989	4.26e-09
Glyma03g03400	Glyma08g42210	1	0		Glyma12g32910	Glyma06g04130	0.9989	4.26e-09
Glyma03g03400	Glyma08g20200	1	0		Glyma12g32910	Glyma03g41330	0.9989	4.26e-09
Glyma03g03400	Glyma07g35860	1	0		Glyma12g32910	Glyma03g37970	0.9989	4.26e-09
Glyma03g03400	Glyma06g17590	1	0		Glyma12g32910	Glyma03g24460	0.9989	4.26e-09
Glyma03g03400	Glyma06g04130	1	0		Glyma12g32910	Glyma03g24320	0.9837	1.29e-05
Glyma03g03400	Glyma03g41330	1	0		Glyma12g32910	Glyma03g22860	0.9989	4.26e-09
Glyma03g03400	Glyma03g37970	1	0		Glyma12g32910	Glyma02g41660	0.9884	4.67e-06
Glyma03g03400	Glyma03g24460	1	0		Glyma12g32910	Glyma01g20720	0.971	7.06e-05
Glyma03g03400	Glyma03g24320	0.9819	1.75e-05		Glyma12g33880	Glyma19g07410	0.9728	5.88e-05
Glyma03g03400	Glyma03g22860	1	0		Glyma12g33880	Glyma16g18700	0.9784	2.95e-05
Glyma03g03400	Glyma02g41660	0.9801	2.33e-05		Glyma12g33880	Glyma13g42310	0.9956	2.57e-07
Glyma03g03400	Glyma01g20720	0.9675	9.96e-05		Glyma12g33880	Glyma13g07990	0.9926	1.21e-06
Glyma03g03460	Glyma20g28490	1	0		Glyma12g33880	Glyma11g19570	0.9951	3.66e-07
Glyma03g03460	Glyma20g08010	1	0		Glyma12g33880	Glyma09g07520	0.9696	8.19e-05
Glyma03g03460	Glyma18g48630	1	0		Glyma12g33880	Glyma08g36180	0.9812	1.97e-05
Glyma03g03460	Glyma18g12750	1	0		Glyma12g33880	Glyma08g07550	0.996	1.95e-07
Glyma03g03460	Glyma18g09550	1	0		Glyma12g34020	Glyma20g28490	1	0
Glyma03g03460	Glyma17g36250	1	0		Glyma12g34020	Glyma20g08010	1	0
Glyma03g03460	Glyma14g03660	0.9792	2.63e-05		Glyma12g34020	Glyma18g48630	1	0
Glyma03g03460	Glyma13g34660	0.9852	9.65e-06		Glyma12g34020	Glyma18g12750	1	0
Glyma03g03460	Glyma13g20750	1	0		Glyma12g34020	Glyma18g09550	1	0
Glyma03g03460	Glyma11g09710	1	0		Glyma12g34020	Glyma17g36250	1	0
Glyma03g03460	Glyma10g44500	0.9926	1.21e-06		Glyma12g34020	Glyma14g03660	0.9792	2.63e-05
Glyma03g03460	Glyma10g06550	1	0		Glyma12g34020	Glyma13g34660	0.9852	9.65e-06
Glyma03g03460	Glyma09g37840	1	0		Glyma12g34020	Glyma13g20750	1	0
Glyma03g03460	Glyma08g42210	1	0		Glyma12g34020	Glyma11g09710	1	0
Glyma03g03460	Glyma08g20200	1	0		Glyma12g34020	Glyma10g44500	0.9926	1.21e-06
Glyma03g03460	Glyma07g35860	1	0		Glyma12g34020	Glyma10g06550	1	0
Glyma03g03460	Glyma06g17590	1	0		Glyma12g34020	Glyma09g37840	1	0
Glyma03g03460	Glyma06g04130	1	0		Glyma12g34020	Glyma08g42210	1	0
Glyma03g03460	Glyma03g41330	1	0		Glyma12g34020	Glyma08g20200	1	0
Glyma03g03460	Glyma03g37970	1	0		Glyma12g34020	Glyma07g35860	1	0
Glyma03g03460	Glyma03g24460	1	0		Glyma12g34020	Glyma06g17590	1	0
Glyma03g03460	Glyma03g24320	0.9819	1.75e-05		Glyma12g34020	Glyma06g04130	1	0
Glyma03g03460	Glyma03g22860	1	0		Glyma12g34020	Glyma03g41330	1	0
Glyma03g03460	Glyma02g41660	0.9801	2.33e-05		Glyma12g34020	Glyma03g37970	1	0
Glyma03g03460	Glyma01g20720	0.9675	9.96e-05		Glyma12g34020	Glyma03g24460	1	0
Glyma03g05880	Glyma20g28490	1	0		Glyma12g34020	Glyma03g24320	0.9819	1.75e-05
Glyma03g05880	Glyma20g08010	1	0		Glyma12g34020	Glyma03g22860	1	0
Glyma03g05880	Glyma18g48630	1	0		Glyma12g34020	Glyma02g41660	0.9801	2.33e-05
Glyma03g05880	Glyma18g12750	1	0		Glyma12g34020	Glyma01g20720	0.9675	9.96e-05
Glyma03g05880	Glyma18g09550	1	0		Glyma13g27680	Glyma19g37760	0.9694	8.31e-05
Glyma03g05880	Glyma17g36250	1	0		Glyma13g27680	Glyma19g03530	0.9918	1.68e-06
Glyma03g05880	Glyma14g03660	0.9792	2.63e-05		Glyma13g27680	Glyma16g18700	0.9724	6.12e-05
Glyma03g05880	Glyma13g34660	0.9852	9.65e-06		Glyma13g27680	Glyma13g42320	0.9957	2.42e-07
Glyma03g05880	Glyma13g20750	1	0		Glyma13g27680	Glyma11g10640	0.9925	1.27e-06
Glyma03g05880	Glyma11g09710	1	0		Glyma13g27680	Glyma09g07520	0.9845	1.1e-05
Glyma03g05880	Glyma10g44500	0.9926	1.21e-06		Glyma13g27680	Glyma08g20330	0.9746	4.81e-05
Glyma03g05880	Glyma10g06550	1	0		Glyma13g27680	Glyma08g01390	0.9889	4.04e-06
Glyma03g05880	Glyma09g37840	1	0		Glyma13g27680	Glyma07g32850	0.9716	6.68e-05
Glyma03g05880	Glyma08g42210	1	0		Glyma13g27680	Glyma06g08290	0.9847	1.07e-05
Glyma03g05880	Glyma08g20200	1	0		Glyma13g27680	Glyma04g08220	0.9985	1e-08
Glyma03g05880	Glyma07g35860	1	0		Glyma13g27680	Glyma03g35030	0.9881	5.08e-06
Glyma03g05880	Glyma06g17590	1	0		Glyma13g29070	Glyma20g32390	0.9779	3.18e-05
Glyma03g05880	Glyma06g04130	1	0		Glyma13g29070	Glyma19g45280	0.9827	1.53e-05
Glyma03g05880	Glyma03g41330	1	0		Glyma13g29070	Glyma18g51100	0.9694	8.35e-05
Glyma03g05880	Glyma03g37970	1	0		Glyma13g29070	Glyma17g13120	0.9838	1.26e-05
Glyma03g05880	Glyma03g24460	1	0		Glyma13g29070	Glyma13g31280	0.9966	1.2e-07
Glyma03g05880	Glyma03g24320	0.9819	1.75e-05		Glyma13g29070	Glyma13g01080	-0.9747	4.76e-05
Glyma03g05880	Glyma03g22860	1	0		Glyma13g29070	Glyma10g35170	0.9699	7.91e-05
Glyma03g05880	Glyma02g41660	0.9801	2.33e-05		Glyma13g29070	Glyma08g28030	0.976	4.04e-05
Glyma03g05880	Glyma01g20720	0.9675	9.96e-05		Glyma13g29070	Glyma07g01860	0.9757	4.22e-05
Glyma03g08860	Glyma18g41820	-0.9962	1.7e-07		Glyma13g29070	Glyma06g04230	0.9881	4.98e-06
Glyma03g08860	Glyma08g47240	0.9716	6.66e-05		Glyma13g39340	Glyma08g36180	0.9843	1.14e-05
Glyma03g33150	Glyma19g37760	0.9888	4.15e-06		Glyma13g39340	Glyma16g18700	0.9785	2.93e-05
Glyma03g33150	Glyma13g42320	0.9688	8.8e-05		Glyma13g39340	Glyma19g07410	0.9725	6.08e-05
Glyma03g33150	Glyma04g08220	0.9689	8.72e-05		Glyma13g39340	Glyma13g42310	0.9982	1.65e-08
Glyma03g33150	Glyma02g10360	0.9719	6.43e-05		Glyma13g39340	Glyma13g07990	0.9922	1.41e-06
Glyma03g33660	Glyma10g03230	0.9864	7.53e-06		Glyma13g39340	Glyma11g19570	0.9912	2.04e-06
Glyma03g33660	Glyma17g14810	0.9954	3.03e-07		Glyma13g39340	Glyma09g07520	0.9684	9.18e-05
Glyma03g33660	Glyma14g38580	0.9724	6.14e-05		Glyma13g39340	Glyma08g07550	0.9953	3.23e-07
Glyma03g33660	Glyma08g07890	0.9675	9.92e-05		Glyma13g39340	Glyma06g16010	0.9689	8.71e-05
Glyma03g33660	Glyma05g24730	0.9803	2.25e-05		Glyma13g39340	Glyma04g38970	0.9694	8.31e-05
Glyma03g33660	Glyma02g40290	0.984	1.21e-05		Glyma14g01260	Glyma09g06100	0.9719	6.43e-05
Glyma03g33660	Glyma02g09780	0.9749	4.62e-05		Glyma14g01260	Glyma09g06130	0.9734	5.48e-05
Glyma03g36250	Glyma13g07890	0.9823	1.64e-05		Glyma14g01260	Glyma19g00710	0.9758	4.18e-05
Glyma03g36250	Glyma10g33310	0.9841	1.18e-05		Glyma14g01260	Glyma17g14130	0.9712	6.93e-05
Glyma03g36250	Glyma05g36910	0.9748	4.66e-05		Glyma14g01260	Glyma05g24730	0.973	5.75e-05
Glyma04g02660	Glyma18g09550	0.9896	3.33e-06		Glyma14g01260	Glyma05g03580	0.9707	7.29e-05
Glyma04g02660	Glyma14g03660	0.9942	5.81e-07		Glyma14g01260	Glyma02g37870	0.9694	8.31e-05
Glyma04g02660	Glyma20g28490	0.9896	3.33e-06		Glyma14g01260	Glyma01g32750	0.9904	2.69e-06
Glyma04g02660	Glyma20g08010	0.9896	3.33e-06		Glyma14g02510	Glyma18g09550	0.9941	6.06e-07
Glyma04g02660	Glyma18g48630	0.9896	3.33e-06		Glyma14g02510	Glyma14g03660	0.9916	1.79e-06
Glyma04g02660	Glyma18g12750	0.9896	3.33e-06		Glyma14g02510	Glyma20g28490	0.9941	6.06e-07
Glyma04g02660	Glyma17g36250	0.9896	3.33e-06		Glyma14g02510	Glyma20g08010	0.9941	6.06e-07
Glyma04g02660	Glyma13g20750	0.9896	3.33e-06		Glyma14g02510	Glyma18g48630	0.9941	6.06e-07
Glyma04g02660	Glyma11g09710	0.9896	3.33e-06		Glyma14g02510	Glyma18g12750	0.9941	6.06e-07
Glyma04g02660	Glyma10g44500	0.9741	5.06e-05		Glyma14g02510	Glyma17g36250	0.9941	6.06e-07
Glyma04g02660	Glyma10g06550	0.9896	3.33e-06		Glyma14g02510	Glyma15g05800	0.9674	9.99e-05
Glyma04g02660	Glyma09g37840	0.9896	3.33e-06		Glyma14g02510	Glyma13g34660	0.9692	8.5e-05
Glyma04g02660	Glyma08g42210	0.9896	3.33e-06		Glyma14g02510	Glyma13g20750	0.9941	6.06e-07
Glyma04g02660	Glyma08g20200	0.9896	3.33e-06		Glyma14g02510	Glyma11g09710	0.9941	6.06e-07
Glyma04g02660	Glyma07g35860	0.9896	3.33e-06		Glyma14g02510	Glyma10g44500	0.9854	9.26e-06
Glyma04g02660	Glyma06g17590	0.9896	3.33e-06		Glyma14g02510	Glyma10g06550	0.9941	6.06e-07
Glyma04g02660	Glyma06g04130	0.9896	3.33e-06		Glyma14g02510	Glyma09g37840	0.9941	6.06e-07
Glyma04g02660	Glyma03g41330	0.9896	3.33e-06		Glyma14g02510	Glyma08g42210	0.9941	6.06e-07
Glyma04g02660	Glyma03g37970	0.9896	3.33e-06		Glyma14g02510	Glyma08g20200	0.9941	6.06e-07
Glyma04g02660	Glyma03g24460	0.9896	3.33e-06		Glyma14g02510	Glyma07g35860	0.9941	6.06e-07
Glyma04g02660	Glyma03g24320	0.9898	3.15e-06		Glyma14g02510	Glyma06g17590	0.9941	6.06e-07
Glyma04g02660	Glyma03g22860	0.9896	3.33e-06		Glyma14g02510	Glyma06g04130	0.9941	6.06e-07
Glyma04g02660	Glyma02g41660	0.9753	4.43e-05		Glyma14g02510	Glyma03g41330	0.9941	6.06e-07
Glyma04g02660	Glyma01g20720	0.9771	3.53e-05		Glyma14g02510	Glyma03g37970	0.9941	6.06e-07
Glyma04g06230	Glyma19g30600	0.9819	1.75e-05		Glyma14g02510	Glyma03g24460	0.9941	6.06e-07
Glyma04g06230	Glyma15g05800	0.9894	3.58e-06		Glyma14g02510	Glyma03g24320	0.9958	2.17e-07
Glyma04g06230	Glyma09g06130	0.9696	8.12e-05		Glyma14g02510	Glyma03g22860	0.9941	6.06e-07
Glyma04g06230	Glyma09g06100	0.9701	7.79e-05		Glyma14g02510	Glyma02g41660	0.9829	1.47e-05
Glyma04g06230	Glyma04g14650	0.973	5.77e-05		Glyma14g02510	Glyma01g20720	0.9887	4.35e-06
Glyma04g06230	Glyma02g37870	0.9706	7.39e-05		Glyma14g03130	Glyma19g07410	0.9842	1.18e-05
Glyma04g06230	Glyma01g32750	0.9798	2.44e-05		Glyma14g03130	Glyma13g42310	0.9851	9.92e-06
Glyma04g06230	Glyma01g20720	0.9709	7.16e-05		Glyma14g03130	Glyma13g07990	0.9686	8.99e-05
Glyma04g40630	Glyma19g37760	0.9718	6.52e-05		Glyma14g03130	Glyma11g19570	0.9676	9.83e-05
Glyma04g40630	Glyma08g46360	0.9733	5.58e-05		Glyma14g03130	Glyma08g07550	0.9777	3.26e-05
Glyma04g40630	Glyma02g15690	-0.9819	1.76e-05		Glyma14g03130	Glyma06g16010	0.992	1.52e-06
Glyma05g06410	Glyma19g07410	0.9744	4.89e-05		Glyma14g03130	Glyma05g24070	0.9742	5.03e-05
Glyma05g06410	Glyma13g07890	0.9691	8.54e-05		Glyma14g03130	Glyma04g38970	0.9791	2.68e-05
Glyma05g06410	Glyma06g16010	0.9982	1.68e-08		Glyma14g08970	Glyma20g36090	-0.9912	2.04e-06
Glyma05g06410	Glyma04g38970	0.9874	5.96e-06		Glyma14g08970	Glyma17g30970	0.9753	4.4e-05
Glyma05g23620	Glyma13g06080	0.9707	7.32e-05		Glyma14g08970	Glyma17g14810	0.9752	4.47e-05
Glyma05g23620	Glyma20g02570	-0.9871	6.36e-06		Glyma14g08970	Glyma14g38580	0.9807	2.13e-05
Glyma05g23620	Glyma01g41630	-0.9678	9.65e-05		Glyma14g08970	Glyma11g01240	0.9709	7.17e-05
Glyma05g29170	Glyma13g07890	0.989	4.03e-06		Glyma14g08970	Glyma08g07890	0.9926	1.21e-06
Glyma05g29170	Glyma10g33310	0.9729	5.8e-05		Glyma14g08970	Glyma08g01890	0.9769	3.62e-05
Glyma05g29170	Glyma06g16010	0.9887	4.35e-06		Glyma14g08970	Glyma05g37700	0.9797	2.48e-05
Glyma05g36680	Glyma19g03530	0.9808	2.08e-05		Glyma14g08970	Glyma05g24730	0.98	2.35e-05
Glyma05g36680	Glyma13g06080	0.9856	8.91e-06		Glyma14g08970	Glyma05g03580	0.9792	2.65e-05
Glyma05g36680	Glyma02g10360	0.9712	6.92e-05		Glyma14g08970	Glyma02g40290	0.9866	7.15e-06
Glyma05g37050	Glyma17g05000	0.9743	4.94e-05		Glyma14g08970	Glyma02g09780	0.9776	3.31e-05
Glyma05g37050	Glyma08g46360	0.9752	4.48e-05		Glyma14g22970	Glyma20g00740	0.9842	1.17e-05
Glyma05g37050	Glyma06g13630	-0.9884	4.69e-06		Glyma14g22970	Glyma08g00900	0.9715	6.77e-05
Glyma06g02690	Glyma20g36350	0.9795	2.52e-05		Glyma14g22970	Glyma05g33310	0.9747	4.74e-05
Glyma06g02690	Glyma19g00710	0.9696	8.14e-05		Glyma14g22970	Glyma03g22610	0.9737	5.32e-05
Glyma06g02690	Glyma17g14810	0.9768	3.69e-05		Glyma14g33680	Glyma13g07890	0.992	1.53e-06
Glyma06g02690	Glyma17g14130	0.9814	1.89e-05		Glyma14g33680	Glyma10g33310	0.978	3.13e-05
Glyma06g02690	Glyma14g38580	0.985	9.94e-06		Glyma14g33680	Glyma06g16010	0.9819	1.74e-05
Glyma06g02690	Glyma08g01890	0.9923	1.35e-06		Glyma14g33680	Glyma05g36910	0.9753	4.43e-05
Glyma06g02690	Glyma05g37700	0.9726	5.97e-05		Glyma14g40110	Glyma17g30970	0.9785	2.94e-05
Glyma06g02690	Glyma05g24730	0.9799	2.4e-05		Glyma14g40110	Glyma05g37700	0.9823	1.64e-05
Glyma06g02690	Glyma05g03580	0.9912	2.07e-06		Glyma14g40400	Glyma06g07240	0.9739	5.17e-05
Glyma06g02690	Glyma02g09780	0.9684	9.12e-05		Glyma14g40400	Glyma20g38470	0.9705	7.45e-05
Glyma06g02690	Glyma01g44270	0.9693	8.36e-05		Glyma14g40400	Glyma19g26660	0.9864	7.52e-06
Glyma06g02690	Glyma01g32750	0.9686	8.94e-05		Glyma15g08960	Glyma18g42300	0.9699	7.95e-05
Glyma06g06270	Glyma20g25640	0.9749	4.61e-05		Glyma15g08960	Glyma09g31260	0.9686	8.96e-05
Glyma06g06270	Glyma02g08600	-0.9696	8.19e-05		Glyma15g08960	Glyma05g36910	0.9829	1.49e-05
Glyma06g10110	Glyma18g09550	1	0		Glyma15g09980	Glyma19g45280	0.9757	4.2e-05
Glyma06g10110	Glyma14g03660	0.9792	2.63e-05		Glyma15g09980	Glyma18g51100	0.9823	1.64e-05
Glyma06g10110	Glyma20g28490	1	0		Glyma15g09980	Glyma13g31280	0.9837	1.28e-05
Glyma06g10110	Glyma20g08010	1	0		Glyma15g09980	Glyma06g20800	0.9702	7.67e-05
Glyma06g10110	Glyma18g48630	1	0		Glyma15g09980	Glyma06g04230	0.9799	2.4e-05
Glyma06g10110	Glyma18g12750	1	0		Glyma15g11270	Glyma20g33850	0.9725	6.07e-05
Glyma06g10110	Glyma17g36250	1	0		Glyma15g11270	Glyma19g03530	0.9738	5.23e-05
Glyma06g10110	Glyma13g34660	0.9852	9.65e-06		Glyma15g11270	Glyma18g05840	0.9759	4.09e-05
Glyma06g10110	Glyma13g20750	1	0		Glyma15g11270	Glyma15g03030	0.9684	9.16e-05
Glyma06g10110	Glyma11g09710	1	0		Glyma15g11270	Glyma13g42320	0.9786	2.88e-05
Glyma06g10110	Glyma10g44500	0.9926	1.21e-06		Glyma15g11270	Glyma11g10640	0.9982	1.83e-08
Glyma06g10110	Glyma10g06550	1	0		Glyma15g11270	Glyma08g20330	0.984	1.22e-05
Glyma06g10110	Glyma09g37840	1	0		Glyma15g11270	Glyma08g07530	0.9812	1.97e-05
Glyma06g10110	Glyma08g42210	1	0		Glyma15g11270	Glyma08g01390	0.9882	4.85e-06
Glyma06g10110	Glyma08g20200	1	0		Glyma15g11270	Glyma07g32850	0.9726	6.02e-05
Glyma06g10110	Glyma07g35860	1	0		Glyma15g11270	Glyma06g08290	0.9975	4.67e-08
Glyma06g10110	Glyma06g17590	1	0		Glyma15g11270	Glyma04g08220	0.9947	4.61e-07
Glyma06g10110	Glyma06g04130	1	0		Glyma15g11270	Glyma03g35030	0.9964	1.37e-07
Glyma06g10110	Glyma03g41330	1	0		Glyma15g15360	Glyma09g06100	0.9804	2.22e-05
Glyma06g10110	Glyma03g37970	1	0		Glyma15g15360	Glyma09g06130	0.9825	1.58e-05
Glyma06g10110	Glyma03g24460	1	0		Glyma15g15360	Glyma19g00710	0.9993	8.72e-10
Glyma06g10110	Glyma03g24320	0.9819	1.75e-05		Glyma15g15360	Glyma17g14130	0.9981	2.04e-08
Glyma06g10110	Glyma03g22860	1	0		Glyma15g15360	Glyma14g38580	0.9712	6.98e-05
Glyma06g10110	Glyma02g41660	0.9801	2.33e-05		Glyma15g15360	Glyma08g01890	0.9718	6.51e-05
Glyma06g10110	Glyma01g20720	0.9675	9.96e-05		Glyma15g15360	Glyma05g37700	0.9675	9.92e-05
Glyma06g14160	Glyma19g07410	0.9766	3.74e-05		Glyma15g15360	Glyma05g24730	0.9799	2.4e-05
Glyma06g14160	Glyma05g24070	0.9822	1.66e-05		Glyma15g15360	Glyma05g03580	0.9925	1.27e-06
Glyma06g22240	Glyma13g42310	0.9675	9.93e-05		Glyma15g15360	Glyma03g27740	0.9771	3.51e-05
Glyma06g22240	Glyma08g07550	0.969	8.67e-05		Glyma15g15360	Glyma02g37870	0.9917	1.7e-06
Glyma06g40980	Glyma18g02110	0.9708	7.24e-05		Glyma15g15360	Glyma01g32750	0.9936	7.88e-07
Glyma06g40980	Glyma17g35800	0.9785	2.94e-05		Glyma15g15990	Glyma09g06100	0.9961	1.75e-07
Glyma06g47690	Glyma20g28490	1	0		Glyma15g15990	Glyma09g06130	0.9969	8.83e-08
Glyma06g47690	Glyma20g08010	1	0		Glyma15g15990	Glyma19g00710	0.9869	6.63e-06
Glyma06g47690	Glyma18g48630	1	0		Glyma15g15990	Glyma17g14130	0.9807	2.12e-05
Glyma06g47690	Glyma18g12750	1	0		Glyma15g15990	Glyma02g37870	0.9923	1.4e-06
Glyma06g47690	Glyma18g09550	1	0		Glyma15g15990	Glyma01g32750	0.9844	1.12e-05
Glyma06g47690	Glyma17g36250	1	0		Glyma15g17310	Glyma19g37760	0.9724	6.11e-05
Glyma06g47690	Glyma14g03660	0.9792	2.63e-05		Glyma15g17310	Glyma19g03530	0.983	1.46e-05
Glyma06g47690	Glyma13g34660	0.9852	9.65e-06		Glyma15g17310	Glyma16g18700	0.9987	6.97e-09
Glyma06g47690	Glyma13g20750	1	0		Glyma15g17310	Glyma13g42320	0.9908	2.31e-06
Glyma06g47690	Glyma11g09710	1	0		Glyma15g17310	Glyma13g42310	0.9838	1.26e-05
Glyma06g47690	Glyma10g44500	0.9926	1.21e-06		Glyma15g17310	Glyma13g07990	0.9949	4.02e-07
Glyma06g47690	Glyma10g06550	1	0		Glyma15g17310	Glyma13g06080	0.9684	9.16e-05
Glyma06g47690	Glyma09g37840	1	0		Glyma15g17310	Glyma11g19570	0.991	2.17e-06
Glyma06g47690	Glyma08g42210	1	0		Glyma15g17310	Glyma09g07520	0.9987	7.29e-09
Glyma06g47690	Glyma08g20200	1	0		Glyma15g17310	Glyma08g36180	0.9937	7.52e-07
Glyma06g47690	Glyma07g35860	1	0		Glyma15g17310	Glyma08g07550	0.9889	4.11e-06
Glyma06g47690	Glyma06g17590	1	0		Glyma15g17310	Glyma04g08220	0.9704	7.51e-05
Glyma06g47690	Glyma06g04130	1	0		Glyma15g18380	Glyma19g07410	0.9791	2.69e-05
Glyma06g47690	Glyma03g41330	1	0		Glyma15g18380	Glyma13g07890	0.9799	2.4e-05
Glyma06g47690	Glyma03g37970	1	0		Glyma15g18380	Glyma06g16010	0.995	3.75e-07
Glyma06g47690	Glyma03g24460	1	0		Glyma15g18380	Glyma05g24070	0.974	5.15e-05
Glyma06g47690	Glyma03g24320	0.9819	1.75e-05		Glyma17g06290	Glyma08g20230	0.9792	2.66e-05
Glyma06g47690	Glyma03g22860	1	0		Glyma17g06290	Glyma06g20800	0.9675	9.97e-05
Glyma06g47690	Glyma02g41660	0.9801	2.33e-05		Glyma17g06290	Glyma05g07880	0.9922	1.41e-06
Glyma06g47690	Glyma01g20720	0.9675	9.96e-05		Glyma17g09260	Glyma13g07990	0.9708	7.23e-05
Glyma07g05970	Glyma08g10930	0.9815	1.86e-05		Glyma17g09260	Glyma08g07550	0.9728	5.88e-05
Glyma07g05970	Glyma13g06080	0.9957	2.4e-07		Glyma17g09640	Glyma18g09550	1	0
Glyma07g05970	Glyma19g03530	0.9812	1.95e-05		Glyma17g09640	Glyma14g03660	0.9792	2.63e-05
Glyma07g05970	Glyma19g37760	0.9767	3.7e-05		Glyma17g09640	Glyma20g28490	1	0
Glyma07g05970	Glyma18g52560	0.9758	4.14e-05		Glyma17g09640	Glyma20g08010	1	0
Glyma07g05970	Glyma02g10360	0.979	2.72e-05		Glyma17g09640	Glyma18g48630	1	0
Glyma07g12460	Glyma20g28490	1	0		Glyma17g09640	Glyma18g12750	1	0
Glyma07g12460	Glyma20g08010	1	0		Glyma17g09640	Glyma17g36250	1	0
Glyma07g12460	Glyma18g48630	1	0		Glyma17g09640	Glyma13g34660	0.9852	9.65e-06
Glyma07g12460	Glyma18g12750	1	0		Glyma17g09640	Glyma13g20750	1	0
Glyma07g12460	Glyma18g09550	1	0		Glyma17g09640	Glyma11g09710	1	0
Glyma07g12460	Glyma17g36250	1	0		Glyma17g09640	Glyma10g44500	0.9926	1.21e-06
Glyma07g12460	Glyma14g03660	0.9792	2.63e-05		Glyma17g09640	Glyma10g06550	1	0
Glyma07g12460	Glyma13g34660	0.9852	9.65e-06		Glyma17g09640	Glyma09g37840	1	0
Glyma07g12460	Glyma13g20750	1	0		Glyma17g09640	Glyma08g42210	1	0
Glyma07g12460	Glyma11g09710	1	0		Glyma17g09640	Glyma08g20200	1	0
Glyma07g12460	Glyma10g44500	0.9926	1.21e-06		Glyma17g09640	Glyma07g35860	1	0
Glyma07g12460	Glyma10g06550	1	0		Glyma17g09640	Glyma06g17590	1	0
Glyma07g12460	Glyma09g37840	1	0		Glyma17g09640	Glyma06g04130	1	0
Glyma07g12460	Glyma08g42210	1	0		Glyma17g09640	Glyma03g41330	1	0
Glyma07g12460	Glyma08g20200	1	0		Glyma17g09640	Glyma03g37970	1	0
Glyma07g12460	Glyma07g35860	1	0		Glyma17g09640	Glyma03g24460	1	0
Glyma07g12460	Glyma06g17590	1	0		Glyma17g09640	Glyma03g24320	0.9819	1.75e-05
Glyma07g12460	Glyma06g04130	1	0		Glyma17g09640	Glyma03g22860	1	0
Glyma07g12460	Glyma03g41330	1	0		Glyma17g09640	Glyma02g41660	0.9801	2.33e-05
Glyma07g12460	Glyma03g37970	1	0		Glyma17g09640	Glyma01g20720	0.9675	9.96e-05
Glyma07g12460	Glyma03g24460	1	0		Glyma17g12200	Glyma09g28870	-0.9791	2.68e-05
Glyma07g12460	Glyma03g24320	0.9819	1.75e-05		Glyma17g12200	Glyma04g03590	-0.9704	7.5e-05
Glyma07g12460	Glyma03g22860	1	0		Glyma17g16690	Glyma13g06080	0.9819	1.76e-05
Glyma07g12460	Glyma02g41660	0.9801	2.33e-05		Glyma17g16690	Glyma20g02570	-0.9819	1.75e-05
Glyma07g12460	Glyma01g20720	0.9675	9.96e-05		Glyma17g36200	Glyma20g36350	0.9784	2.98e-05
Glyma07g38830	Glyma19g07410	0.9679	9.56e-05		Glyma17g36200	Glyma19g00710	0.9674	9.98e-05
Glyma07g38830	Glyma13g07890	0.9721	6.34e-05		Glyma17g36200	Glyma17g14810	0.9892	3.8e-06
Glyma07g38830	Glyma06g16010	0.9699	7.92e-05		Glyma17g36200	Glyma17g14130	0.9752	4.49e-05
Glyma07g38830	Glyma05g36910	0.9698	7.96e-05		Glyma17g36200	Glyma14g38580	0.9929	1.1e-06
Glyma07g38830	Glyma05g24070	0.9767	3.69e-05		Glyma17g36200	Glyma08g07890	0.976	4.03e-05
Glyma08g02510	Glyma18g42280	0.982	1.71e-05		Glyma17g36200	Glyma08g01890	0.983	1.45e-05
Glyma08g02510	Glyma18g42300	0.9701	7.77e-05		Glyma17g36200	Glyma05g24730	0.99	3.02e-06
Glyma08g16880	Glyma11g09560	-0.9746	4.81e-05		Glyma17g36200	Glyma05g03580	0.9887	4.3e-06
Glyma08g16880	Glyma09g02990	0.9687	8.86e-05		Glyma17g36200	Glyma02g40290	0.9811	2.01e-05
Glyma08g39290	Glyma18g09550	1	0		Glyma17g36200	Glyma02g09780	0.9792	2.64e-05
Glyma08g39290	Glyma14g03660	0.9792	2.63e-05		Glyma17g36200	Glyma01g32750	0.9705	7.44e-05
Glyma08g39290	Glyma20g28490	1	0		Glyma17g37750	Glyma18g09550	0.9825	1.59e-05
Glyma08g39290	Glyma20g08010	1	0		Glyma17g37750	Glyma14g03660	0.9924	1.32e-06
Glyma08g39290	Glyma18g48630	1	0		Glyma17g37750	Glyma20g28490	0.9825	1.59e-05
Glyma08g39290	Glyma18g12750	1	0		Glyma17g37750	Glyma20g08010	0.9825	1.59e-05
Glyma08g39290	Glyma17g36250	1	0		Glyma17g37750	Glyma18g48630	0.9825	1.59e-05
Glyma08g39290	Glyma13g34660	0.9852	9.65e-06		Glyma17g37750	Glyma18g12750	0.9825	1.59e-05
Glyma08g39290	Glyma13g20750	1	0		Glyma17g37750	Glyma17g36250	0.9825	1.59e-05
Glyma08g39290	Glyma11g09710	1	0		Glyma17g37750	Glyma17g35990	0.9751	4.49e-05
Glyma08g39290	Glyma10g44500	0.9926	1.21e-06		Glyma17g37750	Glyma13g20750	0.9825	1.59e-05
Glyma08g39290	Glyma10g06550	1	0		Glyma17g37750	Glyma11g09710	0.9825	1.59e-05
Glyma08g39290	Glyma09g37840	1	0		Glyma17g37750	Glyma10g06550	0.9825	1.59e-05
Glyma08g39290	Glyma08g42210	1	0		Glyma17g37750	Glyma09g37840	0.9825	1.59e-05
Glyma08g39290	Glyma08g20200	1	0		Glyma17g37750	Glyma08g42210	0.9825	1.59e-05
Glyma08g39290	Glyma07g35860	1	0		Glyma17g37750	Glyma08g20200	0.9825	1.59e-05
Glyma08g39290	Glyma06g17590	1	0		Glyma17g37750	Glyma07g35860	0.9825	1.59e-05
Glyma08g39290	Glyma06g04130	1	0		Glyma17g37750	Glyma07g16770	0.9709	7.13e-05
Glyma08g39290	Glyma03g41330	1	0		Glyma17g37750	Glyma06g17590	0.9825	1.59e-05
Glyma08g39290	Glyma03g37970	1	0		Glyma17g37750	Glyma06g04130	0.9825	1.59e-05
Glyma08g39290	Glyma03g24460	1	0		Glyma17g37750	Glyma03g41330	0.9825	1.59e-05
Glyma08g39290	Glyma03g24320	0.9819	1.75e-05		Glyma17g37750	Glyma03g37970	0.9825	1.59e-05
Glyma08g39290	Glyma03g22860	1	0		Glyma17g37750	Glyma03g24460	0.9825	1.59e-05
Glyma08g39290	Glyma02g41660	0.9801	2.33e-05		Glyma17g37750	Glyma03g24320	0.9835	1.34e-05
Glyma08g39290	Glyma01g20720	0.9675	9.96e-05		Glyma17g37750	Glyma03g22860	0.9825	1.59e-05
Glyma08g45410	Glyma19g00710	0.9774	3.37e-05		Glyma17g37750	Glyma02g41660	0.9746	4.81e-05
Glyma08g45410	Glyma17g14130	0.9682	9.34e-05		Glyma17g37750	Glyma01g20720	0.97	7.81e-05
Glyma08g45410	Glyma09g02990	0.9817	1.81e-05		Glyma17g37760	Glyma20g38470	0.9879	5.24e-06
Glyma08g45410	Glyma02g37870	0.9708	7.25e-05		Glyma17g37760	Glyma19g26660	0.9936	8.03e-07
Glyma08g45410	Glyma01g26700	0.9745	4.86e-05		Glyma17g37760	Glyma16g05770	0.9796	2.5e-05
Glyma09g01520	Glyma18g09550	1	0		Glyma17g37760	Glyma05g09160	0.9804	2.21e-05
Glyma09g01520	Glyma14g03660	0.9792	2.63e-05		Glyma18g00560	Glyma13g35540	0.9871	6.42e-06
Glyma09g01520	Glyma20g28490	1	0		Glyma18g00560	Glyma13g30430	0.9698	7.98e-05
Glyma09g01520	Glyma20g08010	1	0		Glyma18g08740	Glyma19g03530	0.9687	8.88e-05
Glyma09g01520	Glyma18g48630	1	0		Glyma18g08740	Glyma16g18700	0.9973	5.76e-08
Glyma09g01520	Glyma18g12750	1	0		Glyma18g08740	Glyma13g42320	0.9838	1.26e-05
Glyma09g01520	Glyma17g36250	1	0		Glyma18g08740	Glyma13g42310	0.9883	4.83e-06
Glyma09g01520	Glyma13g34660	0.9852	9.65e-06		Glyma18g08740	Glyma13g07990	0.9974	5.5e-08
Glyma09g01520	Glyma13g20750	1	0		Glyma18g08740	Glyma11g19570	0.9935	8.18e-07
Glyma09g01520	Glyma11g09710	1	0		Glyma18g08740	Glyma09g07520	0.995	3.68e-07
Glyma09g01520	Glyma10g44500	0.9926	1.21e-06		Glyma18g08740	Glyma08g36180	0.9936	8e-07
Glyma09g01520	Glyma10g06550	1	0		Glyma18g08740	Glyma08g07550	0.9937	7.45e-07
Glyma09g01520	Glyma09g37840	1	0		Glyma18g14810	Glyma16g01590	0.9822	1.66e-05
Glyma09g01520	Glyma08g42210	1	0		Glyma18g14810	Glyma02g11020	0.9757	4.22e-05
Glyma09g01520	Glyma08g20200	1	0		Glyma18g19720	Glyma13g07890	0.992	1.53e-06
Glyma09g01520	Glyma07g35860	1	0		Glyma18g19720	Glyma10g33310	0.978	3.13e-05
Glyma09g01520	Glyma06g17590	1	0		Glyma18g19720	Glyma06g16010	0.9819	1.74e-05
Glyma09g01520	Glyma06g04130	1	0		Glyma18g19720	Glyma05g36910	0.9753	4.43e-05
Glyma09g01520	Glyma03g41330	1	0		Glyma18g45250	Glyma03g15850	0.9834	1.35e-05
Glyma09g01520	Glyma03g37970	1	0		Glyma18g45250	Glyma01g26700	0.9797	2.46e-05
Glyma09g01520	Glyma03g24460	1	0		Glyma19g07830	Glyma13g07890	0.9818	1.77e-05
Glyma09g01520	Glyma03g24320	0.9819	1.75e-05		Glyma19g07830	Glyma10g33310	0.9871	6.41e-06
Glyma09g01520	Glyma03g22860	1	0		Glyma19g07830	Glyma08g24420	0.98	2.37e-05
Glyma09g01520	Glyma02g41660	0.9801	2.33e-05		Glyma19g34820	Glyma13g17290	0.973	5.75e-05
Glyma09g01520	Glyma01g20720	0.9675	9.96e-05		Glyma19g34820	Glyma08g07570	-0.9681	9.42e-05
Glyma09g04330	Glyma19g00710	0.9853	9.49e-06		Glyma19g34820	Glyma02g31320	-0.9829	1.49e-05
Glyma09g04330	Glyma17g14810	0.9677	9.79e-05		Glyma19g38900	Glyma05g36910	0.982	1.72e-05
Glyma09g04330	Glyma17g14130	0.9929	1.07e-06		Glyma19g38900	Glyma05g24070	0.9683	9.22e-05
Glyma09g04330	Glyma14g38580	0.9882	4.93e-06		Glyma20g23120	Glyma20g28010	0.97	7.87e-05
Glyma09g04330	Glyma08g07890	0.9686	8.93e-05		Glyma20g23120	Glyma20g00740	0.9718	6.52e-05
Glyma09g04330	Glyma08g01890	0.9922	1.4e-06		Glyma20g23120	Glyma17g06120	0.9769	3.6e-05
Glyma09g04330	Glyma05g37700	0.978	3.15e-05		Glyma20g23120	Glyma14g27990	0.9782	3.03e-05
Glyma09g04330	Glyma05g24730	0.985	1e-05		Glyma20g23120	Glyma13g16560	0.9793	2.62e-05
Glyma09g04330	Glyma05g03580	0.9975	4.56e-08		Glyma20g23120	Glyma08g00900	0.9822	1.68e-05
Glyma09g04330	Glyma02g37870	0.9691	8.56e-05		Glyma20g23120	Glyma05g33310	0.9763	3.91e-05
Glyma09g04330	Glyma01g32750	0.9822	1.66e-05		Glyma20g23120	Glyma04g33720	0.975	4.55e-05
Glyma09g04870	Glyma10g31170	0.9809	2.07e-05		Glyma20g23120	Glyma04g04060	0.9815	1.87e-05
Glyma09g04870	Glyma08g01890	0.9824	1.61e-05		Glyma20g23120	Glyma02g15600	0.977	3.57e-05
Glyma09g04870	Glyma05g37700	0.9705	7.43e-05		Glyma20g39140	Glyma13g07890	0.992	1.53e-06
Glyma09g06260	Glyma20g28490	1	0		Glyma20g39140	Glyma10g33310	0.978	3.13e-05
Glyma09g06260	Glyma20g08010	1	0		Glyma20g39140	Glyma06g16010	0.9819	1.74e-05
Glyma09g06260	Glyma18g48630	1	0		Glyma20g39140	Glyma05g36910	0.9753	4.43e-05
Glyma09g06260	Glyma18g12750	1	0		Glyma09g06260	Glyma18g09550	1	0

## Sheet: 327 TFs
Each of 327 transcription factors (TFs) and its at least two co-expressed lipid synthesis key-pathway genes in soybean (P<1E-4). 67 dicot-specific genes were in bold.
TF			Lipid synthesis genes co-expressed with TF					TF			Lipid synthesis genes co-expressed with TF
Gene	Family		Gene	Abbreviation	r	P-value		Gene	Family		Gene	Abbreviation	r	P-value
Glyma03g29240	AP2		Glyma14g27990	SAD_DES6	0.9827	1.53e-05		Glyma13g37010	G2-like		Glyma18g05840	VAL	0.9849	1.03e-05
Glyma03g29240	AP2		Glyma13g16790	PDAT1	0.984	1.21e-05		Glyma13g37010	G2-like		Glyma10g33760	OLE	0.9994	7.95e-10
Glyma03g33470	AP2		Glyma02g18620	KAR	0.9823	1.65e-05		Glyma13g37010	G2-like		Glyma20g33850	OLE	0.9818	1.77e-05
Glyma03g33470	AP2		Glyma03g42190	α-PDH	0.9781	3.1e-05		Glyma13g37010	G2-like		Glyma13g16560	DGAT1	0.9869	6.66e-06
Glyma03g33470	AP2		Glyma02g33340	GPDH	0.9716	6.66e-05		Glyma13g37010	G2-like		Glyma17g06120	DGAT1	0.9794	2.59e-05
Glyma08g24420	AP2		Glyma15g34770	WRI1	0.9938	7.1e-07		Glyma13g37010	G2-like		Glyma04g04060	PP	0.9912	2.05e-06
Glyma08g24420	AP2		Glyma06g11860	LACS	0.9801	2.32e-05		Glyma13g37010	G2-like		Glyma05g07880	OLE	0.9825	1.59e-05
Glyma12g07800	AP2		Glyma14g08400	LPAAT_4	0.994	6.4e-07		Glyma13g37010	G2-like		Glyma02g15600	SAD_FAB2_DES1_5	0.9826	1.55e-05
Glyma12g07800	AP2		Glyma17g36670	LPAAT_4	0.9902	2.81e-06		Glyma17g36500	G2-like		Glyma13g06080	BCCP2	0.9858	8.49e-06
Glyma12g07800	AP2		Glyma16g21960	DGAT2	0.994	6.66e-07		Glyma17g36500	G2-like		Glyma19g03530	BCCP2	0.9916	1.76e-06
Glyma12g07800	AP2		Glyma13g17860	DGAT3	0.9842	1.16e-05		Glyma17g36500	G2-like		Glyma04g08220	OLE	0.9728	5.85e-05
Glyma12g07800	AP2		Glyma13g17290	KAS2	-0.9892	3.82e-06		Glyma17g36500	G2-like		Glyma09g07520	DGAT1	0.9962	1.62e-07
Glyma12g07800	AP2		Glyma05g08880	OLE	0.9887	4.34e-06		Glyma17g36500	G2-like		Glyma11g19570	PDAT2	0.9822	1.67e-05
Glyma12g07800	AP2		Glyma19g00400	OLE	0.9853	9.49e-06		Glyma19g32850	G2-like		Glyma15g05800	HAD	0.9951	3.63e-07
Glyma12g07800	AP2		Glyma03g41030	CALO	0.9824	1.6e-05		Glyma19g32850	G2-like		Glyma01g20720	DHLAT_LTA2	0.9955	2.8e-07
Glyma12g07800	AP2		Glyma19g43680	CALO	0.9917	1.7e-06		Glyma20g24290	G2-like		Glyma07g37050	LPD	0.9689	8.76e-05
Glyma13g00950	AP2		Glyma10g30000	ACP	0.9711	7.05e-05		Glyma20g24290	G2-like		Glyma17g03560	LPD	0.9914	1.91e-06
Glyma13g00950	AP2		Glyma14g08400	LPAAT_4	0.9802	2.31e-05		Glyma20g24290	G2-like		Glyma18g31780	ER	0.9899	3.05e-06
Glyma13g00950	AP2		Glyma17g36670	LPAAT_4	0.9815	1.86e-05		Glyma03g39220	GATA		Glyma10g30000	ACP	0.9764	3.83e-05
Glyma13g00950	AP2		Glyma09g32790	DGAT2	0.9675	9.93e-05		Glyma03g39220	GATA		Glyma14g08400	LPAAT_4	0.9866	7.16e-06
Glyma13g00950	AP2		Glyma16g21960	DGAT2	0.987	6.5e-06		Glyma03g39220	GATA		Glyma17g36670	LPAAT_4	0.9839	1.23e-05
Glyma13g00950	AP2		Glyma13g17860	DGAT3	0.9794	2.57e-05		Glyma03g39220	GATA		Glyma16g21960	DGAT2	0.9889	4.08e-06
Glyma13g00950	AP2		Glyma05g08880	OLE	0.9702	7.71e-05		Glyma03g39220	GATA		Glyma13g17860	DGAT3	0.9681	9.43e-05
Glyma13g00950	AP2		Glyma03g41030	CALO	0.9822	1.68e-05		Glyma03g39220	GATA		Glyma05g08880	OLE	0.98	2.35e-05
Glyma13g00950	AP2		Glyma19g43680	CALO	0.9899	3.08e-06		Glyma03g39220	GATA		Glyma19g00400	OLE	0.9728	5.86e-05
Glyma15g34770	AP2		Glyma08g24420	WRI1	0.9938	7.1e-07		Glyma03g39220	GATA		Glyma03g41030	CALO	0.9811	2.01e-05
Glyma15g34770	AP2		Glyma06g11860	LACS	0.9875	5.81e-06		Glyma03g39220	GATA		Glyma19g43680	CALO	0.9898	3.21e-06
Glyma17g07010	AP2		Glyma09g32790	DGAT2	0.9827	1.53e-05		Glyma06g10290	GATA		Glyma09g32790	DGAT2	0.9863	7.6e-06
Glyma17g07010	AP2		Glyma04g03720	LT	0.9785	2.91e-05		Glyma06g10290	GATA		Glyma13g17860	DGAT3	0.9768	3.66e-05
Glyma04g43350	ARF		Glyma02g18620	KAR	0.9723	6.22e-05		Glyma06g10290	GATA		Glyma04g03720	LT	0.975	4.58e-05
Glyma04g43350	ARF		Glyma03g29600	LPAAT_2	0.9818	1.77e-05		Glyma07g30140	GATA		Glyma03g29600	LPAAT_2	0.9782	3.03e-05
Glyma04g43350	ARF		Glyma18g38490	ABI3	-0.9807	2.11e-05		Glyma07g30140	GATA		Glyma11g20840	GPDH	0.9732	5.63e-05
Glyma20g32040	ARF		Glyma18g05840	VAL	0.9746	4.79e-05		Glyma07g30140	GATA		Glyma19g40700	P2	0.9779	3.19e-05
Glyma20g32040	ARF		Glyma06g08290	OLE	0.9805	2.19e-05		Glyma13g00200	GATA		Glyma05g08880	OLE	0.991	2.21e-06
Glyma20g32040	ARF		Glyma20g33850	OLE	0.9772	3.48e-05		Glyma13g00200	GATA		Glyma19g00400	OLE	0.9908	2.34e-06
Glyma20g32040	ARF		Glyma17g05910	PDAT1	0.9687	8.92e-05		Glyma14g36150	GATA		Glyma08g08910	KAS1	0.9739	5.18e-05
Glyma20g32040	ARF		Glyma02g15600	SAD_FAB2_DES1_5	0.9772	3.47e-05		Glyma14g36150	GATA		Glyma02g18200	KAR	0.9688	8.79e-05
Glyma07g08590	ARR-B		Glyma19g44930	α-PDH	-0.9704	7.57e-05		Glyma17g34670	GATA		Glyma14g08400	LPAAT_4	0.9854	9.25e-06
Glyma07g08590	ARR-B		Glyma13g11700	LACS	0.9766	3.75e-05		Glyma17g34670	GATA		Glyma17g36670	LPAAT_4	0.9945	4.9e-07
Glyma17g33230	ARR-B		Glyma03g28970	GPDH	0.9933	9e-07		Glyma17g34670	GATA		Glyma09g32790	DGAT2	0.9777	3.25e-05
Glyma17g33230	ARR-B		Glyma19g31730	GPDH	0.9874	5.93e-06		Glyma17g34670	GATA		Glyma16g21960	DGAT2	0.9933	9.16e-07
Glyma17g33230	ARR-B		Glyma11g12830	LPAAT_5	0.9743	4.99e-05		Glyma17g34670	GATA		Glyma13g17860	DGAT3	0.9923	1.38e-06
Glyma16g05110	B3		Glyma13g11700	LACS	-0.97	7.82e-05		Glyma17g34670	GATA		Glyma13g17290	KAS2	-0.983	1.46e-05
Glyma16g05110	B3		Glyma20g07280	LACS	-0.9882	4.86e-06		Glyma17g34670	GATA		Glyma03g41030	CALO	0.9992	1.67e-09
Glyma18g05840	B3		Glyma06g08290	OLE	0.9875	5.83e-06		Glyma17g34670	GATA		Glyma19g43680	CALO	0.9982	1.92e-08
Glyma18g05840	B3		Glyma10g33760	OLE	0.9889	4.07e-06		Glyma04g21340	GRAS		Glyma02g08600	CK	-0.9727	5.92e-05
Glyma18g05840	B3		Glyma20g33850	OLE	0.9879	5.34e-06		Glyma04g21340	GRAS		Glyma02g33340	GPDH	0.9805	2.19e-05
Glyma18g05840	B3		Glyma13g16560	DGAT1	0.9704	7.55e-05		Glyma04g21340	GRAS		Glyma10g15900	GPDH	0.9831	1.43e-05
Glyma18g05840	B3		Glyma04g04060	PP	0.975	4.56e-05		Glyma04g43090	GRAS		Glyma09g32790	DGAT2	0.981	2.02e-05
Glyma18g05840	B3		Glyma08g01390	STERO	0.9709	7.13e-05		Glyma04g43090	GRAS		Glyma13g17860	DGAT3	0.9769	3.61e-05
Glyma18g05840	B3		Glyma02g15600	SAD	0.9892	3.82e-06		Glyma04g43090	GRAS		Glyma04g03720	LT	0.9685	9.03e-05
Glyma18g38490	B3		Glyma03g29600	LPAAT	-0.9855	8.98e-06		Glyma04g43090	GRAS		Glyma03g41030	CALO	0.9721	6.33e-05
Glyma18g38490	B3		Glyma19g32420	LPAAT	-0.9787	2.85e-05		Glyma05g03020	GRAS		Glyma14g08400	LPAAT_4	0.9747	4.73e-05
Glyma20g01130	B3		Glyma19g31730	GPDH	0.9766	3.74e-05		Glyma05g03020	GRAS		Glyma17g36670	LPAAT_4	0.9802	2.31e-05
Glyma20g01130	B3		Glyma11g12830	LPAAT_5	0.9801	2.34e-05		Glyma05g03020	GRAS		Glyma16g21960	DGAT2	0.9752	4.45e-05
Glyma20g01130	B3		Glyma12g04980	LPAAT_5	0.9872	6.22e-06		Glyma05g03020	GRAS		Glyma03g41030	CALO	0.9717	6.62e-05
Glyma04g03610	BES1		Glyma09g38440	BCCP1	0.9681	9.38e-05		Glyma05g03020	GRAS		Glyma19g43680	CALO	0.9704	7.56e-05
Glyma04g03610	BES1		Glyma16g21970	DGAT2	0.9892	3.81e-06		Glyma11g14730	GRAS		Glyma19g31730	GPDH	0.9715	6.72e-05
Glyma06g03700	BES1		Glyma09g38440	BCCP1	0.9837	1.28e-05		Glyma11g14730	GRAS		Glyma11g12830	LPAAT_5	0.9935	8.18e-07
Glyma06g03700	BES1		Glyma16g21970	DGAT2	0.9681	9.44e-05		Glyma11g14730	GRAS		Glyma12g04980	LPAAT_5	0.9849	1.02e-05
Glyma18g46630	BES1		Glyma12g01380	GPDH	0.9824	1.61e-05		Glyma13g02840	GRAS		Glyma07g03350	PDCT	0.9812	1.96e-05
Glyma18g46630	BES1		Glyma19g31730	GPDH	0.9715	6.75e-05		Glyma13g02840	GRAS		Glyma08g22750	PDCT	0.9688	8.81e-05
Glyma18g46630	BES1		Glyma11g12830	LPAAT_5	0.9779	3.18e-05		Glyma13g02840	GRAS		Glyma02g33340	GPDH	0.9942	5.75e-07
Glyma18g46630	BES1		Glyma12g04980	LPAAT_5	0.9709	7.13e-05		Glyma13g02840	GRAS		Glyma10g15900	GPDH	0.9759	4.08e-05
Glyma01g02390	bHLH		Glyma08g08910	KAS1	0.9791	2.68e-05		Glyma14g01960	GRAS		Glyma17g36670	LPAAT_4	0.9798	2.43e-05
Glyma01g02390	bHLH		Glyma19g32420	LPAAT_2	0.9906	2.46e-06		Glyma14g01960	GRAS		Glyma09g32790	DGAT2	0.9783	3.01e-05
Glyma01g02390	bHLH		Glyma03g42190	α-PDH	0.9925	1.29e-06		Glyma14g01960	GRAS		Glyma16g21960	DGAT2	0.9779	3.17e-05
Glyma01g02390	bHLH		Glyma07g03350	PDCT	0.9705	7.44e-05		Glyma14g01960	GRAS		Glyma13g17860	DGAT3	0.9937	7.67e-07
Glyma01g02390	bHLH		Glyma13g11700	LACS	-0.9693	8.36e-05		Glyma14g01960	GRAS		Glyma13g17290	KAS2	-0.9706	7.42e-05
Glyma01g02390	bHLH		Glyma20g07280	LACS	-0.9804	2.22e-05		Glyma14g01960	GRAS		Glyma03g41030	CALO	0.9929	1.08e-06
Glyma01g02390	bHLH		Glyma01g43780	STERO	-0.9851	9.84e-06		Glyma14g01960	GRAS		Glyma19g43680	CALO	0.9883	4.83e-06
Glyma01g02390	bHLH		Glyma10g35960	DHLAT_EMB3003	0.9685	9.02e-05		Glyma15g15110	GRAS		Glyma06g04230	PP	0.9706	7.37e-05
Glyma02g15520	bHLH		Glyma09g38440	BCCP1	0.9742	5.03e-05		Glyma15g15110	GRAS		Glyma13g11700	LACS	0.9763	3.93e-05
Glyma02g15520	bHLH		Glyma16g21970	DGAT2	0.9782	3.03e-05		Glyma15g15110	GRAS		Glyma17g13120	OLE	0.9853	9.44e-06
Glyma02g15520	bHLH		Glyma19g32940	FAD2	0.9716	6.67e-05		Glyma17g13680	GRAS		Glyma14g08400	LPAAT_4	0.993	1.05e-06
Glyma02g15780	bHLH		Glyma02g18620	KAR	0.9943	5.72e-07		Glyma17g13680	GRAS		Glyma17g36670	LPAAT_4	0.9987	6.81e-09
Glyma02g15780	bHLH		Glyma02g33340	GPDH	0.9751	4.53e-05		Glyma17g13680	GRAS		Glyma09g32790	DGAT2	0.9834	1.36e-05
Glyma02g15780	bHLH		Glyma10g15900	GPDH	0.9765	3.81e-05		Glyma17g13680	GRAS		Glyma16g21960	DGAT2	0.998	2.39e-08
Glyma02g29830	bHLH		Glyma14g08400	LPAAT_4	0.9875	5.79e-06		Glyma17g13680	GRAS		Glyma13g17860	DGAT3	0.9953	3.23e-07
Glyma02g29830	bHLH		Glyma17g36670	LPAAT_4	0.9772	3.49e-05		Glyma17g13680	GRAS		Glyma13g17290	KAS2	-0.993	1.04e-06
Glyma02g29830	bHLH		Glyma16g21960	DGAT2	0.9851	9.74e-06		Glyma17g13680	GRAS		Glyma05g08880	OLE	0.9688	8.79e-05
Glyma02g29830	bHLH		Glyma05g08880	OLE	0.9931	9.7e-07		Glyma17g13680	GRAS		Glyma03g41030	CALO	0.9973	6.22e-08
Glyma02g29830	bHLH		Glyma19g00400	OLE	0.9889	4.12e-06		Glyma17g13680	GRAS		Glyma19g43680	CALO	0.999	3.31e-09
Glyma02g29830	bHLH		Glyma19g43680	CALO	0.9817	1.81e-05		Glyma17g17400	GRAS		Glyma02g18620	KAR	0.9792	2.65e-05
Glyma04g33920	bHLH		Glyma14g08400	LPAAT_4	0.9841	1.19e-05		Glyma17g17400	GRAS		Glyma10g15900	GPDH	0.9795	2.52e-05
Glyma04g33920	bHLH		Glyma17g36670	LPAAT_4	0.994	6.37e-07		Glyma18g04500	GRAS		Glyma13g06080	BCCP2	0.9969	8.66e-08
Glyma04g33920	bHLH		Glyma09g32790	DGAT2	0.9784	2.96e-05		Glyma18g04500	GRAS		Glyma19g03530	BCCP2	0.9911	2.11e-06
Glyma04g33920	bHLH		Glyma16g21960	DGAT2	0.9924	1.31e-06		Glyma18g04500	GRAS		Glyma09g07520	DGAT1	0.9764	3.86e-05
Glyma04g33920	bHLH		Glyma13g17860	DGAT3	0.9924	1.31e-06		Glyma07g04290	GRF		Glyma09g07520	DGAT1	0.9915	1.84e-06
Glyma04g33920	bHLH		Glyma13g17290	KAS2	-0.9824	1.61e-05		Glyma07g04290	GRF		Glyma11g19570	PDAT2	0.9912	2.06e-06
Glyma04g33920	bHLH		Glyma03g41030	CALO	0.9994	8.33e-10		Glyma14g10090	GRF		Glyma02g18620	KAR	-0.9769	3.61e-05
Glyma04g33920	bHLH		Glyma19g43680	CALO	0.9977	3.73e-08		Glyma14g10090	GRF		Glyma02g33340	GPDH	-0.9821	1.69e-05
Glyma04g34080	bHLH		Glyma06g04230	PP	0.9934	8.68e-07		Glyma14g10090	GRF		Glyma10g15900	GPDH	-0.9809	2.04e-05
Glyma04g34080	bHLH		Glyma17g13120	OLE	0.9914	1.93e-06		Glyma19g37740	GRF		Glyma02g18620	KAR	0.972	6.36e-05
Glyma05g01590	bHLH		Glyma08g02850	KAS1	-0.982	1.72e-05		Glyma19g37740	GRF		Glyma20g31630	DHLAT_EMB3003	0.9721	6.31e-05
Glyma05g01590	bHLH		Glyma14g00590	CCT	0.9704	7.55e-05		Glyma02g02290	HD-ZIP		Glyma18g42280	α-CT	0.9827	1.53e-05
Glyma06g20000	bHLH		Glyma17g36670	LPAAT_4	0.971	7.1e-05		Glyma02g02290	HD-ZIP		Glyma18g42300	α-CT	0.9734	5.51e-05
Glyma06g20000	bHLH		Glyma09g32790	DGAT2	0.9931	1e-06		Glyma04g40960	HD-ZIP		Glyma17g36670	LPAAT_4	0.9792	2.64e-05
Glyma06g20000	bHLH		Glyma13g17860	DGAT3	0.9894	3.54e-06		Glyma04g40960	HD-ZIP		Glyma09g32790	DGAT2	0.9801	2.31e-05
Glyma06g20000	bHLH		Glyma04g03720	LT	0.9764	3.88e-05		Glyma04g40960	HD-ZIP		Glyma16g21960	DGAT2	0.9767	3.72e-05
Glyma06g20000	bHLH		Glyma03g41030	CALO	0.9825	1.6e-05		Glyma04g40960	HD-ZIP		Glyma13g17860	DGAT3	0.992	1.55e-06
Glyma06g20000	bHLH		Glyma19g43680	CALO	0.9741	5.06e-05		Glyma04g40960	HD-ZIP		Glyma13g17290	KAS2	-0.9726	5.99e-05
Glyma06g20400	bHLH		Glyma06g04230	PP	0.9909	2.24e-06		Glyma04g40960	HD-ZIP		Glyma03g41030	CALO	0.9916	1.77e-06
Glyma06g20400	bHLH		Glyma13g11700	LACS	0.9685	9.07e-05		Glyma04g40960	HD-ZIP		Glyma19g43680	CALO	0.9865	7.37e-06
Glyma06g20400	bHLH		Glyma17g13120	OLE	0.9902	2.85e-06		Glyma05g04990	HD-ZIP		Glyma05g08880	OLE	0.9805	2.18e-05
Glyma06g20520	bHLH		Glyma14g08400	LPAAT_4	0.9841	1.19e-05		Glyma05g04990	HD-ZIP		Glyma19g00400	OLE	0.9809	2.07e-05
Glyma06g20520	bHLH		Glyma17g36670	LPAAT_4	0.994	6.37e-07		Glyma05g30000	HD-ZIP		Glyma05g36690	KAS1	-0.9709	7.13e-05
Glyma06g20520	bHLH		Glyma09g32790	DGAT2	0.9784	2.96e-05		Glyma05g30000	HD-ZIP		Glyma12g01380	GPDH	0.9834	1.35e-05
Glyma06g20520	bHLH		Glyma16g21960	DGAT2	0.9924	1.31e-06		Glyma06g13890	HD-ZIP		Glyma14g08400	LPAAT_4	0.9786	2.88e-05
Glyma06g20520	bHLH		Glyma13g17860	DGAT3	0.9924	1.31e-06		Glyma06g13890	HD-ZIP		Glyma17g36670	LPAAT_4	0.9908	2.37e-06
Glyma06g20520	bHLH		Glyma13g17290	KAS2	-0.9824	1.61e-05		Glyma06g13890	HD-ZIP		Glyma09g32790	DGAT2	0.9793	2.61e-05
Glyma06g20520	bHLH		Glyma03g41030	CALO	0.9994	8.33e-10		Glyma06g13890	HD-ZIP		Glyma16g21960	DGAT2	0.9888	4.22e-06
Glyma06g20520	bHLH		Glyma19g43680	CALO	0.9977	3.73e-08		Glyma06g13890	HD-ZIP		Glyma13g17860	DGAT3	0.9947	4.59e-07
Glyma06g41620	bHLH		Glyma07g03350	PDCT	0.9809	2.06e-05		Glyma06g13890	HD-ZIP		Glyma13g17290	KAS2	-0.9813	1.92e-05
Glyma06g41620	bHLH		Glyma02g33340	GPDH	0.9881	4.99e-06		Glyma06g13890	HD-ZIP		Glyma03g41030	CALO	0.9987	6.36e-09
Glyma07g03100	bHLH		Glyma05g36690	KAS1	-0.9844	1.13e-05		Glyma06g13890	HD-ZIP		Glyma19g43680	CALO	0.9958	2.22e-07
Glyma07g03100	bHLH		Glyma12g01380	GPDH	0.9702	7.66e-05		Glyma06g46000	HD-ZIP		Glyma03g29600	LPAAT_2	0.9821	1.7e-05
Glyma07g32690	bHLH		Glyma02g40280	VAL	0.983	1.45e-05		Glyma06g46000	HD-ZIP		Glyma19g31730	GPDH	0.9716	6.7e-05
Glyma07g32690	bHLH		Glyma10g15900	GPDH	0.985	1e-05		Glyma06g46000	HD-ZIP		Glyma18g38490	ABI3	-0.9743	4.96e-05
Glyma07g32980	bHLH		Glyma09g38440	BCCP1	0.9705	7.47e-05		Glyma07g08340	HD-ZIP		Glyma19g31730	GPDH	0.9768	3.65e-05
Glyma07g32980	bHLH		Glyma16g21970	DGAT2	0.9823	1.65e-05		Glyma07g08340	HD-ZIP		Glyma07g04080	PDAT	0.9767	3.72e-05
Glyma08g26110	bHLH		Glyma14g08400	LPAAT_4	0.9849	1.03e-05		Glyma08g13110	HD-ZIP		Glyma05g36690	KAS1	-0.9721	6.32e-05
Glyma08g26110	bHLH		Glyma17g36670	LPAAT_4	0.9888	4.2e-06		Glyma08g13110	HD-ZIP		Glyma12g01380	GPDH	0.977	3.56e-05
Glyma08g26110	bHLH		Glyma09g32790	DGAT2	0.9792	2.63e-05		Glyma08g13110	HD-ZIP		Glyma19g31730	GPDH	0.9699	7.92e-05
Glyma08g26110	bHLH		Glyma16g21960	DGAT2	0.9902	2.82e-06		Glyma08g21890	HD-ZIP		Glyma03g29600	LPAAT_2	0.9803	2.25e-05
Glyma08g26110	bHLH		Glyma13g17860	DGAT3	0.9957	2.38e-07		Glyma08g21890	HD-ZIP		Glyma03g28970	GPDH	0.9748	4.67e-05
Glyma08g26110	bHLH		Glyma13g17290	KAS2	-0.9863	7.62e-06		Glyma08g21890	HD-ZIP		Glyma19g31730	GPDH	0.9765	3.79e-05
Glyma08g26110	bHLH		Glyma03g41030	CALO	0.9881	4.98e-06		Glyma10g38280	HD-ZIP		Glyma03g29600	LPAAT_2	0.9766	3.77e-05
Glyma08g26110	bHLH		Glyma19g43680	CALO	0.992	1.54e-06		Glyma10g38280	HD-ZIP		Glyma03g28970	GPDH	0.9809	2.04e-05
Glyma08g28010	bHLH		Glyma09g38440	BCCP1	0.9739	5.21e-05		Glyma10g38280	HD-ZIP		Glyma19g31730	GPDH	0.9891	3.87e-06
Glyma08g28010	bHLH		Glyma19g32940	FAD2	0.971	7.1e-05		Glyma10g38280	HD-ZIP		Glyma07g04080	PDAT	0.971	7.08e-05
Glyma08g37240	bHLH		Glyma04g08220	OLE	-0.9716	6.66e-05		Glyma10g38280	HD-ZIP		Glyma11g12830	LPAAT_5	0.9748	4.7e-05
Glyma08g37240	bHLH		Glyma08g01390	STERO	-0.9775	3.33e-05		Glyma10g38280	HD-ZIP		Glyma12g04980	LPAAT_5	0.9747	4.72e-05
Glyma09g06770	bHLH		Glyma19g32940	FAD2	0.9697	8.04e-05		Glyma12g10710	HD-ZIP		Glyma03g29600	LPAAT_2	0.9857	8.71e-06
Glyma09g06770	bHLH		Glyma10g05320	PP	0.9688	8.78e-05		Glyma12g10710	HD-ZIP		Glyma03g28970	GPDH	0.9783	3e-05
Glyma09g33590	bHLH		Glyma14g10550	beta-PDH	0.9751	4.54e-05		Glyma12g10710	HD-ZIP		Glyma19g31730	GPDH	0.9839	1.24e-05
Glyma09g33590	bHLH		Glyma19g32420	LPAAT_2	0.985	1e-05		Glyma12g10710	HD-ZIP		Glyma07g04080	PDAT	0.9685	9.03e-05
Glyma09g33590	bHLH		Glyma03g42190	α-PDH	0.9957	2.33e-07		Glyma12g10710	HD-ZIP		Glyma18g38490	ABI3	-0.9681	9.41e-05
Glyma09g33590	bHLH		Glyma19g44930	α-PDH	0.9782	3.06e-05		Glyma12g10710	HD-ZIP		Glyma12g04980	LPAAT_5	0.9739	5.19e-05
Glyma09g33590	bHLH		Glyma13g11700	LACS	-0.9838	1.26e-05		Glyma13g38430	HD-ZIP		Glyma03g28970	GPDH	0.9735	5.44e-05
Glyma09g33590	bHLH		Glyma20g07280	LACS	-0.9824	1.6e-05		Glyma13g38430	HD-ZIP		Glyma19g31730	GPDH	0.9809	2.07e-05
Glyma09g33590	bHLH		Glyma01g43780	STERO	-0.9812	1.98e-05		Glyma13g38430	HD-ZIP		Glyma11g12830	LPAAT_5	0.981	2.01e-05
Glyma10g01010	bHLH		Glyma14g08400	LPAAT_4	0.9836	1.32e-05		Glyma13g38430	HD-ZIP		Glyma12g04980	LPAAT_5	0.9847	1.06e-05
Glyma10g01010	bHLH		Glyma17g36670	LPAAT_4	0.995	3.75e-07		Glyma13g43350	HD-ZIP		Glyma07g04080	PDAT	0.9711	7e-05
Glyma10g01010	bHLH		Glyma09g32790	DGAT2	0.9823	1.64e-05		Glyma13g43350	HD-ZIP		Glyma08g47240	ABI3	-0.9693	8.43e-05
Glyma10g01010	bHLH		Glyma16g21960	DGAT2	0.9906	2.53e-06		Glyma15g13640	HD-ZIP		Glyma12g01380	GPDH	0.9735	5.42e-05
Glyma10g01010	bHLH		Glyma13g17860	DGAT3	0.9916	1.8e-06		Glyma15g13640	HD-ZIP		Glyma11g12830	LPAAT_5	0.9707	7.29e-05
Glyma10g01010	bHLH		Glyma13g17290	KAS2	-0.9874	5.99e-06		Glyma20g28010	HD-ZIP		Glyma20g33850	OLE	0.9903	2.76e-06
Glyma10g01010	bHLH		Glyma03g41030	CALO	0.9978	3.22e-08		Glyma20g28010	HD-ZIP		Glyma04g04060	PP	0.9773	3.44e-05
Glyma10g01010	bHLH		Glyma19g43680	CALO	0.9937	7.38e-07		Glyma20g28010	HD-ZIP		Glyma14g27990	SAD_DES6	0.9947	4.51e-07
Glyma10g12150	bHLH		Glyma10g30000	ACP	0.974	5.13e-05		Glyma20g28010	HD-ZIP		Glyma13g16790	PDAT1	0.9989	4.61e-09
Glyma10g12150	bHLH		Glyma14g08400	LPAAT_4	0.9882	4.88e-06		Glyma20g28010	HD-ZIP		Glyma17g05910	PDAT1	0.9923	1.35e-06
Glyma10g12150	bHLH		Glyma17g36670	LPAAT_4	0.9872	6.22e-06		Glyma20g28010	HD-ZIP		Glyma02g15600	SAD_FAB2_DES1_5	0.9852	9.57e-06
Glyma10g12150	bHLH		Glyma16g21960	DGAT2	0.9909	2.24e-06		Glyma01g39260	HSF		Glyma10g30000	ACP	0.9691	8.57e-05
Glyma10g12150	bHLH		Glyma13g17860	DGAT3	0.9795	2.54e-05		Glyma01g39260	HSF		Glyma14g08400	LPAAT_4	0.9897	3.31e-06
Glyma10g12150	bHLH		Glyma13g17290	KAS2	-0.9752	4.44e-05		Glyma01g39260	HSF		Glyma17g36670	LPAAT_4	0.9947	4.41e-07
Glyma10g12150	bHLH		Glyma05g08880	OLE	0.9789	2.78e-05		Glyma01g39260	HSF		Glyma09g32790	DGAT2	0.972	6.38e-05
Glyma10g12150	bHLH		Glyma19g00400	OLE	0.9721	6.35e-05		Glyma01g39260	HSF		Glyma16g21960	DGAT2	0.9957	2.35e-07
Glyma10g12150	bHLH		Glyma03g41030	CALO	0.9861	7.95e-06		Glyma01g39260	HSF		Glyma13g17860	DGAT3	0.991	2.17e-06
Glyma10g12150	bHLH		Glyma19g43680	CALO	0.993	1.03e-06		Glyma01g39260	HSF		Glyma13g17290	KAS2	-0.984	1.22e-05
Glyma11g04690	bHLH		Glyma18g05840	VAL	0.9714	6.82e-05		Glyma01g39260	HSF		Glyma05g08880	OLE	0.9697	8.05e-05
Glyma11g04690	bHLH		Glyma10g33760	OLE	0.9774	3.38e-05		Glyma01g39260	HSF		Glyma03g41030	CALO	0.9966	1.16e-07
Glyma11g04690	bHLH		Glyma20g33850	OLE	0.9881	4.98e-06		Glyma01g39260	HSF		Glyma19g43680	CALO	0.9992	1.55e-09
Glyma11g04690	bHLH		Glyma04g04060	PP	0.9725	6.06e-05		Glyma03g34900	HSF		Glyma05g08880	OLE	0.9858	8.58e-06
Glyma11g04690	bHLH		Glyma14g27990	SAD_DES6	0.9747	4.74e-05		Glyma03g34900	HSF		Glyma19g00400	OLE	0.9908	2.34e-06
Glyma11g04690	bHLH		Glyma13g16790	PDAT1	0.9687	8.87e-05		Glyma05g34450	HSF		Glyma05g08880	OLE	0.9767	3.7e-05
Glyma11g04690	bHLH		Glyma02g15600	SAD_FAB2_DES1_5	0.9702	7.7e-05		Glyma05g34450	HSF		Glyma19g00400	OLE	0.978	3.11e-05
Glyma11g05920	bHLH		Glyma14g08400	LPAAT_4	0.9719	6.48e-05		Glyma07g09510	HSF		Glyma10g30000	ACP	0.9861	8e-06
Glyma11g05920	bHLH		Glyma17g36670	LPAAT_4	0.9873	6.07e-06		Glyma07g09510	HSF		Glyma14g08400	LPAAT_4	0.9773	3.41e-05
Glyma11g05920	bHLH		Glyma09g32790	DGAT2	0.9915	1.85e-06		Glyma07g09510	HSF		Glyma17g36670	LPAAT_4	0.9767	3.73e-05
Glyma11g05920	bHLH		Glyma16g21960	DGAT2	0.9836	1.31e-05		Glyma07g09510	HSF		Glyma16g21960	DGAT2	0.9833	1.39e-05
Glyma11g05920	bHLH		Glyma13g17860	DGAT3	0.9954	2.94e-07		Glyma07g09510	HSF		Glyma13g17860	DGAT3	0.9722	6.27e-05
Glyma11g05920	bHLH		Glyma13g17290	KAS2	-0.9765	3.78e-05		Glyma07g09510	HSF		Glyma05g08880	OLE	0.9702	7.68e-05
Glyma11g05920	bHLH		Glyma03g41030	CALO	0.9966	1.16e-07		Glyma07g09510	HSF		Glyma03g41030	CALO	0.9789	2.78e-05
Glyma11g05920	bHLH		Glyma19g43680	CALO	0.9909	2.24e-06		Glyma07g09510	HSF		Glyma19g43680	CALO	0.9874	5.9e-06
Glyma11g33840	bHLH		Glyma20g33850	OLE	0.9779	3.17e-05		Glyma09g26510	HSF		Glyma17g04650	DGAT4	0.9834	1.36e-05
Glyma11g33840	bHLH		Glyma14g27990	SAD_DES6	0.976	4.04e-05		Glyma09g26510	HSF		Glyma04g03720	LT	0.9717	6.58e-05
Glyma11g33840	bHLH		Glyma13g16790	PDAT1	0.9873	6.05e-06		Glyma09g32300	HSF		Glyma14g08400	LPAAT_4	0.9713	6.86e-05
Glyma11g33840	bHLH		Glyma17g05910	PDAT1	0.9964	1.42e-07		Glyma09g32300	HSF		Glyma17g36670	LPAAT_4	0.9836	1.31e-05
Glyma11g33840	bHLH		Glyma02g15600	SAD_FAB2_DES1_5	0.9766	3.78e-05		Glyma09g32300	HSF		Glyma09g32790	DGAT2	0.9837	1.28e-05
Glyma11g35480	bHLH		Glyma03g28970	GPDH	0.9836	1.3e-05		Glyma09g32300	HSF		Glyma16g21960	DGAT2	0.983	1.46e-05
Glyma11g35480	bHLH		Glyma19g31730	GPDH	0.9745	4.85e-05		Glyma09g32300	HSF		Glyma13g17860	DGAT3	0.9952	3.31e-07
Glyma12g16560	bHLH		Glyma02g18200	KAR	0.9781	3.09e-05		Glyma09g32300	HSF		Glyma13g17290	KAS2	-0.9726	5.97e-05
Glyma12g16560	bHLH		Glyma02g18620	KAR	0.973	5.71e-05		Glyma09g32300	HSF		Glyma03g41030	CALO	0.9934	8.64e-07
Glyma12g16560	bHLH		Glyma02g33340	GPDH	0.9823	1.65e-05		Glyma09g32300	HSF		Glyma19g43680	CALO	0.9912	2.06e-06
Glyma12g32280	bHLH		Glyma07g04080	PDAT	-0.9682	9.31e-05		Glyma11g06010	HSF		Glyma10g30000	ACP	0.9677	9.78e-05
Glyma12g32280	bHLH		Glyma01g43780	STERO	0.972	6.36e-05		Glyma11g06010	HSF		Glyma14g08400	LPAAT_4	0.988	5.22e-06
Glyma12g32280	bHLH		Glyma11g01730	STERO	0.9724	6.15e-05		Glyma11g06010	HSF		Glyma17g36670	LPAAT_4	0.9946	4.85e-07
Glyma12g34300	bHLH		Glyma02g18620	KAR	0.998	2.61e-08		Glyma11g06010	HSF		Glyma09g32790	DGAT2	0.9749	4.63e-05
Glyma12g34300	bHLH		Glyma19g32420	LPAAT_2	0.9695	8.24e-05		Glyma11g06010	HSF		Glyma16g21960	DGAT2	0.9951	3.63e-07
Glyma12g34300	bHLH		Glyma07g04080	PDAT	0.9837	1.29e-05		Glyma11g06010	HSF		Glyma13g17860	DGAT3	0.9923	1.38e-06
Glyma13g27880	bHLH		Glyma04g08220	OLE	0.9919	1.61e-06		Glyma11g06010	HSF		Glyma13g17290	KAS2	-0.9844	1.13e-05
Glyma13g27880	bHLH		Glyma06g08290	OLE	0.9823	1.63e-05		Glyma11g06010	HSF		Glyma03g41030	CALO	0.9976	4.4e-08
Glyma13g27880	bHLH		Glyma09g07520	DGAT1	0.9758	4.16e-05		Glyma11g06010	HSF		Glyma19g43680	CALO	0.9992	1.73e-09
Glyma13g27880	bHLH		Glyma08g01390	STERO	0.9978	3.09e-08		Glyma13g16510	HSF		Glyma14g08400	LPAAT_4	0.9826	1.55e-05
Glyma13g27880	bHLH		Glyma07g32850	SAD_FAB2_DES1_5	0.9927	1.19e-06		Glyma13g16510	HSF		Glyma16g21960	DGAT2	0.9747	4.76e-05
Glyma13g36260	bHLH		Glyma02g18620	KAR	0.9947	4.43e-07		Glyma13g16510	HSF		Glyma05g08880	OLE	0.9977	3.54e-08
Glyma13g36260	bHLH		Glyma02g33340	GPDH	0.9764	3.84e-05		Glyma13g16510	HSF		Glyma19g00400	OLE	0.9987	6.21e-09
Glyma13g36260	bHLH		Glyma07g04080	PDAT	0.9686	8.95e-05		Glyma16g32070	HSF		Glyma17g04650	DGAT4	0.9768	3.64e-05
Glyma13g39650	bHLH		Glyma09g21150	GPAT	-0.9718	6.55e-05		Glyma16g32070	HSF		Glyma04g03720	LT	0.9766	3.75e-05
Glyma13g39650	bHLH		Glyma03g41030	CALO	0.9702	7.7e-05		Glyma20g28870	HSF		Glyma18g05840	VAL	0.9798	2.43e-05
Glyma13g41670	bHLH		Glyma09g32790	DGAT2	0.9876	5.74e-06		Glyma20g28870	HSF		Glyma04g08220	OLE	0.9841	1.2e-05
Glyma13g41670	bHLH		Glyma13g17860	DGAT3	0.9825	1.59e-05		Glyma20g28870	HSF		Glyma06g08290	OLE	0.9956	2.61e-07
Glyma13g41670	bHLH		Glyma03g41030	CALO	0.9752	4.46e-05		Glyma20g28870	HSF		Glyma20g33850	OLE	0.9821	1.7e-05
Glyma15g00730	bHLH		Glyma03g29600	LPAAT_2	0.9914	1.88e-06		Glyma20g28870	HSF		Glyma08g01390	STERO	0.9804	2.21e-05
Glyma15g00730	bHLH		Glyma19g32420	LPAAT_2	0.9712	6.97e-05		Glyma20g28870	HSF		Glyma02g15600	SAD_FAB2_DES1_5	0.9683	9.25e-05
Glyma15g00730	bHLH		Glyma18g38490	ABI3	-0.9709	7.15e-05		Glyma20g29610	HSF		Glyma14g08400	LPAAT_4	0.9825	1.6e-05
Glyma17g09810	bHLH		Glyma18g05840	VAL	0.9825	1.59e-05		Glyma20g29610	HSF		Glyma17g36670	LPAAT_4	0.9925	1.27e-06
Glyma17g09810	bHLH		Glyma06g08290	OLE	0.9846	1.09e-05		Glyma20g29610	HSF		Glyma09g32790	DGAT2	0.9829	1.47e-05
Glyma17g09810	bHLH		Glyma10g33760	OLE	0.9763	3.92e-05		Glyma20g29610	HSF		Glyma16g21960	DGAT2	0.9914	1.88e-06
Glyma17g09810	bHLH		Glyma20g33850	OLE	0.997	8.41e-08		Glyma20g29610	HSF		Glyma13g17860	DGAT3	0.9969	8.92e-08
Glyma17g09810	bHLH		Glyma04g04060	PP	0.9742	5.04e-05		Glyma20g29610	HSF		Glyma13g17290	KAS2	-0.9828	1.5e-05
Glyma17g09810	bHLH		Glyma14g27990	SAD_DES6	0.9717	6.57e-05		Glyma20g29610	HSF		Glyma03g41030	CALO	0.9985	9.43e-09
Glyma17g09810	bHLH		Glyma13g16790	PDAT1	0.9773	3.45e-05		Glyma20g29610	HSF		Glyma19g43680	CALO	0.9972	6.36e-08
Glyma17g09810	bHLH		Glyma17g05910	PDAT1	0.9852	9.59e-06		Glyma02g27230	LBD		Glyma15g05800	HAD	0.9802	2.3e-05
Glyma17g09810	bHLH		Glyma02g15600	SAD_FAB2_DES1_5	0.9872	6.29e-06		Glyma02g27230	LBD		Glyma01g20720	DHLAT_LTA2	0.9692	8.49e-05
Glyma17g19830	bHLH		Glyma14g08400	LPAAT_4	0.9732	5.63e-05		Glyma09g40500	LBD		Glyma15g05800	HAD	0.9691	8.58e-05
Glyma17g19830	bHLH		Glyma17g36670	LPAAT_4	0.9845	1.1e-05		Glyma09g40500	LBD		Glyma01g20720	DHLAT_LTA2	0.9813	1.94e-05
Glyma17g19830	bHLH		Glyma09g32790	DGAT2	0.9781	3.1e-05		Glyma12g07650	LBD		Glyma16g21970	DGAT2	0.9839	1.25e-05
Glyma17g19830	bHLH		Glyma16g21960	DGAT2	0.9842	1.17e-05		Glyma12g07650	LBD		Glyma19g32940	FAD2	0.9742	5.01e-05
Glyma17g19830	bHLH		Glyma13g17860	DGAT3	0.9951	3.66e-07		Glyma13g07590	LBD		Glyma05g27260	beta-PDH	0.9763	3.92e-05
Glyma17g19830	bHLH		Glyma13g17290	KAS2	-0.9779	3.17e-05		Glyma13g07590	LBD		Glyma08g10200	beta-PDH	0.9767	3.72e-05
Glyma17g19830	bHLH		Glyma03g41030	CALO	0.9931	1e-06		Glyma13g07590	LBD		Glyma14g10550	beta-PDH	0.9759	4.11e-05
Glyma17g19830	bHLH		Glyma19g43680	CALO	0.9919	1.62e-06		Glyma13g07590	LBD		Glyma10g35960	DHLAT_EMB3003	0.9723	6.21e-05
Glyma18g04420	bHLH		Glyma20g33850	OLE	0.9737	5.33e-05		Glyma15g13410	LBD		Glyma02g18620	KAR	0.9833	1.37e-05
Glyma18g04420	bHLH		Glyma04g04060	PP	0.978	3.12e-05		Glyma15g13410	LBD		Glyma02g33340	GPDH	0.9751	4.49e-05
Glyma18g04420	bHLH		Glyma14g27990	SAD_DES6	0.9991	2e-09		Glyma15g13410	LBD		Glyma10g15900	GPDH	0.9726	5.98e-05
Glyma18g04420	bHLH		Glyma13g16790	PDAT1	0.9936	8.03e-07		Glyma18g45320	LBD		Glyma15g05800	HAD	0.9824	1.6e-05
Glyma18g04420	bHLH		Glyma17g05910	PDAT1	0.9711	7.02e-05		Glyma18g45320	LBD		Glyma01g20720	DHLAT_LTA2	0.9964	1.43e-07
Glyma18g04420	bHLH		Glyma02g15600	SAD_FAB2_DES1_5	0.972	6.39e-05		Glyma07g31600	LSD		Glyma17g36670	LPAAT_4	0.9678	9.65e-05
Glyma20g22010	bHLH		Glyma14g08400	LPAAT_4	0.9885	4.49e-06		Glyma07g31600	LSD		Glyma09g32790	DGAT2	0.9767	3.73e-05
Glyma20g22010	bHLH		Glyma17g36670	LPAAT_4	0.9977	3.59e-08		Glyma07g31600	LSD		Glyma13g17860	DGAT3	0.98	2.36e-05
Glyma20g22010	bHLH		Glyma09g32790	DGAT2	0.9879	5.23e-06		Glyma07g31600	LSD		Glyma10g12560	LPAAT_2	0.9711	7.02e-05
Glyma20g22010	bHLH		Glyma16g21960	DGAT2	0.9945	4.93e-07		Glyma07g31600	LSD		Glyma13g17290	KAS2	-0.9745	4.87e-05
Glyma20g22010	bHLH		Glyma13g17860	DGAT3	0.9924	1.3e-06		Glyma07g31600	LSD		Glyma17g05200	KAS2	-0.9691	8.54e-05
Glyma20g22010	bHLH		Glyma13g17290	KAS2	-0.9889	4.14e-06		Glyma02g04710	MIKC		Glyma05g25970	KAS1	0.981	2.02e-05
Glyma20g22010	bHLH		Glyma03g41030	CALO	0.9978	3.09e-08		Glyma02g04710	MIKC		Glyma08g08910	KAS1	0.9688	8.77e-05
Glyma20g22010	bHLH		Glyma19g43680	CALO	0.996	1.98e-07		Glyma05g28130	MIKC		Glyma03g29600	LPAAT_2	0.9693	8.42e-05
Glyma02g09140	bZIP		Glyma03g29600	LPAAT_2	0.9766	3.76e-05		Glyma05g28130	MIKC		Glyma07g04080	PDAT	0.9862	7.82e-06
Glyma02g09140	bZIP		Glyma03g28970	GPDH	0.9878	5.47e-06		Glyma05g28130	MIKC		Glyma08g47240	ABI3	-0.9749	4.63e-05
Glyma02g09140	bZIP		Glyma19g31730	GPDH	0.9928	1.12e-06		Glyma05g28130	MIKC		Glyma18g38490	ABI3	-0.9694	8.28e-05
Glyma02g09140	bZIP		Glyma07g04080	PDAT	0.9829	1.47e-05		Glyma05g28140	MIKC		Glyma03g28970	GPDH	0.9717	6.57e-05
Glyma02g09140	bZIP		Glyma11g12830	LPAAT_5	0.9687	8.92e-05		Glyma05g28140	MIKC		Glyma19g31730	GPDH	0.9824	1.6e-05
Glyma03g00580	bZIP		Glyma13g06080	BCCP2	0.969	8.63e-05		Glyma05g28140	MIKC		Glyma07g04080	PDAT	0.9755	4.31e-05
Glyma03g00580	bZIP		Glyma19g03530	BCCP2	0.9809	2.06e-05		Glyma05g28140	MIKC		Glyma12g04980	LPAAT_5	0.9734	5.49e-05
Glyma03g28320	bZIP		Glyma14g08400	LPAAT_4	0.972	6.4e-05		Glyma06g02990	MIKC		Glyma01g43780	STERO	-0.9699	7.88e-05
Glyma03g28320	bZIP		Glyma17g36670	LPAAT_4	0.9823	1.63e-05		Glyma06g02990	MIKC		Glyma11g01730	STERO	-0.9726	5.99e-05
Glyma03g28320	bZIP		Glyma09g32790	DGAT2	0.986	8.23e-06		Glyma08g11110	MIKC		Glyma02g18620	KAR	0.9764	3.84e-05
Glyma03g28320	bZIP		Glyma16g21960	DGAT2	0.9825	1.59e-05		Glyma08g11110	MIKC		Glyma02g33340	GPDH	0.9777	3.27e-05
Glyma03g28320	bZIP		Glyma13g17860	DGAT3	0.9944	5.32e-07		Glyma08g11110	MIKC		Glyma10g15900	GPDH	0.9718	6.54e-05
Glyma03g28320	bZIP		Glyma13g17290	KAS2	-0.9748	4.66e-05		Glyma08g12730	MIKC		Glyma01g43780	STERO	-0.9699	7.95e-05
Glyma03g28320	bZIP		Glyma03g41030	CALO	0.9889	4.13e-06		Glyma08g12730	MIKC		Glyma11g01730	STERO	-0.9725	6.05e-05
Glyma03g28320	bZIP		Glyma19g43680	CALO	0.9886	4.45e-06		Glyma10g38580	MIKC		Glyma14g08400	LPAAT_4	0.9943	5.58e-07
Glyma06g08390	bZIP		Glyma03g29600	LPAAT_2	0.9674	9.98e-05		Glyma10g38580	MIKC		Glyma17g36670	LPAAT_4	0.999	3.22e-09
Glyma06g08390	bZIP		Glyma03g28970	GPDH	0.9878	5.39e-06		Glyma10g38580	MIKC		Glyma09g32790	DGAT2	0.9829	1.48e-05
Glyma06g08390	bZIP		Glyma19g31730	GPDH	0.9854	9.28e-06		Glyma10g38580	MIKC		Glyma16g21960	DGAT2	0.9989	3.71e-09
Glyma07g06620	bZIP		Glyma05g27260	beta-PDH	-0.9783	3e-05		Glyma10g38580	MIKC		Glyma13g17860	DGAT3	0.9925	1.26e-06
Glyma07g06620	bZIP		Glyma14g10550	beta-PDH	-0.9722	6.29e-05		Glyma10g38580	MIKC		Glyma13g17290	KAS2	-0.9901	2.94e-06
Glyma08g08220	bZIP		Glyma02g18620	KAR	0.972	6.42e-05		Glyma10g38580	MIKC		Glyma05g08880	OLE	0.9709	7.19e-05
Glyma08g08220	bZIP		Glyma10g15900	GPDH	0.9772	3.5e-05		Glyma10g38580	MIKC		Glyma03g41030	CALO	0.9969	9.45e-08
Glyma09g34170	bZIP		Glyma19g31730	GPDH	0.9701	7.75e-05		Glyma10g38580	MIKC		Glyma19g43680	CALO	0.9994	6.55e-10
Glyma09g34170	bZIP		Glyma07g04080	PDAT	0.9799	2.38e-05		Glyma20g29250	MIKC		Glyma14g08400	LPAAT_4	0.9871	6.45e-06
Glyma09g34170	bZIP		Glyma08g47240	ABI3	-0.9734	5.47e-05		Glyma20g29250	MIKC		Glyma17g36670	LPAAT_4	0.9878	5.45e-06
Glyma10g08370	bZIP		Glyma03g29600	LPAAT_2	-0.9737	5.3e-05		Glyma20g29250	MIKC		Glyma16g21960	DGAT2	0.9919	1.59e-06
Glyma10g08370	bZIP		Glyma19g32420	LPAAT_2	-0.9831	1.43e-05		Glyma20g29250	MIKC		Glyma13g17860	DGAT3	0.9861	7.97e-06
Glyma10g08370	bZIP		Glyma01g43780	STERO	0.9751	4.49e-05		Glyma20g29250	MIKC		Glyma13g17290	KAS2	-0.9817	1.82e-05
Glyma10g08370	bZIP		Glyma08g47240	ABI3	0.9692	8.49e-05		Glyma20g29250	MIKC		Glyma05g08880	OLE	0.9786	2.87e-05
Glyma10g08370	bZIP		Glyma18g38490	ABI3	0.9927	1.18e-06		Glyma20g29250	MIKC		Glyma19g00400	OLE	0.9736	5.37e-05
Glyma12g03690	bZIP		Glyma17g36670	LPAAT_4	0.9792	2.66e-05		Glyma20g29250	MIKC		Glyma03g41030	CALO	0.9863	7.68e-06
Glyma12g03690	bZIP		Glyma09g32790	DGAT2	0.9945	5.04e-07		Glyma20g29250	MIKC		Glyma19g43680	CALO	0.9937	7.7e-07
Glyma12g03690	bZIP		Glyma16g21960	DGAT2	0.9753	4.42e-05		Glyma08g03820	M-type		Glyma02g18620	KAR	0.9713	6.85e-05
Glyma12g03690	bZIP		Glyma13g17860	DGAT3	0.9933	9.04e-07		Glyma08g03820	M-type		Glyma19g32420	LPAAT_2	0.9678	9.67e-05
Glyma12g03690	bZIP		Glyma13g17290	KAS2	-0.9749	4.63e-05		Glyma08g03820	M-type		Glyma01g43780	STERO	-0.9714	6.8e-05
Glyma12g03690	bZIP		Glyma04g03720	LT	0.9832	1.41e-05		Glyma08g03820	M-type		Glyma11g01730	STERO	-0.975	4.55e-05
Glyma12g03690	bZIP		Glyma03g41030	CALO	0.9841	1.19e-05		Glyma02g13770	MYB		Glyma02g48000	CCT	0.9704	7.52e-05
Glyma12g03690	bZIP		Glyma19g43680	CALO	0.9796	2.5e-05		Glyma02g13770	MYB		Glyma14g00590	CCT	0.9746	4.81e-05
Glyma12g04050	bZIP		Glyma03g29600	LPAAT_2	0.9716	6.66e-05		Glyma02g41180	MYB		Glyma15g05800	HAD	0.9851	9.92e-06
Glyma12g04050	bZIP		Glyma12g04980	LPAAT_5	0.9751	4.51e-05		Glyma02g41180	MYB		Glyma01g20720	DHLAT_LTA2	0.9719	6.47e-05
Glyma14g07800	bZIP		Glyma01g43780	STERO	-0.9706	7.38e-05		Glyma03g19030	MYB		Glyma10g30000	ACP	0.9811	2e-05
Glyma14g07800	bZIP		Glyma11g01730	STERO	-0.9724	6.14e-05		Glyma03g19030	MYB		Glyma14g08400	LPAAT_4	0.9772	3.48e-05
Glyma17g29170	bZIP		Glyma11g01730	STERO	0.9714	6.84e-05		Glyma03g19030	MYB		Glyma17g36670	LPAAT_4	0.9818	1.78e-05
Glyma17g29170	bZIP		Glyma08g47240	ABI3	0.9933	9.08e-07		Glyma03g19030	MYB		Glyma16g21960	DGAT2	0.9847	1.07e-05
Glyma19g30230	bZIP		Glyma13g06080	BCCP2	0.9861	8.07e-06		Glyma03g19030	MYB		Glyma13g17860	DGAT3	0.9713	6.9e-05
Glyma19g30230	bZIP		Glyma19g03530	BCCP2	0.9878	5.41e-06		Glyma03g19030	MYB		Glyma03g41030	CALO	0.9858	8.51e-06
Glyma19g37910	bZIP		Glyma14g08400	LPAAT_4	0.9885	4.52e-06		Glyma03g19030	MYB		Glyma19g43680	CALO	0.9892	3.72e-06
Glyma19g37910	bZIP		Glyma17g36670	LPAAT_4	0.9773	3.45e-05		Glyma03g38040	MYB		Glyma20g33850	OLE	0.9794	2.56e-05
Glyma19g37910	bZIP		Glyma16g21960	DGAT2	0.9852	9.57e-06		Glyma03g38040	MYB		Glyma14g27990	SAD_DES6	0.9739	5.17e-05
Glyma19g37910	bZIP		Glyma05g08880	OLE	0.9952	3.25e-07		Glyma03g38040	MYB		Glyma13g16790	PDAT1	0.9794	2.58e-05
Glyma19g37910	bZIP		Glyma19g00400	OLE	0.9915	1.83e-06		Glyma03g38040	MYB		Glyma17g05910	PDAT1	0.9813	1.94e-05
Glyma19g37910	bZIP		Glyma19g43680	CALO	0.9804	2.22e-05		Glyma04g04490	MYB		Glyma14g08400	LPAAT_4	0.9892	3.78e-06
Glyma01g04310	C2H2		Glyma14g08400	LPAAT_4	0.9841	1.19e-05		Glyma04g04490	MYB		Glyma17g36670	LPAAT_4	0.9954	2.86e-07
Glyma01g04310	C2H2		Glyma17g36670	LPAAT_4	0.994	6.37e-07		Glyma04g04490	MYB		Glyma09g32790	DGAT2	0.9731	5.68e-05
Glyma01g04310	C2H2		Glyma09g32790	DGAT2	0.9784	2.96e-05		Glyma04g04490	MYB		Glyma16g21960	DGAT2	0.9954	2.9e-07
Glyma01g04310	C2H2		Glyma16g21960	DGAT2	0.9924	1.31e-06		Glyma04g04490	MYB		Glyma13g17860	DGAT3	0.9907	2.43e-06
Glyma01g04310	C2H2		Glyma13g17860	DGAT3	0.9924	1.31e-06		Glyma04g04490	MYB		Glyma13g17290	KAS2	-0.9844	1.12e-05
Glyma01g04310	C2H2		Glyma13g17290	KAS2	-0.9824	1.61e-05		Glyma04g04490	MYB		Glyma03g41030	CALO	0.9977	3.78e-08
Glyma01g04310	C2H2		Glyma03g41030	CALO	0.9994	8.33e-10		Glyma04g04490	MYB		Glyma19g43680	CALO	0.999	3.41e-09
Glyma01g04310	C2H2		Glyma19g43680	CALO	0.9977	3.73e-08		Glyma05g04900	MYB		Glyma03g29600	LPAAT_2	0.9749	4.62e-05
Glyma03g31390	C2H2		Glyma03g29600	LPAAT_2	0.9784	2.97e-05		Glyma05g04900	MYB		Glyma19g32420	LPAAT_2	0.9704	7.5e-05
Glyma03g31390	C2H2		Glyma03g28970	GPDH	0.9916	1.76e-06		Glyma05g04900	MYB		Glyma03g28970	GPDH	0.9797	2.47e-05
Glyma03g31390	C2H2		Glyma19g31730	GPDH	0.9928	1.14e-06		Glyma05g04900	MYB		Glyma19g31730	GPDH	0.9769	3.6e-05
Glyma03g31390	C2H2		Glyma07g04080	PDAT	0.9829	1.48e-05		Glyma05g04900	MYB		Glyma07g04080	PDAT	0.9724	6.14e-05
Glyma03g33700	C2H2		Glyma15g05800	HAD	0.983	1.44e-05		Glyma07g05960	MYB		Glyma14g08400	LPAAT_4	0.9976	4.24e-08
Glyma03g33700	C2H2		Glyma01g20720	DHLAT_LTA2	0.9831	1.44e-05		Glyma07g05960	MYB		Glyma17g36670	LPAAT_4	0.996	1.96e-07
Glyma04g36620	C2H2		Glyma10g05320	PP	0.9674	0.0001		Glyma07g05960	MYB		Glyma09g32790	DGAT2	0.9683	9.23e-05
Glyma04g36620	C2H2		Glyma12g04980	LPAAT_5	0.9803	2.25e-05		Glyma07g05960	MYB		Glyma16g21960	DGAT2	0.9988	4.98e-09
Glyma05g04690	C2H2		Glyma03g29600	LPAAT_2	0.9693	8.42e-05		Glyma07g05960	MYB		Glyma13g17860	DGAT3	0.9868	6.91e-06
Glyma05g04690	C2H2		Glyma19g32420	LPAAT_2	0.97	7.86e-05		Glyma07g05960	MYB		Glyma13g17290	KAS2	-0.9898	3.18e-06
Glyma05g04690	C2H2		Glyma01g43780	STERO	-0.9701	7.73e-05		Glyma07g05960	MYB		Glyma05g08880	OLE	0.9862	7.78e-06
Glyma05g04690	C2H2		Glyma18g38490	ABI3	-0.9744	4.91e-05		Glyma07g05960	MYB		Glyma19g00400	OLE	0.9817	1.82e-05
Glyma07g27820	C2H2		Glyma07g37050	LPD	0.9866	7.13e-06		Glyma07g05960	MYB		Glyma03g41030	CALO	0.9892	3.8e-06
Glyma07g27820	C2H2		Glyma17g03560	LPD	0.9774	3.4e-05		Glyma07g05960	MYB		Glyma19g43680	CALO	0.9968	9.72e-08
Glyma07g27820	C2H2		Glyma08g45990	ER	0.9741	5.07e-05		Glyma07g15850	MYB		Glyma13g06080	BCCP2	0.9689	8.73e-05
Glyma08g14320	C2H2		Glyma14g08400	LPAAT_4	0.9827	1.53e-05		Glyma07g15850	MYB		Glyma19g03530	BCCP2	0.9695	8.26e-05
Glyma08g14320	C2H2		Glyma16g21960	DGAT2	0.9727	5.92e-05		Glyma07g16980	MYB		Glyma02g48000	CCT	0.9677	9.78e-05
Glyma08g14320	C2H2		Glyma05g08880	OLE	0.9983	1.41e-08		Glyma07g16980	MYB		Glyma14g00590	CCT	0.974	5.11e-05
Glyma08g14320	C2H2		Glyma19g00400	OLE	0.9996	1.42e-10		Glyma08g20150	MYB		Glyma04g06630	PKL	0.9812	1.97e-05
Glyma08g16390	C2H2		Glyma13g06080	BCCP2	0.9735	5.45e-05		Glyma08g20150	MYB		Glyma06g06720	PKL	0.9886	4.48e-06
Glyma08g16390	C2H2		Glyma19g03530	BCCP2	0.9838	1.26e-05		Glyma10g06190	MYB		Glyma02g18620	KAR	0.9759	4.1e-05
Glyma08g16390	C2H2		Glyma04g08220	OLE	0.9879	5.3e-06		Glyma10g06190	MYB		Glyma19g32420	LPAAT_2	0.9722	6.23e-05
Glyma08g16390	C2H2		Glyma06g08290	OLE	0.9744	4.89e-05		Glyma10g06190	MYB		Glyma01g43780	STERO	-0.9757	4.2e-05
Glyma08g16390	C2H2		Glyma09g07520	DGAT1	0.9767	3.73e-05		Glyma10g06190	MYB		Glyma11g01730	STERO	-0.9791	2.68e-05
Glyma08g16390	C2H2		Glyma08g01390	STERO	0.9887	4.26e-06		Glyma10g06190	MYB		Glyma08g47240	ABI3	-0.9678	9.66e-05
Glyma10g40400	C2H2		Glyma05g08880	OLE	0.9714	6.82e-05		Glyma10g06190	MYB		Glyma18g38490	ABI3	-0.9695	8.2e-05
Glyma10g40400	C2H2		Glyma19g00400	OLE	0.9722	6.29e-05		Glyma12g32610	MYB		Glyma14g08400	LPAAT_4	0.9841	1.19e-05
Glyma11g03600	C2H2		Glyma02g40280	VAL	0.9723	6.18e-05		Glyma12g32610	MYB		Glyma17g36670	LPAAT_4	0.994	6.37e-07
Glyma11g03600	C2H2		Glyma02g18620	KAR	0.9703	7.63e-05		Glyma12g32610	MYB		Glyma09g32790	DGAT2	0.9784	2.96e-05
Glyma11g03600	C2H2		Glyma10g15900	GPDH	0.9897	3.28e-06		Glyma12g32610	MYB		Glyma16g21960	DGAT2	0.9924	1.31e-06
Glyma12g09000	C2H2		Glyma02g18620	KAR	0.9683	9.23e-05		Glyma12g32610	MYB		Glyma13g17860	DGAT3	0.9924	1.31e-06
Glyma12g09000	C2H2		Glyma11g01730	STERO	-0.9842	1.18e-05		Glyma12g32610	MYB		Glyma13g17290	KAS2	-0.9824	1.61e-05
Glyma12g09000	C2H2		Glyma08g47240	ABI3	-0.9849	1.01e-05		Glyma12g32610	MYB		Glyma03g41030	CALO	0.9994	8.33e-10
Glyma13g19560	C2H2		Glyma14g08400	LPAAT_4	0.9739	5.18e-05		Glyma12g32610	MYB		Glyma19g43680	CALO	0.9977	3.73e-08
Glyma13g19560	C2H2		Glyma17g36670	LPAAT_4	0.9869	6.71e-06		Glyma16g02570	MYB		Glyma14g08400	LPAAT_4	0.9961	1.82e-07
Glyma13g19560	C2H2		Glyma09g32790	DGAT2	0.9812	1.96e-05		Glyma16g02570	MYB		Glyma17g36670	LPAAT_4	0.997	7.84e-08
Glyma13g19560	C2H2		Glyma16g21960	DGAT2	0.9855	9.06e-06		Glyma16g02570	MYB		Glyma09g32790	DGAT2	0.9712	6.93e-05
Glyma13g19560	C2H2		Glyma13g17860	DGAT3	0.9951	3.53e-07		Glyma16g02570	MYB		Glyma16g21960	DGAT2	0.9989	3.61e-09
Glyma13g19560	C2H2		Glyma13g17290	KAS2	-0.9779	3.18e-05		Glyma16g02570	MYB		Glyma13g17860	DGAT3	0.9897	3.26e-06
Glyma13g19560	C2H2		Glyma03g41030	CALO	0.9964	1.4e-07		Glyma16g02570	MYB		Glyma13g17290	KAS2	-0.9899	3.08e-06
Glyma13g19560	C2H2		Glyma19g43680	CALO	0.9936	8e-07		Glyma16g02570	MYB		Glyma05g08880	OLE	0.9811	2e-05
Glyma15g42870	C2H2		Glyma13g06080	BCCP2	0.9745	4.86e-05		Glyma16g02570	MYB		Glyma19g00400	OLE	0.9756	4.27e-05
Glyma15g42870	C2H2		Glyma19g03530	BCCP2	0.9733	5.54e-05		Glyma16g02570	MYB		Glyma03g41030	CALO	0.9931	9.83e-07
Glyma15g42870	C2H2		Glyma09g07520	DGAT1	0.9858	8.48e-06		Glyma16g02570	MYB		Glyma19g43680	CALO	0.9987	6.51e-09
Glyma15g42870	C2H2		Glyma11g19570	PDAT2	0.9788	2.79e-05		Glyma17g13010	MYB		Glyma18g42280	α-CT	0.9773	3.43e-05
Glyma16g25550	C2H2		Glyma13g11700	LACS	0.9877	5.52e-06		Glyma17g13010	MYB		Glyma18g42300	α-CT	0.9787	2.83e-05
Glyma16g25550	C2H2		Glyma17g13120	OLE	0.9718	6.53e-05		Glyma17g15270	MYB		Glyma19g32420	LPAAT_2	0.973	5.74e-05
Glyma02g29360	C3H		Glyma02g18620	KAR	0.9954	2.97e-07		Glyma17g15270	MYB		Glyma01g43780	STERO	-0.9754	4.34e-05
Glyma02g29360	C3H		Glyma19g32420	LPAAT_2	0.9743	4.96e-05		Glyma17g15270	MYB		Glyma11g01730	STERO	-0.979	2.74e-05
Glyma02g29360	C3H		Glyma08g47240	ABI3	-0.972	6.38e-05		Glyma20g22230	MYB		Glyma15g05800	HAD	0.9698	8.02e-05
Glyma02g29360	C3H		Glyma18g38490	ABI3	-0.9753	4.42e-05		Glyma20g22230	MYB		Glyma01g20720	DHLAT_LTA2	0.9752	4.46e-05
Glyma04g36670	C3H		Glyma10g05320	PP	0.9708	7.25e-05		Glyma04g03400	MYB_related		Glyma15g05800	HAD	0.9874	5.97e-06
Glyma04g36670	C3H		Glyma12g04980	LPAAT_5	0.9738	5.26e-05		Glyma04g03400	MYB_related		Glyma01g20720	DHLAT_LTA2	0.9944	5.37e-07
Glyma05g02920	C3H		Glyma19g44930	α-PDH	0.9735	5.44e-05		Glyma06g10170	MYB_related		Glyma04g06630	PKL	0.9752	4.45e-05
Glyma05g02920	C3H		Glyma08g09080	GPAT	0.9891	3.92e-06		Glyma06g10170	MYB_related		Glyma06g06720	PKL	0.9807	2.12e-05
Glyma05g02920	C3H		Glyma19g40700	P2	0.9889	4.13e-06		Glyma12g10790	MYB_related		Glyma15g05800	HAD	0.9787	2.83e-05
Glyma05g36110	C3H		Glyma09g32790	DGAT2	0.971	7.06e-05		Glyma12g10790	MYB_related		Glyma01g20720	DHLAT_LTA2	0.9893	3.67e-06
Glyma05g36110	C3H		Glyma17g04650	DGAT4	0.9706	7.4e-05		Glyma12g12990	MYB_related		Glyma09g32790	DGAT2	0.9675	9.89e-05
Glyma05g36110	C3H		Glyma04g03720	LT	0.9781	3.09e-05		Glyma12g12990	MYB_related		Glyma13g17860	DGAT3	0.9696	8.15e-05
Glyma06g44440	C3H		Glyma19g03530	BCCP2	0.9757	4.22e-05		Glyma12g12990	MYB_related		Glyma10g12560	LPAAT_2	0.9765	3.81e-05
Glyma06g44440	C3H		Glyma04g08220	OLE	0.9855	9.1e-06		Glyma12g12990	MYB_related		Glyma13g17290	KAS2	-0.9718	6.53e-05
Glyma06g44440	C3H		Glyma09g07520	DGAT1	0.9929	1.08e-06		Glyma12g12990	MYB_related		Glyma17g05200	KAS2	-0.9784	2.96e-05
Glyma06g44440	C3H		Glyma11g19570	PDAT2	0.9717	6.62e-05		Glyma13g20760	MYB_related		Glyma08g46360	FATA	0.971	7.08e-05
Glyma06g44440	C3H		Glyma08g01390	STERO	0.9871	6.39e-06		Glyma13g20760	MYB_related		Glyma18g36130	FATA	0.9763	3.9e-05
Glyma06g44440	C3H		Glyma07g32850	SAD_FAB2_DES1_5	0.9768	3.68e-05		Glyma16g03640	MYB_related		Glyma10g30000	ACP	0.9924	1.31e-06
Glyma07g37980	C3H		Glyma11g20840	GPDH	0.9872	6.28e-06		Glyma16g03640	MYB_related		Glyma14g08400	LPAAT_4	0.9709	7.13e-05
Glyma07g37980	C3H		Glyma12g01380	GPDH	0.9739	5.2e-05		Glyma16g03640	MYB_related		Glyma17g36670	LPAAT_4	0.9718	6.53e-05
Glyma07g37980	C3H		Glyma12g04980	LPAAT_5	0.9755	4.31e-05		Glyma16g03640	MYB_related		Glyma16g21960	DGAT2	0.978	3.11e-05
Glyma08g16340	C3H		Glyma05g08880	OLE	0.9821	1.71e-05		Glyma16g03640	MYB_related		Glyma03g41030	CALO	0.9768	3.65e-05
Glyma08g16340	C3H		Glyma19g00400	OLE	0.9816	1.84e-05		Glyma16g03640	MYB_related		Glyma19g43680	CALO	0.9842	1.17e-05
Glyma10g44330	C3H		Glyma17g36670	LPAAT_4	0.9708	7.21e-05		Glyma17g09310	MYB_related		Glyma15g05800	HAD	0.9712	6.95e-05
Glyma10g44330	C3H		Glyma09g32790	DGAT2	0.9891	3.88e-06		Glyma17g09310	MYB_related		Glyma01g20720	DHLAT_LTA2	0.9823	1.64e-05
Glyma10g44330	C3H		Glyma13g17860	DGAT3	0.9849	1.02e-05		Glyma17g17370	MYB_related		Glyma14g08400	LPAAT_4	-0.9968	9.9e-08
Glyma10g44330	C3H		Glyma13g17290	KAS2	-0.9686	8.93e-05		Glyma17g17370	MYB_related		Glyma17g36670	LPAAT_4	-0.9929	1.07e-06
Glyma10g44330	C3H		Glyma03g41030	CALO	0.9818	1.78e-05		Glyma17g17370	MYB_related		Glyma16g21960	DGAT2	-0.9951	3.55e-07
Glyma10g44330	C3H		Glyma19g43680	CALO	0.9687	8.88e-05		Glyma17g17370	MYB_related		Glyma13g17860	DGAT3	-0.9735	5.44e-05
Glyma12g13300	C3H		Glyma18g05840	VAL	0.9728	5.87e-05		Glyma17g17370	MYB_related		Glyma13g17290	KAS2	0.9907	2.44e-06
Glyma12g13300	C3H		Glyma04g08220	OLE	0.993	1.05e-06		Glyma17g17370	MYB_related		Glyma05g08880	OLE	-0.9872	6.31e-06
Glyma12g13300	C3H		Glyma06g08290	OLE	0.9891	3.87e-06		Glyma17g17370	MYB_related		Glyma19g00400	OLE	-0.9839	1.23e-05
Glyma12g13300	C3H		Glyma09g07520	DGAT1	0.9683	9.26e-05		Glyma17g17370	MYB_related		Glyma03g41030	CALO	-0.9795	2.54e-05
Glyma12g13300	C3H		Glyma08g01390	STERO	0.9997	8.2e-11		Glyma17g17370	MYB_related		Glyma19g43680	CALO	-0.9886	4.43e-06
Glyma12g13300	C3H		Glyma07g32850	SAD_FAB2_DES1_5	0.9898	3.16e-06		Glyma18g47230	MYB_related		Glyma09g32790	DGAT2	0.9748	4.67e-05
Glyma12g33320	C3H		Glyma03g29600	LPAAT_2	-0.9759	4.08e-05		Glyma18g47230	MYB_related		Glyma13g17860	DGAT3	0.9883	4.75e-06
Glyma12g33320	C3H		Glyma19g32420	LPAAT_2	-0.9705	7.43e-05		Glyma18g47230	MYB_related		Glyma03g41030	CALO	0.9778	3.21e-05
Glyma12g33320	C3H		Glyma18g38490	ABI3	0.9904	2.66e-06		Glyma18g47230	MYB_related		Glyma19g43680	CALO	0.9697	8.06e-05
Glyma15g42750	C3H		Glyma05g08880	OLE	0.9897	3.32e-06		Glyma01g06150	NAC		Glyma09g32790	DGAT2	0.9753	4.39e-05
Glyma15g42750	C3H		Glyma19g00400	OLE	0.9913	1.98e-06		Glyma01g06150	NAC		Glyma10g12560	LPAAT_2	0.9758	4.18e-05
Glyma18g47660	C3H		Glyma03g29600	LPAAT_2	0.9732	5.62e-05		Glyma02g12220	NAC		Glyma09g32790	DGAT2	0.9674	9.98e-05
Glyma18g47660	C3H		Glyma19g31730	GPDH	0.9732	5.62e-05		Glyma02g12220	NAC		Glyma10g12560	LPAAT_2	0.9759	4.1e-05
Glyma18g47660	C3H		Glyma07g04080	PDAT	0.9875	5.85e-06		Glyma02g26480	NAC		Glyma14g08400	LPAAT_4	0.9949	4.02e-07
Glyma20g36140	C3H		Glyma03g28970	GPDH	0.9781	3.1e-05		Glyma02g26480	NAC		Glyma17g36670	LPAAT_4	0.9962	1.64e-07
Glyma20g36140	C3H		Glyma19g31730	GPDH	0.9702	7.69e-05		Glyma02g26480	NAC		Glyma09g32790	DGAT2	0.9707	7.29e-05
Glyma20g39160	C3H		Glyma17g36670	LPAAT_4	0.9794	2.57e-05		Glyma02g26480	NAC		Glyma16g21960	DGAT2	0.9983	1.54e-08
Glyma20g39160	C3H		Glyma09g32790	DGAT2	0.9905	2.6e-06		Glyma02g26480	NAC		Glyma13g17860	DGAT3	0.9903	2.73e-06
Glyma20g39160	C3H		Glyma16g21960	DGAT2	0.9712	6.94e-05		Glyma02g26480	NAC		Glyma13g17290	KAS2	-0.9888	4.16e-06
Glyma20g39160	C3H		Glyma13g17860	DGAT3	0.9904	2.66e-06		Glyma02g26480	NAC		Glyma05g08880	OLE	0.9801	2.31e-05
Glyma20g39160	C3H		Glyma13g17290	KAS2	-0.9757	4.21e-05		Glyma02g26480	NAC		Glyma19g00400	OLE	0.9745	4.87e-05
Glyma20g39160	C3H		Glyma03g41030	CALO	0.989	4.03e-06		Glyma02g26480	NAC		Glyma03g41030	CALO	0.9933	9.04e-07
Glyma20g39160	C3H		Glyma19g43680	CALO	0.9781	3.07e-05		Glyma02g26480	NAC		Glyma19g43680	CALO	0.9988	5.78e-09
Glyma05g31190	CAMTA		Glyma08g17110	ABCAT	0.9768	3.64e-05		Glyma02g38710	NAC		Glyma12g01380	GPDH	0.9783	3.02e-05
Glyma05g31190	CAMTA		Glyma03g30070	FAD2	0.9675	9.92e-05		Glyma02g38710	NAC		Glyma19g31730	GPDH	0.9678	9.62e-05
Glyma19g27240	CO-like		Glyma05g27260	beta-PDH	-0.9764	3.84e-05		Glyma04g38560	NAC		Glyma17g36670	LPAAT_4	0.9767	3.73e-05
Glyma19g27240	CO-like		Glyma14g10550	beta-PDH	-0.9762	3.96e-05		Glyma04g38560	NAC		Glyma09g32790	DGAT2	0.9722	6.27e-05
Glyma19g27240	CO-like		Glyma03g42190	α-PDH	-0.97	7.87e-05		Glyma04g38560	NAC		Glyma16g21960	DGAT2	0.9782	3.06e-05
Glyma19g27240	CO-like		Glyma13g11700	LACS	0.9838	1.27e-05		Glyma04g38560	NAC		Glyma13g17860	DGAT3	0.9907	2.45e-06
Glyma19g27240	CO-like		Glyma20g07280	LACS	0.9824	1.6e-05		Glyma04g38560	NAC		Glyma13g17290	KAS2	-0.9717	6.6e-05
Glyma01g37370	DBB		Glyma02g18620	KAR	0.9737	5.32e-05		Glyma04g38560	NAC		Glyma03g41030	CALO	0.9846	1.08e-05
Glyma01g37370	DBB		Glyma19g32420	LPAAT_2	0.984	1.22e-05		Glyma04g38560	NAC		Glyma19g43680	CALO	0.9857	8.76e-06
Glyma01g37370	DBB		Glyma01g43780	STERO	-0.9833	1.37e-05		Glyma04g42800	NAC		Glyma14g08400	LPAAT_4	0.9965	1.25e-07
Glyma01g37370	DBB		Glyma11g01730	STERO	-0.9816	1.83e-05		Glyma04g42800	NAC		Glyma17g36670	LPAAT_4	0.9917	1.73e-06
Glyma01g37370	DBB		Glyma08g47240	ABI3	-0.972	6.4e-05		Glyma04g42800	NAC		Glyma16g21960	DGAT2	0.9963	1.52e-07
Glyma01g37370	DBB		Glyma18g38490	ABI3	-0.9785	2.91e-05		Glyma04g42800	NAC		Glyma13g17860	DGAT3	0.9809	2.06e-05
Glyma09g14880	DBB		Glyma05g27260	beta-PDH	-0.9725	6.05e-05		Glyma04g42800	NAC		Glyma13g17290	KAS2	-0.9852	9.61e-06
Glyma09g14880	DBB		Glyma14g10550	beta-PDH	-0.9684	9.13e-05		Glyma04g42800	NAC		Glyma05g08880	OLE	0.9914	1.89e-06
Glyma11g07930	DBB		Glyma03g29600	LPAAT_2	0.9824	1.62e-05		Glyma04g42800	NAC		Glyma19g00400	OLE	0.9876	5.71e-06
Glyma11g07930	DBB		Glyma19g32420	LPAAT_2	0.9762	3.97e-05		Glyma04g42800	NAC		Glyma03g41030	CALO	0.983	1.46e-05
Glyma11g07930	DBB		Glyma01g43780	STERO	-0.9689	8.74e-05		Glyma04g42800	NAC		Glyma19g43680	CALO	0.9934	8.8e-07
Glyma11g07930	DBB		Glyma08g47240	ABI3	-0.9771	3.54e-05		Glyma05g24910	NAC		Glyma14g08400	LPAAT_4	0.9724	6.11e-05
Glyma11g07930	DBB		Glyma18g38490	ABI3	-0.9884	4.68e-06		Glyma05g24910	NAC		Glyma17g36670	LPAAT_4	0.9868	6.85e-06
Glyma12g05570	DBB		Glyma11g20840	GPDH	0.9782	3.04e-05		Glyma05g24910	NAC		Glyma09g32790	DGAT2	0.9769	3.61e-05
Glyma12g05570	DBB		Glyma19g40700	P2	0.9713	6.9e-05		Glyma05g24910	NAC		Glyma16g21960	DGAT2	0.9839	1.25e-05
Glyma12g36260	DBB		Glyma14g08400	LPAAT_4	0.9816	1.84e-05		Glyma05g24910	NAC		Glyma13g17860	DGAT3	0.9932	9.45e-07
Glyma12g36260	DBB		Glyma16g21960	DGAT2	0.9738	5.27e-05		Glyma05g24910	NAC		Glyma13g17290	KAS2	-0.977	3.55e-05
Glyma12g36260	DBB		Glyma05g08880	OLE	0.9941	6.06e-07		Glyma05g24910	NAC		Glyma03g41030	CALO	0.9974	5.26e-08
Glyma12g36260	DBB		Glyma19g00400	OLE	0.9956	2.66e-07		Glyma05g24910	NAC		Glyma19g43680	CALO	0.9925	1.26e-06
Glyma13g31110	Dof		Glyma14g08400	LPAAT_4	0.9833	1.38e-05		Glyma06g11970	NAC		Glyma14g08400	LPAAT_4	0.9967	1.1e-07
Glyma13g31110	Dof		Glyma17g36670	LPAAT_4	0.9722	6.24e-05		Glyma06g11970	NAC		Glyma17g36670	LPAAT_4	0.9916	1.76e-06
Glyma13g31110	Dof		Glyma16g21960	DGAT2	0.9762	3.95e-05		Glyma06g11970	NAC		Glyma16g21960	DGAT2	0.996	1.9e-07
Glyma13g31110	Dof		Glyma02g31320	LPAAT_2	0.9771	3.53e-05		Glyma06g11970	NAC		Glyma13g17860	DGAT3	0.9818	1.78e-05
Glyma13g31110	Dof		Glyma13g17290	KAS2	-0.9779	3.17e-05		Glyma06g11970	NAC		Glyma13g17290	KAS2	-0.9876	5.66e-06
Glyma13g31110	Dof		Glyma05g08880	OLE	0.9793	2.63e-05		Glyma06g11970	NAC		Glyma05g08880	OLE	0.9914	1.93e-06
Glyma13g31110	Dof		Glyma19g00400	OLE	0.9809	2.05e-05		Glyma06g11970	NAC		Glyma19g00400	OLE	0.9883	4.82e-06
Glyma16g26030	Dof		Glyma02g18620	KAR	0.9783	2.99e-05		Glyma06g11970	NAC		Glyma03g41030	CALO	0.9816	1.84e-05
Glyma16g26030	Dof		Glyma07g04080	PDAT	0.9765	3.82e-05		Glyma06g11970	NAC		Glyma19g43680	CALO	0.9921	1.46e-06
Glyma18g38560	Dof		Glyma19g32420	LPAAT_2	0.9746	4.81e-05		Glyma06g14290	NAC		Glyma08g17110	ABCAT	0.969	8.61e-05
Glyma18g38560	Dof		Glyma17g13120	OLE	-0.9727	5.94e-05		Glyma06g14290	NAC		Glyma03g30070	FAD2	0.968	9.52e-05
Glyma18g38560	Dof		Glyma01g43780	STERO	-0.9857	8.78e-06		Glyma07g31220	NAC		Glyma15g05800	HAD	0.9965	1.3e-07
Glyma19g38660	Dof		Glyma18g05840	VAL	0.9851	9.92e-06		Glyma07g31220	NAC		Glyma01g20720	DHLAT_LTA2	0.9895	3.51e-06
Glyma19g38660	Dof		Glyma06g08290	OLE	0.9886	4.43e-06		Glyma07g35630	NAC		Glyma14g08400	LPAAT_4	0.9846	1.08e-05
Glyma19g38660	Dof		Glyma10g33760	OLE	0.9723	6.19e-05		Glyma07g35630	NAC		Glyma17g36670	LPAAT_4	0.9945	5.07e-07
Glyma19g38660	Dof		Glyma20g33850	OLE	0.9937	7.56e-07		Glyma07g35630	NAC		Glyma09g32790	DGAT2	0.9795	2.55e-05
Glyma19g38660	Dof		Glyma13g16790	PDAT1	0.968	9.45e-05		Glyma07g35630	NAC		Glyma16g21960	DGAT2	0.993	1.03e-06
Glyma19g38660	Dof		Glyma17g05910	PDAT1	0.9801	2.33e-05		Glyma07g35630	NAC		Glyma13g17860	DGAT3	0.9924	1.31e-06
Glyma19g38660	Dof		Glyma02g15600	SAD_FAB2_DES1_5	0.982	1.72e-05		Glyma07g35630	NAC		Glyma13g17290	KAS2	-0.9828	1.5e-05
Glyma19g38750	Dof		Glyma18g05840	VAL	0.9771	3.55e-05		Glyma07g35630	NAC		Glyma03g41030	CALO	0.9995	4.03e-10
Glyma19g38750	Dof		Glyma06g08290	OLE	0.9677	9.74e-05		Glyma07g35630	NAC		Glyma19g43680	CALO	0.9981	2.18e-08
Glyma19g38750	Dof		Glyma10g33760	OLE	0.9737	5.3e-05		Glyma08g08010	NAC		Glyma14g08400	LPAAT_4	0.9882	4.94e-06
Glyma19g38750	Dof		Glyma20g33850	OLE	0.9958	2.19e-07		Glyma08g08010	NAC		Glyma17g36670	LPAAT_4	0.9932	9.54e-07
Glyma19g38750	Dof		Glyma04g04060	PP	0.9737	5.29e-05		Glyma08g08010	NAC		Glyma09g32790	DGAT2	0.9726	5.97e-05
Glyma19g38750	Dof		Glyma14g27990	SAD_DES6	0.9876	5.72e-06		Glyma08g08010	NAC		Glyma16g21960	DGAT2	0.9941	6.06e-07
Glyma19g38750	Dof		Glyma13g16790	PDAT1	0.9884	4.69e-06		Glyma08g08010	NAC		Glyma13g17860	DGAT3	0.9794	2.58e-05
Glyma19g38750	Dof		Glyma17g05910	PDAT1	0.9862	7.78e-06		Glyma08g08010	NAC		Glyma13g17290	KAS2	-0.9757	4.18e-05
Glyma19g38750	Dof		Glyma02g15600	SAD_FAB2_DES1_5	0.9867	7e-06		Glyma08g08010	NAC		Glyma03g41030	CALO	0.9931	9.87e-07
Glyma12g09860	E2F/DP		Glyma03g28970	GPDH	0.9835	1.33e-05		Glyma08g08010	NAC		Glyma19g43680	CALO	0.9959	2.05e-07
Glyma12g09860	E2F/DP		Glyma19g31730	GPDH	0.9862	7.88e-06		Glyma08g17140	NAC		Glyma18g05840	VAL	0.9869	6.69e-06
Glyma12g09860	E2F/DP		Glyma07g04080	PDAT	0.9729	5.78e-05		Glyma08g17140	NAC		Glyma06g08290	OLE	0.9747	4.74e-05
Glyma17g10130	E2F/DP		Glyma03g29600	LPAAT_2	0.9724	6.15e-05		Glyma08g17140	NAC		Glyma10g33760	OLE	0.989	3.99e-06
Glyma17g10130	E2F/DP		Glyma03g28970	GPDH	0.9915	1.86e-06		Glyma08g17140	NAC		Glyma20g33850	OLE	0.9904	2.65e-06
Glyma17g10130	E2F/DP		Glyma19g31730	GPDH	0.9966	1.2e-07		Glyma08g17140	NAC		Glyma04g04060	PP	0.9746	4.78e-05
Glyma17g10130	E2F/DP		Glyma07g04080	PDAT	0.9737	5.3e-05		Glyma08g17140	NAC		Glyma14g27990	SAD_DES6	0.9715	6.77e-05
Glyma17g10130	E2F/DP		Glyma11g12830	LPAAT_5	0.9841	1.2e-05		Glyma08g17140	NAC		Glyma02g15600	SAD_FAB2_DES1_5	0.9819	1.77e-05
Glyma17g10130	E2F/DP		Glyma12g04980	LPAAT_5	0.9814	1.91e-05		Glyma08g19300	NAC		Glyma10g30000	ACP	0.9763	3.91e-05
Glyma05g31410	EIL		Glyma14g08400	LPAAT_4	0.9872	6.31e-06		Glyma08g19300	NAC		Glyma14g08400	LPAAT_4	0.9797	2.47e-05
Glyma05g31410	EIL		Glyma17g36670	LPAAT_4	0.9954	2.92e-07		Glyma08g19300	NAC		Glyma17g36670	LPAAT_4	0.9886	4.41e-06
Glyma05g31410	EIL		Glyma09g32790	DGAT2	0.9773	3.43e-05		Glyma08g19300	NAC		Glyma09g32790	DGAT2	0.9681	9.41e-05
Glyma05g31410	EIL		Glyma16g21960	DGAT2	0.9944	5.18e-07		Glyma08g19300	NAC		Glyma16g21960	DGAT2	0.9885	4.56e-06
Glyma05g31410	EIL		Glyma13g17860	DGAT3	0.9926	1.21e-06		Glyma08g19300	NAC		Glyma13g17860	DGAT3	0.9838	1.26e-05
Glyma05g31410	EIL		Glyma13g17290	KAS2	-0.9847	1.07e-05		Glyma08g19300	NAC		Glyma13g17290	KAS2	-0.9712	6.97e-05
Glyma05g31410	EIL		Glyma03g41030	CALO	0.999	2.77e-09		Glyma08g19300	NAC		Glyma03g41030	CALO	0.9955	2.82e-07
Glyma05g31410	EIL		Glyma19g43680	CALO	0.9987	6.36e-09		Glyma08g19300	NAC		Glyma19g43680	CALO	0.9949	3.97e-07
Glyma18g02190	EIL		Glyma14g08400	LPAAT_4	0.9948	4.16e-07		Glyma12g35000	NAC		Glyma14g08400	LPAAT_4	0.9776	3.29e-05
Glyma18g02190	EIL		Glyma17g36670	LPAAT_4	0.996	1.96e-07		Glyma12g35000	NAC		Glyma17g36670	LPAAT_4	0.989	4.02e-06
Glyma18g02190	EIL		Glyma16g21960	DGAT2	0.9979	2.8e-08		Glyma12g35000	NAC		Glyma09g32790	DGAT2	0.9836	1.32e-05
Glyma18g02190	EIL		Glyma13g17860	DGAT3	0.9858	8.44e-06		Glyma12g35000	NAC		Glyma16g21960	DGAT2	0.9877	5.51e-06
Glyma18g02190	EIL		Glyma13g17290	KAS2	-0.9863	7.6e-06		Glyma12g35000	NAC		Glyma13g17860	DGAT3	0.9978	3.18e-08
Glyma18g02190	EIL		Glyma05g08880	OLE	0.9798	2.42e-05		Glyma12g35000	NAC		Glyma13g17290	KAS2	-0.9815	1.86e-05
Glyma18g02190	EIL		Glyma19g00400	OLE	0.9735	5.46e-05		Glyma12g35000	NAC		Glyma03g41030	CALO	0.9964	1.44e-07
Glyma18g02190	EIL		Glyma03g41030	CALO	0.9929	1.07e-06		Glyma12g35000	NAC		Glyma19g43680	CALO	0.9944	5.18e-07
Glyma18g02190	EIL		Glyma19g43680	CALO	0.9983	1.62e-08		Glyma13g35550	NAC		Glyma14g08400	LPAAT_4	0.9859	8.32e-06
Glyma01g39540	ERF		Glyma14g08400	LPAAT_4	0.9714	6.82e-05		Glyma13g35550	NAC		Glyma17g36670	LPAAT_4	0.993	1.02e-06
Glyma01g39540	ERF		Glyma17g36670	LPAAT_4	0.9861	8.07e-06		Glyma13g35550	NAC		Glyma09g32790	DGAT2	0.981	2.02e-05
Glyma01g39540	ERF		Glyma09g32790	DGAT2	0.9862	7.9e-06		Glyma13g35550	NAC		Glyma16g21960	DGAT2	0.9933	9.12e-07
Glyma01g39540	ERF		Glyma16g21960	DGAT2	0.9809	2.06e-05		Glyma13g35550	NAC		Glyma13g17860	DGAT3	0.9973	5.82e-08
Glyma01g39540	ERF		Glyma13g17860	DGAT3	0.998	2.35e-08		Glyma13g35550	NAC		Glyma13g17290	KAS2	-0.9861	7.94e-06
Glyma01g39540	ERF		Glyma13g17290	KAS2	-0.9841	1.2e-05		Glyma13g35550	NAC		Glyma03g41030	CALO	0.9962	1.71e-07
Glyma01g39540	ERF		Glyma03g41030	CALO	0.9931	9.79e-07		Glyma13g35550	NAC		Glyma19g43680	CALO	0.9974	5.14e-08
Glyma01g39540	ERF		Glyma19g43680	CALO	0.9869	6.68e-06		Glyma14g09240	NAC		Glyma03g28970	GPDH	0.9737	5.3e-05
Glyma02g31350	ERF		Glyma14g08400	LPAAT_4	0.9883	4.77e-06		Glyma14g09240	NAC		Glyma20g31630	DHLAT_EMB3003	0.972	6.41e-05
Glyma02g31350	ERF		Glyma17g36670	LPAAT_4	0.9959	2.02e-07		Glyma14g24220	NAC		Glyma14g08400	LPAAT_4	0.9871	6.39e-06
Glyma02g31350	ERF		Glyma09g32790	DGAT2	0.9772	3.46e-05		Glyma14g24220	NAC		Glyma17g36670	LPAAT_4	0.9954	2.99e-07
Glyma02g31350	ERF		Glyma16g21960	DGAT2	0.9952	3.4e-07		Glyma14g24220	NAC		Glyma09g32790	DGAT2	0.9827	1.54e-05
Glyma02g31350	ERF		Glyma13g17860	DGAT3	0.9927	1.18e-06		Glyma14g24220	NAC		Glyma16g21960	DGAT2	0.9945	4.93e-07
Glyma02g31350	ERF		Glyma13g17290	KAS2	-0.9854	9.25e-06		Glyma14g24220	NAC		Glyma13g17860	DGAT3	0.997	8.24e-08
Glyma02g31350	ERF		Glyma03g41030	CALO	0.9989	4.37e-09		Glyma14g24220	NAC		Glyma13g17290	KAS2	-0.9871	6.44e-06
Glyma02g31350	ERF		Glyma19g43680	CALO	0.999	2.85e-09		Glyma14g24220	NAC		Glyma03g41030	CALO	0.9988	5.78e-09
Glyma02g42960	ERF		Glyma14g08400	LPAAT_4	0.9861	7.95e-06		Glyma14g24220	NAC		Glyma19g43680	CALO	0.9987	7.46e-09
Glyma02g42960	ERF		Glyma17g36670	LPAAT_4	0.9951	3.57e-07		Glyma14g36840	NAC		Glyma19g31730	GPDH	0.9723	6.2e-05
Glyma02g42960	ERF		Glyma09g32790	DGAT2	0.9788	2.79e-05		Glyma14g36840	NAC		Glyma11g12830	LPAAT_5	0.982	1.72e-05
Glyma02g42960	ERF		Glyma16g21960	DGAT2	0.9939	6.93e-07		Glyma15g05690	NAC		Glyma10g30000	ACP	0.9798	2.42e-05
Glyma02g42960	ERF		Glyma13g17860	DGAT3	0.9932	9.33e-07		Glyma15g05690	NAC		Glyma14g08400	LPAAT_4	0.9743	4.98e-05
Glyma02g42960	ERF		Glyma13g17290	KAS2	-0.9842	1.17e-05		Glyma15g05690	NAC		Glyma17g36670	LPAAT_4	0.9839	1.24e-05
Glyma02g42960	ERF		Glyma03g41030	CALO	0.9994	7.95e-10		Glyma15g05690	NAC		Glyma16g21960	DGAT2	0.9839	1.24e-05
Glyma02g42960	ERF		Glyma19g43680	CALO	0.9985	9.82e-09		Glyma15g05690	NAC		Glyma13g17860	DGAT3	0.9788	2.8e-05
Glyma03g26530	ERF		Glyma18g10220	KAS1	-0.9723	6.16e-05		Glyma15g05690	NAC		Glyma03g41030	CALO	0.9925	1.25e-06
Glyma03g26530	ERF		Glyma05g38490	ACP4	0.9949	3.95e-07		Glyma15g05690	NAC		Glyma19g43680	CALO	0.9915	1.85e-06
Glyma03g26530	ERF		Glyma08g01180	ACP4	0.9846	1.09e-05		Glyma15g07620	NAC		Glyma07g03350	PDCT	-0.9802	2.29e-05
Glyma03g41640	ERF		Glyma03g28970	GPDH	0.9782	3.04e-05		Glyma15g07620	NAC		Glyma08g22750	PDCT	-0.9783	2.99e-05
Glyma03g41640	ERF		Glyma19g31730	GPDH	0.9782	3.05e-05		Glyma15g07620	NAC		Glyma13g11700	LACS	0.9682	9.35e-05
Glyma03g41640	ERF		Glyma11g12830	LPAAT_5	0.9959	2.05e-07		Glyma15g07620	NAC		Glyma20g07280	LACS	0.9723	6.22e-05
Glyma03g41640	ERF		Glyma12g04980	LPAAT_5	0.9804	2.21e-05		Glyma19g08510	NAC		Glyma03g28970	GPDH	0.9708	7.25e-05
Glyma03g42450	ERF		Glyma09g32790	DGAT2	0.9907	2.39e-06		Glyma19g08510	NAC		Glyma19g31730	GPDH	0.9741	5.05e-05
Glyma03g42450	ERF		Glyma13g17860	DGAT3	0.968	9.48e-05		Glyma19g08510	NAC		Glyma11g12830	LPAAT_5	0.9969	9.18e-08
Glyma03g42450	ERF		Glyma10g12560	LPAAT_2	0.9755	4.33e-05		Glyma19g08510	NAC		Glyma12g04980	LPAAT_5	0.9828	1.5e-05
Glyma03g42450	ERF		Glyma03g41030	CALO	0.9687	8.92e-05		Glyma20g33390	NAC		Glyma09g32790	DGAT2	0.9855	9.13e-06
Glyma04g39510	ERF		Glyma14g08400	LPAAT_4	0.9872	6.23e-06		Glyma20g33390	NAC		Glyma04g03720	LT	0.9857	8.71e-06
Glyma04g39510	ERF		Glyma17g36670	LPAAT_4	0.9955	2.79e-07		Glyma12g36540	NF-YA		Glyma19g03530	BCCP2	0.9887	4.34e-06
Glyma04g39510	ERF		Glyma09g32790	DGAT2	0.9776	3.29e-05		Glyma12g36540	NF-YA		Glyma04g08220	OLE	0.9996	2.25e-10
Glyma04g39510	ERF		Glyma16g21960	DGAT2	0.9945	5.09e-07		Glyma12g36540	NF-YA		Glyma06g08290	OLE	0.9899	3.08e-06
Glyma04g39510	ERF		Glyma13g17860	DGAT3	0.9928	1.14e-06		Glyma12g36540	NF-YA		Glyma09g07520	DGAT1	0.9809	2.06e-05
Glyma04g39510	ERF		Glyma13g17290	KAS2	-0.9847	1.06e-05		Glyma12g36540	NF-YA		Glyma08g01390	STERO	0.9937	7.56e-07
Glyma04g39510	ERF		Glyma03g41030	CALO	0.9991	2.36e-09		Glyma12g36540	NF-YA		Glyma07g32850	SAD_FAB2_DES1_5	0.9757	4.2e-05
Glyma04g39510	ERF		Glyma19g43680	CALO	0.9987	6.21e-09		Glyma05g07750	NF-YB		Glyma19g03530	BCCP2	-0.9708	7.25e-05
Glyma05g19050	ERF		Glyma13g17860	DGAT3	0.9714	6.78e-05		Glyma05g07750	NF-YB		Glyma04g08220	OLE	-0.9694	8.29e-05
Glyma05g19050	ERF		Glyma13g17290	KAS2	-0.9745	4.85e-05		Glyma09g01650	NF-YB		Glyma10g33760	OLE	0.9721	6.36e-05
Glyma05g19050	ERF		Glyma17g05200	KAS2	-0.9761	4e-05		Glyma09g01650	NF-YB		Glyma13g16560	DGAT1	0.9818	1.8e-05
Glyma05g31370	ERF		Glyma19g31730	GPDH	0.9725	6.05e-05		Glyma09g01650	NF-YB		Glyma17g06120	DGAT1	0.9885	4.56e-06
Glyma05g31370	ERF		Glyma07g04080	PDAT	0.9674	9.98e-05		Glyma09g01650	NF-YB		Glyma04g04060	PP	0.9896	3.35e-06
Glyma05g32040	ERF		Glyma14g08400	LPAAT_4	0.9832	1.4e-05		Glyma09g01650	NF-YB		Glyma05g07880	OLE	0.9888	4.22e-06
Glyma05g32040	ERF		Glyma17g36670	LPAAT_4	0.9934	8.76e-07		Glyma09g01650	NF-YB		Glyma14g27990	SAD_DES6	0.981	2.02e-05
Glyma05g32040	ERF		Glyma09g32790	DGAT2	0.9786	2.87e-05		Glyma11g18960	NF-YB		Glyma02g18620	KAR	0.976	4.03e-05
Glyma05g32040	ERF		Glyma16g21960	DGAT2	0.9918	1.65e-06		Glyma11g18960	NF-YB		Glyma07g03350	PDCT	0.9759	4.11e-05
Glyma05g32040	ERF		Glyma13g17860	DGAT3	0.9939	6.73e-07		Glyma11g18960	NF-YB		Glyma02g33340	GPDH	0.9874	6.03e-06
Glyma05g32040	ERF		Glyma13g17290	KAS2	-0.9825	1.58e-05		Glyma11g18960	NF-YB		Glyma10g15900	GPDH	0.9742	5.01e-05
Glyma05g32040	ERF		Glyma03g41030	CALO	0.9993	1.18e-09		Glyma15g12570	NF-YB		Glyma13g16560	DGAT1	0.9759	4.09e-05
Glyma05g32040	ERF		Glyma19g43680	CALO	0.9975	4.78e-08		Glyma15g12570	NF-YB		Glyma17g06120	DGAT1	0.9816	1.85e-05
Glyma06g03110	ERF		Glyma14g08400	LPAAT_4	0.9925	1.25e-06		Glyma15g12570	NF-YB		Glyma04g04060	PP	0.9789	2.75e-05
Glyma06g03110	ERF		Glyma17g36670	LPAAT_4	0.9967	1.05e-07		Glyma15g12570	NF-YB		Glyma05g07880	OLE	0.98	2.35e-05
Glyma06g03110	ERF		Glyma09g32790	DGAT2	0.9729	5.83e-05		Glyma20g00240	NF-YB		Glyma15g05800	HAD	0.9919	1.59e-06
Glyma06g03110	ERF		Glyma16g21960	DGAT2	0.9974	5.14e-08		Glyma20g00240	NF-YB		Glyma01g20720	DHLAT_LTA2	0.996	1.96e-07
Glyma06g03110	ERF		Glyma13g17860	DGAT3	0.9905	2.53e-06		Glyma06g17780	NF-YC		Glyma02g18620	KAR	0.9892	3.77e-06
Glyma06g03110	ERF		Glyma13g17290	KAS2	-0.9867	6.97e-06		Glyma06g17780	NF-YC		Glyma10g15900	GPDH	0.9769	3.62e-05
Glyma06g03110	ERF		Glyma05g08880	OLE	0.9724	6.15e-05		Glyma08g17630	NF-YC		Glyma02g18620	KAR	0.9723	6.2e-05
Glyma06g03110	ERF		Glyma03g41030	CALO	0.9966	1.2e-07		Glyma08g17630	NF-YC		Glyma03g29600	LPAAT_2	0.9801	2.31e-05
Glyma06g03110	ERF		Glyma19g43680	CALO	0.9995	4.03e-10		Glyma08g17630	NF-YC		Glyma19g32420	LPAAT_2	0.9925	1.28e-06
Glyma06g08990	ERF		Glyma06g04230	PP	0.9738	5.23e-05		Glyma08g17630	NF-YC		Glyma03g42190	α-PDH	0.9681	9.41e-05
Glyma06g08990	ERF		Glyma17g13120	OLE	0.9716	6.7e-05		Glyma08g17630	NF-YC		Glyma07g04080	PDAT	0.9678	9.67e-05
Glyma06g45680	ERF		Glyma19g42860	ACP	-0.9709	7.15e-05		Glyma08g17630	NF-YC		Glyma01g43780	STERO	-0.9927	1.17e-06
Glyma06g45680	ERF		Glyma05g08880	OLE	0.9779	3.18e-05		Glyma08g17630	NF-YC		Glyma11g01730	STERO	-0.9762	3.94e-05
Glyma06g45680	ERF		Glyma19g00400	OLE	0.9812	1.96e-05		Glyma08g17630	NF-YC		Glyma18g38490	ABI3	-0.9747	4.73e-05
Glyma07g37410	ERF		Glyma15g05800	HAD	0.9693	8.37e-05		Glyma11g20740	NF-YC		Glyma11g20840	GPDH	0.9826	1.56e-05
Glyma07g37410	ERF		Glyma01g20720	DHLAT_LTA2	0.9716	6.68e-05		Glyma11g20740	NF-YC		Glyma12g01380	GPDH	0.9775	3.35e-05
Glyma08g02460	ERF		Glyma09g32790	DGAT2	0.9867	7.07e-06		Glyma13g27790	NF-YC		Glyma02g18620	KAR	0.9899	3.07e-06
Glyma08g02460	ERF		Glyma13g17860	DGAT3	0.9718	6.53e-05		Glyma13g27790	NF-YC		Glyma03g29600	LPAAT_2	0.9738	5.27e-05
Glyma08g02460	ERF		Glyma04g03720	LT	0.9932	9.62e-07		Glyma13g27790	NF-YC		Glyma19g32420	LPAAT_2	0.977	3.56e-05
Glyma08g15350	ERF		Glyma14g08400	LPAAT_4	0.9864	7.44e-06		Glyma13g27790	NF-YC		Glyma07g04080	PDAT	0.978	3.13e-05
Glyma08g15350	ERF		Glyma17g36670	LPAAT_4	0.9951	3.46e-07		Glyma15g36170	NF-YC		Glyma19g31730	GPDH	0.97	7.85e-05
Glyma08g15350	ERF		Glyma09g32790	DGAT2	0.9776	3.29e-05		Glyma15g36170	NF-YC		Glyma07g04080	PDAT	0.9803	2.25e-05
Glyma08g15350	ERF		Glyma16g21960	DGAT2	0.994	6.6e-07		Glyma03g33640	S1Fa-like		Glyma08g08910	KAS1	0.9756	4.27e-05
Glyma08g15350	ERF		Glyma13g17860	DGAT3	0.9928	1.12e-06		Glyma03g33640	S1Fa-like		Glyma02g08600	CK	-0.9725	6.09e-05
Glyma08g15350	ERF		Glyma13g17290	KAS2	-0.9845	1.11e-05		Glyma03g33640	S1Fa-like		Glyma19g32420	LPAAT_2	0.974	5.16e-05
Glyma08g15350	ERF		Glyma03g41030	CALO	0.9992	1.73e-09		Glyma03g33640	S1Fa-like		Glyma03g42190	α-PDH	0.9813	1.92e-05
Glyma08g15350	ERF		Glyma19g43680	CALO	0.9985	1.04e-08		Glyma03g33640	S1Fa-like		Glyma20g07280	LACS	-0.9723	6.2e-05
Glyma09g04630	ERF		Glyma14g08400	LPAAT_4	0.9818	1.79e-05		Glyma13g24590	SBP		Glyma02g18620	KAR	0.987	6.51e-06
Glyma09g04630	ERF		Glyma17g36670	LPAAT_4	0.9932	9.37e-07		Glyma13g24590	SBP		Glyma19g32420	LPAAT_2	0.9754	4.34e-05
Glyma09g04630	ERF		Glyma09g32790	DGAT2	0.9799	2.4e-05		Glyma13g24590	SBP		Glyma01g43780	STERO	-0.9742	5.03e-05
Glyma09g04630	ERF		Glyma16g21960	DGAT2	0.9899	3.13e-06		Glyma13g24590	SBP		Glyma11g01730	STERO	-0.9773	3.45e-05
Glyma09g04630	ERF		Glyma13g17860	DGAT3	0.9938	7.07e-07		Glyma13g24590	SBP		Glyma08g47240	ABI3	-0.9748	4.68e-05
Glyma09g04630	ERF		Glyma13g17290	KAS2	-0.984	1.22e-05		Glyma13g24590	SBP		Glyma18g38490	ABI3	-0.9751	4.54e-05
Glyma09g04630	ERF		Glyma03g41030	CALO	0.9987	6.21e-09		Glyma02g05830	SRS		Glyma11g12830	LPAAT_5	0.9812	1.96e-05
Glyma09g04630	ERF		Glyma19g43680	CALO	0.9951	3.66e-07		Glyma02g05830	SRS		Glyma12g04980	LPAAT_5	0.9827	1.53e-05
Glyma09g05850	ERF		Glyma14g08400	LPAAT_4	0.9841	1.19e-05		Glyma04g03000	SRS		Glyma03g28970	GPDH	0.9729	5.78e-05
Glyma09g05850	ERF		Glyma17g36670	LPAAT_4	0.994	6.37e-07		Glyma04g03000	SRS		Glyma19g31730	GPDH	0.9756	4.27e-05
Glyma09g05850	ERF		Glyma09g32790	DGAT2	0.9784	2.96e-05		Glyma04g03000	SRS		Glyma07g04080	PDAT	0.9711	7.02e-05
Glyma09g05850	ERF		Glyma16g21960	DGAT2	0.9924	1.31e-06		Glyma13g26730	SRS		Glyma02g18620	KAR	0.9814	1.91e-05
Glyma09g05850	ERF		Glyma13g17860	DGAT3	0.9924	1.31e-06		Glyma13g26730	SRS		Glyma03g29600	LPAAT_2	0.9692	8.44e-05
Glyma09g05850	ERF		Glyma13g17290	KAS2	-0.9824	1.61e-05		Glyma13g26730	SRS		Glyma03g28970	GPDH	0.9821	1.69e-05
Glyma09g05850	ERF		Glyma03g41030	CALO	0.9994	8.33e-10		Glyma13g26730	SRS		Glyma19g31730	GPDH	0.9797	2.45e-05
Glyma09g05850	ERF		Glyma19g43680	CALO	0.9977	3.73e-08		Glyma13g26730	SRS		Glyma07g04080	PDAT	0.9862	7.88e-06
Glyma09g05860	ERF		Glyma14g08400	LPAAT_4	0.9841	1.19e-05		Glyma14g03900	SRS		Glyma03g28970	GPDH	0.9782	3.06e-05
Glyma09g05860	ERF		Glyma17g36670	LPAAT_4	0.994	6.37e-07		Glyma14g03900	SRS		Glyma19g31730	GPDH	0.9868	6.89e-06
Glyma09g05860	ERF		Glyma09g32790	DGAT2	0.9784	2.96e-05		Glyma14g03900	SRS		Glyma07g04080	PDAT	0.977	3.56e-05
Glyma09g05860	ERF		Glyma16g21960	DGAT2	0.9924	1.31e-06		Glyma14g03900	SRS		Glyma11g12830	LPAAT_5	0.9698	7.98e-05
Glyma09g05860	ERF		Glyma13g17860	DGAT3	0.9924	1.31e-06		Glyma15g37600	SRS		Glyma03g28970	GPDH	0.9788	2.79e-05
Glyma09g05860	ERF		Glyma13g17290	KAS2	-0.9824	1.61e-05		Glyma15g37600	SRS		Glyma19g31730	GPDH	0.9699	7.93e-05
Glyma09g05860	ERF		Glyma03g41030	CALO	0.9994	8.33e-10		Glyma02g06730	TALE		Glyma07g04080	PDAT	-0.974	5.11e-05
Glyma09g05860	ERF		Glyma19g43680	CALO	0.9977	3.73e-08		Glyma02g06730	TALE		Glyma11g01730	STERO	0.9837	1.28e-05
Glyma10g04210	ERF		Glyma02g48000	CCT	0.9766	3.78e-05		Glyma02g06730	TALE		Glyma08g47240	ABI3	0.9823	1.65e-05
Glyma10g04210	ERF		Glyma14g00590	CCT	0.9717	6.59e-05		Glyma04g06810	TALE		Glyma09g38440	BCCP1	0.9757	4.2e-05
Glyma10g36760	ERF		Glyma14g08400	LPAAT_4	0.9797	2.47e-05		Glyma04g06810	TALE		Glyma19g32940	FAD2	0.9883	4.78e-06
Glyma10g36760	ERF		Glyma17g36670	LPAAT_4	0.9925	1.27e-06		Glyma03g02090	TCP		Glyma11g01730	STERO	-0.9691	8.58e-05
Glyma10g36760	ERF		Glyma09g32790	DGAT2	0.9832	1.41e-05		Glyma03g02090	TCP		Glyma08g47240	ABI3	-0.9963	1.54e-07
Glyma10g36760	ERF		Glyma16g21960	DGAT2	0.9885	4.59e-06		Glyma13g29160	TCP		Glyma09g38440	BCCP1	0.9725	6.04e-05
Glyma10g36760	ERF		Glyma13g17860	DGAT3	0.9939	6.9e-07		Glyma13g29160	TCP		Glyma19g32940	FAD2	0.9903	2.72e-06
Glyma10g36760	ERF		Glyma13g17290	KAS2	-0.9829	1.48e-05		Glyma03g34730	Trihelix		Glyma13g06080	BCCP2	0.9715	6.76e-05
Glyma10g36760	ERF		Glyma03g41030	CALO	0.9987	6.81e-09		Glyma03g34730	Trihelix		Glyma19g03530	BCCP2	0.9798	2.43e-05
Glyma10g36760	ERF		Glyma19g43680	CALO	0.9939	6.7e-07		Glyma03g34730	Trihelix		Glyma09g07520	DGAT1	0.994	6.63e-07
Glyma11g02050	ERF		Glyma02g48000	CCT	0.969	8.63e-05		Glyma03g34730	Trihelix		Glyma11g19570	PDAT2	0.9934	8.84e-07
Glyma11g02050	ERF		Glyma14g00590	CCT	0.9735	5.42e-05		Glyma07g18320	Trihelix		Glyma14g08400	LPAAT_4	0.9903	2.75e-06
Glyma12g32400	ERF		Glyma16g21970	DGAT2	0.9707	7.34e-05		Glyma07g18320	Trihelix		Glyma17g36670	LPAAT_4	0.9852	9.71e-06
Glyma12g32400	ERF		Glyma07g04080	PDAT	0.9681	9.37e-05		Glyma07g18320	Trihelix		Glyma16g21960	DGAT2	0.9897	3.24e-06
Glyma13g29920	ERF		Glyma18g05840	VAL	0.9892	3.82e-06		Glyma07g18320	Trihelix		Glyma13g17860	DGAT3	0.9823	1.63e-05
Glyma13g29920	ERF		Glyma04g08220	OLE	0.9689	8.68e-05		Glyma07g18320	Trihelix		Glyma13g17290	KAS2	-0.9869	6.75e-06
Glyma13g29920	ERF		Glyma06g08290	OLE	0.9925	1.28e-06		Glyma07g18320	Trihelix		Glyma05g08880	OLE	0.9878	5.43e-06
Glyma13g29920	ERF		Glyma10g33760	OLE	0.9782	3.06e-05		Glyma07g18320	Trihelix		Glyma19g00400	OLE	0.9856	8.82e-06
Glyma13g29920	ERF		Glyma20g33850	OLE	0.9966	1.2e-07		Glyma07g18320	Trihelix		Glyma03g41030	CALO	0.9761	3.98e-05
Glyma13g29920	ERF		Glyma04g04060	PP	0.969	8.67e-05		Glyma07g18320	Trihelix		Glyma19g43680	CALO	0.9868	6.85e-06
Glyma13g29920	ERF		Glyma13g16790	PDAT1	0.9696	8.14e-05		Glyma09g38050	Trihelix		Glyma17g36670	LPAAT_4	0.9708	7.26e-05
Glyma13g29920	ERF		Glyma17g05910	PDAT1	0.9837	1.29e-05		Glyma09g38050	Trihelix		Glyma09g32790	DGAT2	0.9863	7.62e-06
Glyma13g29920	ERF		Glyma02g15600	SAD_FAB2_DES1_5	0.989	3.99e-06		Glyma09g38050	Trihelix		Glyma13g17860	DGAT3	0.9889	4.14e-06
Glyma13g38030	ERF		Glyma16g21970	DGAT2	0.9726	6.02e-05		Glyma09g38050	Trihelix		Glyma13g17290	KAS2	-0.9717	6.62e-05
Glyma13g38030	ERF		Glyma07g04080	PDAT	0.9722	6.29e-05		Glyma09g38050	Trihelix		Glyma04g03720	LT	0.9788	2.81e-05
Glyma13g39540	ERF		Glyma14g08400	LPAAT_4	0.9841	1.19e-05		Glyma09g38050	Trihelix		Glyma03g41030	CALO	0.9751	4.52e-05
Glyma13g39540	ERF		Glyma17g36670	LPAAT_4	0.994	6.37e-07		Glyma09g38050	Trihelix		Glyma19g43680	CALO	0.968	9.45e-05
Glyma13g39540	ERF		Glyma09g32790	DGAT2	0.9784	2.96e-05		Glyma10g07730	Trihelix		Glyma18g42280	α-CT	0.975	4.6e-05
Glyma13g39540	ERF		Glyma16g21960	DGAT2	0.9924	1.31e-06		Glyma10g07730	Trihelix		Glyma18g42300	α-CT	0.9682	9.32e-05
Glyma13g39540	ERF		Glyma13g17860	DGAT3	0.9924	1.31e-06		Glyma10g36960	Trihelix		Glyma10g30000	ACP	0.9915	1.86e-06
Glyma13g39540	ERF		Glyma13g17290	KAS2	-0.9824	1.61e-05		Glyma10g36960	Trihelix		Glyma17g36670	LPAAT_4	0.9694	8.35e-05
Glyma13g39540	ERF		Glyma03g41030	CALO	0.9994	8.33e-10		Glyma10g36960	Trihelix		Glyma16g21960	DGAT2	0.9745	4.86e-05
Glyma13g39540	ERF		Glyma19g43680	CALO	0.9977	3.73e-08		Glyma10g36960	Trihelix		Glyma13g17860	DGAT3	0.9715	6.72e-05
Glyma14g06080	ERF		Glyma14g08400	LPAAT_4	0.9853	9.45e-06		Glyma10g36960	Trihelix		Glyma09g05640	CCT	0.9686	8.96e-05
Glyma14g06080	ERF		Glyma17g36670	LPAAT_4	0.9946	4.85e-07		Glyma10g36960	Trihelix		Glyma03g41030	CALO	0.9798	2.41e-05
Glyma14g06080	ERF		Glyma09g32790	DGAT2	0.9785	2.92e-05		Glyma10g36960	Trihelix		Glyma19g43680	CALO	0.984	1.22e-05
Glyma14g06080	ERF		Glyma16g21960	DGAT2	0.9933	8.96e-07		Glyma13g26550	Trihelix		Glyma19g32420	LPAAT_2	0.9681	9.44e-05
Glyma14g06080	ERF		Glyma13g17860	DGAT3	0.9933	8.88e-07		Glyma13g26550	Trihelix		Glyma01g43780	STERO	-0.9711	7.05e-05
Glyma14g06080	ERF		Glyma13g17290	KAS2	-0.9837	1.28e-05		Glyma18g51790	Trihelix		Glyma11g01730	STERO	-0.9875	5.82e-06
Glyma14g06080	ERF		Glyma03g41030	CALO	0.9993	9.12e-10		Glyma18g51790	Trihelix		Glyma08g47240	ABI3	-0.9745	4.87e-05
Glyma14g06080	ERF		Glyma19g43680	CALO	0.9983	1.49e-08		Glyma13g41000	WOX		Glyma02g48000	CCT	0.9786	2.89e-05
Glyma14g06290	ERF		Glyma03g29600	LPAAT_2	-0.9923	1.37e-06		Glyma13g41000	WOX		Glyma14g00590	CCT	0.9682	9.29e-05
Glyma14g06290	ERF		Glyma19g32420	LPAAT_2	-0.9807	2.13e-05		Glyma02g46280	WRKY		Glyma14g08400	LPAAT_4	0.9841	1.19e-05
Glyma14g06290	ERF		Glyma18g38490	ABI3	0.9892	3.78e-06		Glyma02g46280	WRKY		Glyma17g36670	LPAAT_4	0.994	6.37e-07
Glyma14g07620	ERF		Glyma13g17290	KAS2	-0.982	1.72e-05		Glyma02g46280	WRKY		Glyma09g32790	DGAT2	0.9784	2.96e-05
Glyma14g07620	ERF		Glyma09g21150	GPAT	-0.968	9.45e-05		Glyma02g46280	WRKY		Glyma16g21960	DGAT2	0.9924	1.31e-06
Glyma14g09320	ERF		Glyma14g08400	LPAAT_4	0.9925	1.27e-06		Glyma02g46280	WRKY		Glyma13g17860	DGAT3	0.9924	1.31e-06
Glyma14g09320	ERF		Glyma17g36670	LPAAT_4	0.9954	2.97e-07		Glyma02g46280	WRKY		Glyma13g17290	KAS2	-0.9824	1.61e-05
Glyma14g09320	ERF		Glyma16g21960	DGAT2	0.9952	3.36e-07		Glyma02g46280	WRKY		Glyma03g41030	CALO	0.9994	8.33e-10
Glyma14g09320	ERF		Glyma13g17860	DGAT3	0.9902	2.83e-06		Glyma02g46280	WRKY		Glyma19g43680	CALO	0.9977	3.73e-08
Glyma14g09320	ERF		Glyma13g17290	KAS2	-0.9936	7.74e-07		Glyma05g31800	WRKY		Glyma14g08400	LPAAT_4	0.9883	4.79e-06
Glyma14g09320	ERF		Glyma05g08880	OLE	0.9746	4.81e-05		Glyma05g31800	WRKY		Glyma17g36670	LPAAT_4	0.9739	5.2e-05
Glyma14g09320	ERF		Glyma19g00400	OLE	0.9689	8.68e-05		Glyma05g31800	WRKY		Glyma16g21960	DGAT2	0.9814	1.91e-05
Glyma14g09320	ERF		Glyma03g41030	CALO	0.9923	1.38e-06		Glyma05g31800	WRKY		Glyma13g17290	KAS2	-0.9758	4.15e-05
Glyma14g09320	ERF		Glyma19g43680	CALO	0.9955	2.71e-07		Glyma05g31800	WRKY		Glyma05g08880	OLE	0.9981	2.25e-08
Glyma15g00660	ERF		Glyma02g18620	KAR	0.9789	2.78e-05		Glyma05g31800	WRKY		Glyma19g00400	OLE	0.9982	1.8e-08
Glyma15g00660	ERF		Glyma07g04080	PDAT	0.9724	6.11e-05		Glyma05g31800	WRKY		Glyma19g43680	CALO	0.9724	6.15e-05
Glyma15g08560	ERF		Glyma14g08400	LPAAT_4	0.9879	5.26e-06		Glyma08g08340	WRKY		Glyma08g02850	KAS1	-0.9718	6.54e-05
Glyma15g08560	ERF		Glyma17g36670	LPAAT_4	0.9891	3.85e-06		Glyma08g08340	WRKY		Glyma02g48000	CCT	0.9931	9.79e-07
Glyma15g08560	ERF		Glyma16g21960	DGAT2	0.9925	1.28e-06		Glyma08g08340	WRKY		Glyma14g00590	CCT	0.9893	3.67e-06
Glyma15g08560	ERF		Glyma13g17860	DGAT3	0.9908	2.36e-06		Glyma08g15050	WRKY		Glyma14g08400	LPAAT_4	0.9867	6.94e-06
Glyma15g08560	ERF		Glyma13g17290	KAS2	-0.9817	1.82e-05		Glyma08g15050	WRKY		Glyma17g36670	LPAAT_4	0.971	7.08e-05
Glyma15g08560	ERF		Glyma05g08880	OLE	0.9761	4.01e-05		Glyma08g15050	WRKY		Glyma16g21960	DGAT2	0.979	2.71e-05
Glyma15g08560	ERF		Glyma19g00400	OLE	0.9705	7.49e-05		Glyma08g15050	WRKY		Glyma13g17290	KAS2	-0.9727	5.95e-05
Glyma15g08560	ERF		Glyma03g41030	CALO	0.9892	3.72e-06		Glyma08g15050	WRKY		Glyma05g08880	OLE	0.9982	1.68e-08
Glyma15g08560	ERF		Glyma19g43680	CALO	0.9952	3.29e-07		Glyma08g15050	WRKY		Glyma19g00400	OLE	0.9987	6.36e-09
Glyma15g09190	ERF		Glyma10g33760	OLE	0.9854	9.17e-06		Glyma08g15050	WRKY		Glyma19g43680	CALO	0.9693	8.39e-05
Glyma15g09190	ERF		Glyma13g16560	DGAT1	0.9861	8.04e-06		Glyma08g43770	WRKY		Glyma16g21970	DGAT2	0.971	7.1e-05
Glyma15g09190	ERF		Glyma17g06120	DGAT1	0.985	9.94e-06		Glyma08g43770	WRKY		Glyma19g32940	FAD2	0.9711	7.02e-05
Glyma15g09190	ERF		Glyma04g04060	PP	0.9812	1.95e-05		Glyma09g00820	WRKY		Glyma14g08400	LPAAT_4	0.9755	4.3e-05
Glyma15g09190	ERF		Glyma05g07880	OLE	0.9958	2.2e-07		Glyma09g00820	WRKY		Glyma17g36670	LPAAT_4	0.9898	3.2e-06
Glyma15g16260	ERF		Glyma14g08400	LPAAT_4	0.9849	1.02e-05		Glyma09g00820	WRKY		Glyma09g32790	DGAT2	0.9844	1.13e-05
Glyma15g16260	ERF		Glyma17g36670	LPAAT_4	0.9947	4.41e-07		Glyma09g00820	WRKY		Glyma16g21960	DGAT2	0.9868	6.79e-06
Glyma15g16260	ERF		Glyma09g32790	DGAT2	0.9799	2.4e-05		Glyma09g00820	WRKY		Glyma13g17860	DGAT3	0.9946	4.69e-07
Glyma15g16260	ERF		Glyma16g21960	DGAT2	0.9927	1.16e-06		Glyma09g00820	WRKY		Glyma13g17290	KAS2	-0.9803	2.25e-05
Glyma15g16260	ERF		Glyma13g17860	DGAT3	0.9947	4.38e-07		Glyma09g00820	WRKY		Glyma03g41030	CALO	0.9987	7.29e-09
Glyma15g16260	ERF		Glyma13g17290	KAS2	-0.9852	9.67e-06		Glyma09g00820	WRKY		Glyma19g43680	CALO	0.9942	5.81e-07
Glyma15g16260	ERF		Glyma03g41030	CALO	0.9994	6.23e-10		Glyma09g03900	WRKY		Glyma16g21970	DGAT2	0.9896	3.38e-06
Glyma15g16260	ERF		Glyma19g43680	CALO	0.9976	4.45e-08		Glyma09g03900	WRKY		Glyma16g00790	PDAT	0.9692	8.51e-05
Glyma16g04410	ERF		Glyma14g08400	LPAAT_4	0.9841	1.19e-05		Glyma10g37460	WRKY		Glyma02g18620	KAR	0.9686	8.93e-05
Glyma16g04410	ERF		Glyma17g36670	LPAAT_4	0.994	6.37e-07		Glyma10g37460	WRKY		Glyma03g29600	LPAAT_2	0.979	2.74e-05
Glyma16g04410	ERF		Glyma09g32790	DGAT2	0.9784	2.96e-05		Glyma10g37460	WRKY		Glyma03g28970	GPDH	0.9888	4.21e-06
Glyma16g04410	ERF		Glyma16g21960	DGAT2	0.9924	1.31e-06		Glyma10g37460	WRKY		Glyma19g31730	GPDH	0.9908	2.36e-06
Glyma16g04410	ERF		Glyma13g17860	DGAT3	0.9924	1.31e-06		Glyma10g37460	WRKY		Glyma07g04080	PDAT	0.9909	2.26e-06
Glyma16g04410	ERF		Glyma13g17290	KAS2	-0.9824	1.61e-05		Glyma13g00380	WRKY		Glyma09g32790	DGAT2	0.9781	3.11e-05
Glyma16g04410	ERF		Glyma03g41030	CALO	0.9994	8.33e-10		Glyma13g00380	WRKY		Glyma04g03720	LT	0.9953	3.19e-07
Glyma16g04410	ERF		Glyma19g43680	CALO	0.9977	3.73e-08		Glyma13g38630	WRKY		Glyma14g08400	LPAAT_4	0.988	5.18e-06
Glyma16g05190	ERF		Glyma14g08400	LPAAT_4	0.9747	4.72e-05		Glyma13g38630	WRKY		Glyma17g36670	LPAAT_4	0.9967	1.14e-07
Glyma16g05190	ERF		Glyma05g08880	OLE	0.9827	1.54e-05		Glyma13g38630	WRKY		Glyma09g32790	DGAT2	0.9785	2.91e-05
Glyma16g05190	ERF		Glyma19g00400	OLE	0.9839	1.23e-05		Glyma13g38630	WRKY		Glyma16g21960	DGAT2	0.9949	4.12e-07
Glyma16g26320	ERF		Glyma10g30000	ACP	0.9738	5.26e-05		Glyma13g38630	WRKY		Glyma13g17860	DGAT3	0.9914	1.9e-06
Glyma16g26320	ERF		Glyma08g09080	GPAT	-0.9799	2.39e-05		Glyma13g38630	WRKY		Glyma13g17290	KAS2	-0.987	6.6e-06
Glyma16g27950	ERF		Glyma14g08400	LPAAT_4	0.997	8.58e-08		Glyma13g38630	WRKY		Glyma03g41030	CALO	0.999	2.68e-09
Glyma16g27950	ERF		Glyma17g36670	LPAAT_4	0.9971	7.61e-08		Glyma13g38630	WRKY		Glyma19g43680	CALO	0.9982	1.8e-08
Glyma16g27950	ERF		Glyma09g32790	DGAT2	0.9691	8.53e-05		Glyma15g11680	WRKY		Glyma14g08400	LPAAT_4	0.9801	2.32e-05
Glyma16g27950	ERF		Glyma16g21960	DGAT2	0.999	3.51e-09		Glyma15g11680	WRKY		Glyma17g36670	LPAAT_4	0.9927	1.19e-06
Glyma16g27950	ERF		Glyma13g17860	DGAT3	0.9888	4.15e-06		Glyma15g11680	WRKY		Glyma09g32790	DGAT2	0.9843	1.16e-05
Glyma16g27950	ERF		Glyma13g17290	KAS2	-0.9903	2.77e-06		Glyma15g11680	WRKY		Glyma16g21960	DGAT2	0.9902	2.85e-06
Glyma16g27950	ERF		Glyma05g08880	OLE	0.9825	1.59e-05		Glyma15g11680	WRKY		Glyma13g17860	DGAT3	0.9943	5.72e-07
Glyma16g27950	ERF		Glyma19g00400	OLE	0.9771	3.51e-05		Glyma15g11680	WRKY		Glyma13g17290	KAS2	-0.9821	1.7e-05
Glyma16g27950	ERF		Glyma03g41030	CALO	0.9922	1.42e-06		Glyma15g11680	WRKY		Glyma03g41030	CALO	0.9997	9.95e-11
Glyma16g27950	ERF		Glyma19g43680	CALO	0.9981	1.98e-08		Glyma15g11680	WRKY		Glyma19g43680	CALO	0.9964	1.46e-07
Glyma17g13320	ERF		Glyma15g05800	HAD	0.9893	3.7e-06		Glyma16g05880	WRKY		Glyma14g08400	LPAAT_4	0.9901	2.92e-06
Glyma17g13320	ERF		Glyma01g20720	DHLAT_LTA2	0.9978	3.45e-08		Glyma16g05880	WRKY		Glyma17g36670	LPAAT_4	0.9973	5.82e-08
Glyma17g31900	ERF		Glyma14g08400	LPAAT_4	0.9841	1.19e-05		Glyma16g05880	WRKY		Glyma09g32790	DGAT2	0.9833	1.39e-05
Glyma17g31900	ERF		Glyma17g36670	LPAAT_4	0.994	6.37e-07		Glyma16g05880	WRKY		Glyma16g21960	DGAT2	0.9944	5.29e-07
Glyma17g31900	ERF		Glyma09g32790	DGAT2	0.9784	2.96e-05		Glyma16g05880	WRKY		Glyma13g17860	DGAT3	0.9838	1.26e-05
Glyma17g31900	ERF		Glyma16g21960	DGAT2	0.9924	1.31e-06		Glyma16g05880	WRKY		Glyma13g17290	KAS2	-0.99	2.99e-06
Glyma17g31900	ERF		Glyma13g17860	DGAT3	0.9924	1.31e-06		Glyma16g05880	WRKY		Glyma03g41030	CALO	0.993	1.04e-06
Glyma17g31900	ERF		Glyma13g17290	KAS2	-0.9824	1.61e-05		Glyma16g05880	WRKY		Glyma19g43680	CALO	0.9929	1.08e-06
Glyma17g31900	ERF		Glyma03g41030	CALO	0.9994	8.33e-10		Glyma18g09040	WRKY		Glyma16g21970	DGAT2	0.9841	1.2e-05
Glyma17g31900	ERF		Glyma19g43680	CALO	0.9977	3.73e-08		Glyma18g09040	WRKY		Glyma19g32940	FAD2	0.9682	9.34e-05
Glyma17g35860	ERF		Glyma14g08400	LPAAT_4	0.9879	5.31e-06		Glyma19g02440	WRKY		Glyma14g08400	LPAAT_4	0.9813	1.95e-05
Glyma17g35860	ERF		Glyma17g36670	LPAAT_4	0.9958	2.28e-07		Glyma19g02440	WRKY		Glyma17g36670	LPAAT_4	0.9923	1.37e-06
Glyma17g35860	ERF		Glyma09g32790	DGAT2	0.9771	3.5e-05		Glyma19g02440	WRKY		Glyma09g32790	DGAT2	0.9727	5.96e-05
Glyma17g35860	ERF		Glyma16g21960	DGAT2	0.9948	4.29e-07		Glyma19g02440	WRKY		Glyma16g21960	DGAT2	0.9891	3.83e-06
Glyma17g35860	ERF		Glyma13g17860	DGAT3	0.9935	8.41e-07		Glyma19g02440	WRKY		Glyma13g17860	DGAT3	0.9899	3.1e-06
Glyma17g35860	ERF		Glyma13g17290	KAS2	-0.9861	7.95e-06		Glyma19g02440	WRKY		Glyma13g17290	KAS2	-0.9837	1.3e-05
Glyma17g35860	ERF		Glyma03g41030	CALO	0.9989	3.82e-09		Glyma19g02440	WRKY		Glyma03g41030	CALO	0.9976	4.45e-08
Glyma17g35860	ERF		Glyma19g43680	CALO	0.9988	5.5e-09		Glyma19g02440	WRKY		Glyma19g43680	CALO	0.9943	5.49e-07
Glyma18g33460	ERF		Glyma11g20840	GPDH	0.9675	9.93e-05		Glyma19g26400	WRKY		Glyma14g08400	LPAAT_4	0.994	6.44e-07
Glyma18g33460	ERF		Glyma12g04980	LPAAT_5	0.9895	3.48e-06		Glyma19g26400	WRKY		Glyma17g36670	LPAAT_4	0.9993	1.13e-09
Glyma19g29000	ERF		Glyma14g08400	LPAAT_4	0.9916	1.76e-06		Glyma19g26400	WRKY		Glyma09g32790	DGAT2	0.9796	2.51e-05
Glyma19g29000	ERF		Glyma17g36670	LPAAT_4	0.9856	8.97e-06		Glyma19g26400	WRKY		Glyma16g21960	DGAT2	0.9985	9.82e-09
Glyma19g29000	ERF		Glyma16g21960	DGAT2	0.9914	1.88e-06		Glyma19g26400	WRKY		Glyma13g17860	DGAT3	0.9905	2.58e-06
Glyma19g29000	ERF		Glyma13g17860	DGAT3	0.9686	9.01e-05		Glyma19g26400	WRKY		Glyma13g17290	KAS2	-0.9909	2.24e-06
Glyma19g29000	ERF		Glyma13g17290	KAS2	-0.9726	6e-05		Glyma19g26400	WRKY		Glyma05g08880	OLE	0.9697	8.05e-05
Glyma19g29000	ERF		Glyma05g08880	OLE	0.9897	3.25e-06		Glyma19g26400	WRKY		Glyma03g41030	CALO	0.9971	7.22e-08
Glyma19g29000	ERF		Glyma19g00400	OLE	0.9844	1.13e-05		Glyma19g26400	WRKY		Glyma19g43680	CALO	0.9989	3.61e-09
Glyma19g29000	ERF		Glyma03g41030	CALO	0.9781	3.11e-05		Glyma19g40950	WRKY		Glyma20g33850	OLE	0.9811	1.99e-05
Glyma19g29000	ERF		Glyma19g43680	CALO	0.9894	3.54e-06		Glyma19g40950	WRKY		Glyma04g04060	PP	0.9709	7.17e-05
Glyma20g16920	ERF		Glyma13g17860	DGAT3	0.9774	3.38e-05		Glyma19g40950	WRKY		Glyma14g27990	SAD_DES6	0.9972	6.85e-08
Glyma20g16920	ERF		Glyma03g41030	CALO	0.9821	1.69e-05		Glyma19g40950	WRKY		Glyma13g16790	PDAT1	0.993	1.04e-06
Glyma20g16920	ERF		Glyma19g43680	CALO	0.973	5.72e-05		Glyma19g40950	WRKY		Glyma17g05910	PDAT1	0.9756	4.23e-05
Glyma15g03440	FAR1		Glyma03g28970	GPDH	0.9689	8.76e-05		Glyma19g40950	WRKY		Glyma02g15600	SAD_FAB2_DES1_5	0.9737	5.29e-05
Glyma15g03440	FAR1		Glyma19g31730	GPDH	0.97	7.81e-05		Glyma05g01060	ZF-HD		Glyma02g33340	GPDH	0.9853	9.44e-06
Glyma15g03440	FAR1		Glyma11g12830	LPAAT_5	0.9907	2.42e-06		Glyma05g01060	ZF-HD		Glyma10g15900	GPDH	0.9683	9.21e-05
Glyma15g03440	FAR1		Glyma12g04980	LPAAT_5	0.9859	8.39e-06		Glyma06g09970	ZF-HD		Glyma14g08400	LPAAT_4	0.985	1e-05
Glyma04g21680	G2-like		Glyma03g29600	LPAAT_2	-0.9753	4.41e-05		Glyma06g09970	ZF-HD		Glyma17g36670	LPAAT_4	0.9831	1.42e-05
Glyma04g21680	G2-like		Glyma19g32420	LPAAT_2	-0.9919	1.57e-06		Glyma06g09970	ZF-HD		Glyma16g21960	DGAT2	0.9822	1.67e-05
Glyma04g21680	G2-like		Glyma03g42190	α-PDH	-0.9772	3.47e-05		Glyma06g09970	ZF-HD		Glyma13g17860	DGAT3	0.9694	8.3e-05
Glyma04g21680	G2-like		Glyma19g44930	α-PDH	-0.9721	6.33e-05		Glyma06g09970	ZF-HD		Glyma13g17290	KAS2	-0.9826	1.56e-05
Glyma04g21680	G2-like		Glyma01g43780	STERO	0.9885	4.55e-06		Glyma06g09970	ZF-HD		Glyma09g21150	GPAT	-0.9715	6.74e-05
Glyma04g21680	G2-like		Glyma18g38490	ABI3	0.9798	2.41e-05		Glyma06g09970	ZF-HD		Glyma05g08880	OLE	0.9694	8.33e-05
Glyma10g04540	G2-like		Glyma09g07520	DGAT1	0.9843	1.15e-05		Glyma06g09970	ZF-HD		Glyma03g41030	CALO	0.9746	4.78e-05
Glyma10g04540	G2-like		Glyma11g19570	PDAT2	0.9777	3.28e-05		Glyma06g09970	ZF-HD		Glyma19g43680	CALO	0.9791	2.69e-05
Glyma10g42750	G2-like		Glyma07g37050	LPD	0.9955	2.8e-07		Glyma13g05380	ZF-HD		Glyma02g40280	VAL	0.9784	2.96e-05
Glyma10g42750	G2-like		Glyma17g03560	LPD	0.9775	3.34e-05		Glyma13g05380	ZF-HD		Glyma10g15900	GPDH	0.978	3.14e-05
Glyma10g42750	G2-like		Glyma08g45990	ER	0.9734	5.5e-05		Glyma17g00590	ZF-HD		Glyma16g21970	DGAT2	0.974	5.13e-05
Glyma12g33430	G2-like		Glyma18g05840	VAL	0.9838	1.25e-05		Glyma17g00590	ZF-HD		Glyma19g32940	FAD2	0.9698	8.01e-05
Glyma12g33430	G2-like		Glyma04g08220	OLE	0.985	1e-05		Glyma20g18460	ZF-HD		Glyma15g05800	HAD	0.9877	5.53e-06
Glyma12g33430	G2-like		Glyma06g08290	OLE	0.9913	1.97e-06		Glyma20g18460	ZF-HD		Glyma01g20720	DHLAT_LTA2	0.9964	1.36e-07
Glyma12g33430	G2-like		Glyma10g33760	OLE	0.9744	4.9e-05		Glyma20g18520	ZF-HD		Glyma15g05800	HAD	0.9756	4.27e-05
Glyma12g33430	G2-like		Glyma08g01390	STERO	0.9957	2.33e-07		Glyma20g18520	ZF-HD		Glyma01g20720	DHLAT_LTA2	0.9771	3.5e-05
Glyma12g33430	G2-like		Glyma07g32850	SAD_FAB2_DES1_5	0.987	6.57e-06

## Sheet: 19 known lipid-related TFs
Co-expression network of 19 known lipid-related transcription factors with core enzymes in lipid synthesis (P<0.05)
19 known lipid-related TFs				Lipid synthesis genes co-expressed with TF					19 known lipid-related TFs				Lipid synthesis genes co-expressed with TF
Gene	TF Abbreviations	reference		Gene	Abbreviation	r	P-value		Gene	Family	reference		Gene	Abbreviation	r	P-value
Glyma01g32810	HSL1/VAL2	(Tsukagoshi et al. 2007)		CK	Glyma10g36570	0.98666	7.07e-06		Glyma13g40420				LACS	Glyma20g07280	-0.86604	0.00592956
Glyma01g32810				CK	Glyma20g31030	0.88814	0.00357652		Glyma13g40420				LPAAT_2	Glyma03g29600	0.70711	0.0474495
Glyma01g32810				DGAT1	Glyma13g16560	0.70857	0.0468635		Glyma13g40420				LPAAT_2	Glyma19g32420	0.7843	0.0216415
Glyma01g32810				DHLAT_LTA2	Glyma01g20720	-0.83622	0.010325		Glyma13g40420				LPCAT	Glyma17g14070	0.81133	0.0151508
Glyma01g32810				DHLAT_LTA2	Glyma20g24830	-0.77752	0.0234774		Glyma13g40420				MCMT	Glyma11g29490	0.75798	0.0292368
Glyma01g32810				HAD	Glyma15g05800	-0.82808	0.0117842		Glyma13g40420				OBO	Glyma17g13120	-0.74568	0.0332177
Glyma01g32810				LPCAT	Glyma05g03510	-0.74859	0.0322512		Glyma13g40420				P2	Glyma03g38100	0.79506	0.0188995
Glyma01g32810				LPCAT	Glyma17g14070	-0.73898	0.0355009		Glyma13g40420				PDCT	Glyma07g03350	0.84385	0.00906018
Glyma01g32810				P2	Glyma03g38100	-0.79646	0.0185582		Glyma13g40420				PDCT	Glyma08g22750	0.84979	0.00814325
Glyma01g32810				VAL	Glyma03g04330	0.83307	0.0108761		Glyma13g40420				PP	Glyma06g04230	-0.7489	0.0321491
Glyma02g40280	HSI2/VAL1	(Tsukagoshi et al. 2007)		ABI3	Glyma08g47240	-0.83039	0.0113585		Glyma13g40420				SAD_FAB2_DES1_5	Glyma07g32850	-0.70294	0.0491433
Glyma02g40280				ABI3	Glyma18g38490	-0.83423	0.0106712		Glyma13g40420				STERO	Glyma01g43780	-0.79441	0.0190592
Glyma02g40280				ACP4	Glyma08g01180	0.70212	0.0494799		Glyma13g40420				STERO	Glyma11g01730	-0.78505	0.0214436
Glyma02g40280				CK	Glyma02g08600	-0.89657	0.00286537		Glyma13g40420				VAL	Glyma01g32810	-0.79309	0.0193858
Glyma02g40280				DAG-CPT	Glyma12g08720	0.78185	0.0222953		Glyma13g40420				VAL	Glyma02g40280	0.79008	0.0201425
Glyma02g40280				DGAT1	Glyma13g16560	-0.74048	0.0349827		Glyma13g40420				VAL	Glyma03g04330	-0.75331	0.030716
Glyma02g40280				DGAT1	Glyma17g06120	-0.74138	0.0346738		Glyma13g40420				a-PDH	Glyma03g42190	0.79649	0.0185509
Glyma02g40280				DGAT2	Glyma16g21970	0.71696	0.043567		Glyma13g40420				a-PDH	Glyma19g44930	0.74251	0.0342879
Glyma02g40280				DHLAT_EMB3003	Glyma10g35960	0.77111	0.0252901		Glyma13g40420				beta-PDH	Glyma05g27260	0.85975	0.00673606
Glyma02g40280				DHLAT_EMB3003	Glyma20g31630	0.72532	0.040404		Glyma13g40420				beta-PDH	Glyma08g10200	0.87922	0.00443866
Glyma02g40280				FATB	Glyma17g12940	0.72461	0.0406678		Glyma13g40420				beta-PDH	Glyma14g10550	0.839	0.00985273
Glyma02g40280				GPAT	Glyma08g09080	0.71001	0.0462891		Glyma13g40420				beta-PDH	Glyma17g34960	0.75489	0.0302111
Glyma02g40280				GPDH	Glyma02g33340	0.91096	0.00187001		Glyma15g34770	WRI1	(Cernac and Benning 2004; Baud et al. 2009)		BC	Glyma05g36450	0.79811	0.0181605
Glyma02g40280				GPDH	Glyma10g15900	0.96798	9.5e-05		Glyma15g34770				BC	Glyma08g03120	0.95131	0.000325561
Glyma02g40280				KAR	Glyma02g18200	0.762	0.0279951		Glyma15g34770				BCCP2	Glyma13g06080	0.84913	0.00824223
Glyma02g40280				KAR	Glyma02g18620	0.90309	0.00238132		Glyma15g34770				BCCP2	Glyma18g50020	0.87707	0.0046639
Glyma02g40280				KAS1	Glyma05g25970	0.76878	0.0259676		Glyma15g34770				BCCP2	Glyma19g03530	0.78423	0.0216601
Glyma02g40280				KAS1	Glyma08g08910	0.78967	0.0202468		Glyma15g34770				DGAT1	Glyma09g07520	0.77729	0.0235412
Glyma02g40280				LACS	Glyma13g11700	-0.82715	0.0119582		Glyma15g34770				ER	Glyma08g45990	0.8077	0.015946
Glyma02g40280				LACS	Glyma20g07280	-0.82136	0.0130755		Glyma15g34770				ER	Glyma18g31780	0.73537	0.0367644
Glyma02g40280				LPAAT_2	Glyma03g29600	0.79544	0.0188065		Glyma15g34770				FATA	Glyma18g36130	0.75216	0.0310863
Glyma02g40280				LPAAT_2	Glyma19g32420	0.84404	0.00902993		Glyma15g34770				FUS3	Glyma16g05480	0.73229	0.0378608
Glyma02g40280				OBO	Glyma05g07880	-0.70443	0.0485347		Glyma15g34770				KAS3	Glyma18g44350	0.71112	0.0458488
Glyma02g40280				OBO	Glyma10g33760	-0.7075	0.0472926		Glyma15g34770				LACS	Glyma06g11860	0.98751	5.81e-06
Glyma02g40280				OBO	Glyma17g13120	-0.78285	0.0220271		Glyma15g34770				LPD	Glyma07g37050	0.86023	0.0066723
Glyma02g40280				P2	Glyma19g40700	0.70904	0.0466757		Glyma15g34770				LPD	Glyma15g15310	0.81767	0.0138183
Glyma02g40280				PDAT	Glyma07g04080	0.80503	0.0165459		Glyma15g34770				LPD	Glyma17g03560	0.82021	0.0133044
Glyma02g40280				PDAT	Glyma16g00790	0.73471	0.0369979		Glyma15g34770				MCMT	Glyma18g06500	0.80686	0.0161333
Glyma02g40280				PDCT	Glyma07g03350	0.88105	0.00425234		Glyma15g34770				PDAT	Glyma11g19570	0.8144	0.0144966
Glyma02g40280				PDCT	Glyma08g22750	0.88908	0.00349232		Glyma15g34770				PP	Glyma19g35930	-0.70864	0.0468355
Glyma02g40280				PP	Glyma06g04230	-0.78285	0.0220271		Glyma15g34770				WRI1	Glyma08g24420	0.99382	7.1e-07
Glyma02g40280				SAD_FAB2_DES1_5	Glyma07g32850	-0.70268	0.0492499		Glyma15g34770				a-CT	Glyma18g42280	0.75914	0.0288755
Glyma02g40280				STERO	Glyma01g43780	-0.84635	0.0086671		Glyma15g34770				a-CT	Glyma18g42300	0.7664	0.0266698
Glyma02g40280				STERO	Glyma11g01730	-0.84993	0.00812234		Glyma15g34770				a-PDH	Glyma07g05550	0.96459	0.000127799
Glyma02g40280				a-PDH	Glyma03g42190	0.86266	0.00635515		Glyma15g34770				a-PDH	Glyma16g02090	0.9539	0.000277424
Glyma02g40280				a-PDH	Glyma19g44930	0.86085	0.00659049		Glyma16g05480	FUS3	(Wang et al. 2007; Yamamoto et al. 2010)		ABI3	Glyma08g47240	0.74447	0.0336241
Glyma02g40280				beta-PDH	Glyma05g27260	0.78347	0.0218618		Glyma16g05480				BCCP2	Glyma13g06080	0.95773	0.000215124
Glyma02g40280				beta-PDH	Glyma08g10200	0.78813	0.0206414		Glyma16g05480				BCCP2	Glyma19g03530	0.94682	0.000421266
Glyma02g40280				beta-PDH	Glyma14g10550	0.8032	0.0169645		Glyma16g05480				DAG-CPT	Glyma12g08720	-0.74354	0.0339382
Glyma02g40280				beta-PDH	Glyma17g34960	0.7575	0.029387		Glyma16g05480				DGAT1	Glyma09g07520	0.89621	0.00289374
Glyma03g04330	HSL1/VAL2	(Tsukagoshi et al. 2007)		CK	Glyma10g36570	0.8173	0.0138941		Glyma16g05480				DGAT1	Glyma13g16560	0.81861	0.0136268
Glyma03g04330				DHLAT_LTA2	Glyma01g20720	-0.73415	0.0371966		Glyma16g05480				DGAT1	Glyma17g06120	0.79607	0.0186529
Glyma03g04330				DHLAT_LTA2	Glyma20g24830	-0.84299	0.00919782		Glyma16g05480				DGAT4	Glyma17g04650	-0.72508	0.0404931
Glyma03g04330				ER	Glyma08g45990	-0.81381	0.014621		Glyma16g05480				FATA	Glyma08g46360	0.72237	0.0415061
Glyma03g04330				ER	Glyma11g10770	-0.83003	0.0114242		Glyma16g05480				FATB	Glyma05g08060	-0.83502	0.010533
Glyma03g04330				ER	Glyma12g03060	-0.80008	0.017692		Glyma16g05480				FATB	Glyma17g12940	-0.73012	0.0386433
Glyma03g04330				ER	Glyma18g31780	-0.85312	0.00765478		Glyma16g05480				LACS	Glyma06g11860	0.74223	0.0343833
Glyma03g04330				HAD	Glyma15g05800	-0.77593	0.0239201		Glyma16g05480				OBO	Glyma04g08220	0.93483	0.000761037
Glyma03g04330				KAR	Glyma11g37320	-0.78469	0.0215385		Glyma16g05480				OBO	Glyma05g07880	0.81536	0.0142955
Glyma03g04330				KAR	Glyma18g01280	-0.77823	0.0232812		Glyma16g05480				OBO	Glyma06g08290	0.94009	0.00059607
Glyma03g04330				KAS1	Glyma05g25970	-0.70097	0.0499538		Glyma16g05480				OBO	Glyma10g33760	0.89272	0.00317797
Glyma03g04330				LACS	Glyma20g07280	0.70602	0.0478894		Glyma16g05480				OBO	Glyma20g33850	0.92209	0.00127478
Glyma03g04330				LPD	Glyma07g37050	-0.79186	0.019693		Glyma16g05480				PDAT	Glyma07g04080	-0.71462	0.0444742
Glyma03g04330				LPD	Glyma17g03560	-0.83836	0.00996029		Glyma16g05480				PDAT	Glyma11g19570	0.82406	0.0125471
Glyma03g04330				MCMT	Glyma11g29490	-0.84109	0.00950632		Glyma16g05480				PDAT	Glyma13g16790	0.88124	0.00423328
Glyma03g04330				P2	Glyma03g38100	-0.85413	0.00751021		Glyma16g05480				PDAT	Glyma16g00790	-0.84009	0.00967115
Glyma03g04330				PP	Glyma06g04230	0.70644	0.0477197		Glyma16g05480				PDAT	Glyma17g05910	0.90018	0.00259042
Glyma03g04330				VAL	Glyma01g32810	0.83307	0.0108761		Glyma16g05480				PP	Glyma04g04060	0.85	0.0081119
Glyma06g01240	GmbZIP123	(song et al. 2013)		ABI3	Glyma08g47240	-0.9141	0.00168736		Glyma16g05480				PP	Glyma19g35930	-0.81236	0.0149294
Glyma06g01240				ABI3	Glyma18g38490	-0.91422	0.00168061		Glyma16g05480				SAD_DES6	Glyma14g27990	0.8748	0.00490921
Glyma06g01240				ACP4	Glyma05g38490	0.77098	0.0253277		Glyma16g05480				SAD_FAB2_DES1_5	Glyma02g15600	0.89006	0.00340587
Glyma06g01240				ACP4	Glyma08g01180	0.82418	0.012524		Glyma16g05480				SAD_FAB2_DES1_5	Glyma07g32850	0.86613	0.00591847
Glyma06g01240				CK	Glyma02g08600	-0.83142	0.0111716		Glyma16g05480				STERO	Glyma08g01390	0.92396	0.00118863
Glyma06g01240				DAG-CPT	Glyma12g08720	0.89386	0.00308329		Glyma16g05480				STERO	Glyma11g01730	0.72189	0.0416869
Glyma06g01240				DGAT1	Glyma09g07520	-0.71903	0.0427724		Glyma16g05480				VAL	Glyma18g05840	0.91857	0.0014475
Glyma06g01240				DGAT2	Glyma16g21970	0.78744	0.0208196		Glyma16g05480				WRI1	Glyma15g34770	0.73229	0.0378608
Glyma06g01240				DHLAT_EMB3003	Glyma10g35960	0.82724	0.0119413		Glyma17g08950	GmDof4	(wang et al. 2007)		ABCAT	Glyma08g17110	0.91281	0.00176096
Glyma06g01240				DHLAT_EMB3003	Glyma20g31630	0.84795	0.008421		Glyma17g08950				ABI3	Glyma08g47240	-0.77321	0.024688
Glyma06g01240				FATB	Glyma05g08060	0.77805	0.0233309		Glyma17g08950				ABI3	Glyma18g38490	-0.78208	0.0222334
Glyma06g01240				FATB	Glyma17g12940	0.88854	0.00354054		Glyma17g08950				ACP	Glyma03g40250	0.72248	0.0414648
Glyma06g01240				GPAT	Glyma08g09080	0.77626	0.0238278		Glyma17g08950				BC	Glyma05g36450	-0.75948	0.02877
Glyma06g01240				GPDH	Glyma02g33340	0.93935	0.000617725		Glyma17g08950				BCCP1	Glyma09g38440	0.92405	0.00118458
Glyma06g01240				GPDH	Glyma03g28970	0.86039	0.00665113		Glyma17g08950				CALO	Glyma09g22580	0.83696	0.010198
Glyma06g01240				GPDH	Glyma10g15900	0.95311	0.000291578		Glyma17g08950				DGAT2	Glyma16g21970	0.94946	0.000363064
Glyma06g01240				GPDH	Glyma12g01380	0.74568	0.0332177		Glyma17g08950				FAD2	Glyma03g30070	0.88792	0.00359641
Glyma06g01240				GPDH	Glyma19g31730	0.85765	0.00701937		Glyma17g08950				FAD2	Glyma19g32940	0.94114	0.000566194
Glyma06g01240				HACPS	Glyma13g22230	0.82228	0.012894		Glyma17g08950				GPDH	Glyma03g28970	0.71586	0.0439923
Glyma06g01240				KAR	Glyma02g18200	0.9139	0.00169864		Glyma17g08950				GPDH	Glyma11g20840	0.79881	0.0179932
Glyma06g01240				KAR	Glyma02g18620	0.96857	8.99e-05		Glyma17g08950				GPDH	Glyma12g01380	0.77112	0.0252872
Glyma06g01240				KAS1	Glyma05g25970	0.80892	0.0156761		Glyma17g08950				GPDH	Glyma19g31730	0.75497	0.0301857
Glyma06g01240				KAS1	Glyma05g36690	-0.70269	0.0492458		Glyma17g08950				KAS1	Glyma08g08910	0.7593	0.0288258
Glyma06g01240				KAS1	Glyma08g02850	-0.721	0.0420232		Glyma17g08950				LPAAT_2	Glyma03g29600	0.76693	0.0265125
Glyma06g01240				KAS1	Glyma08g08910	0.8374	0.0101229		Glyma17g08950				LPAAT_2	Glyma19g32420	0.71653	0.043733
Glyma06g01240				KAS1	Glyma18g10220	-0.8291	0.011595		Glyma17g08950				LPAAT_5	Glyma11g12830	0.75318	0.0307577
Glyma06g01240				LACS	Glyma13g11700	-0.78088	0.0225571		Glyma17g08950				LPAAT_5	Glyma12g04980	0.81862	0.0136247
Glyma06g01240				LACS	Glyma20g07280	-0.79879	0.017998		Glyma17g08950				LPCAT	Glyma05g03510	-0.71417	0.0446497
Glyma06g01240				LPAAT_2	Glyma03g29600	0.90096	0.00253329		Glyma17g08950				P2	Glyma19g40700	0.71265	0.0452453
Glyma06g01240				LPAAT_2	Glyma19g32420	0.89476	0.00300981		Glyma17g08950				PDAT	Glyma07g04080	0.77583	0.0239481
Glyma06g01240				LPAAT_5	Glyma11g12830	0.76786	0.0262378		Glyma17g08950				PDAT	Glyma16g00790	0.86086	0.00658917
Glyma06g01240				LPAAT_5	Glyma12g04980	0.73452	0.0370653		Glyma17g08950				PP	Glyma10g05320	0.93361	0.000803061
Glyma06g01240				OBO	Glyma10g33760	-0.70343	0.0489428		Glyma17g08950				PP	Glyma13g19730	0.8226	0.0128312
Glyma06g01240				OBO	Glyma17g13120	-0.75573	0.0299445		Glyma17g08950				STERO	Glyma01g43780	-0.7142	0.044638
Glyma06g01240				P2	Glyma19g40700	0.75486	0.0302207		Glyma17g08950				STERO	Glyma11g01730	-0.70463	0.0484533
Glyma06g01240				PDAT	Glyma07g04080	0.91855	0.00144853		Glyma18g05840	HSI2/VAL1	(Tsukagoshi et al. 2007)		ABI3	Glyma08g47240	0.83457	0.0106116
Glyma06g01240				PDAT	Glyma11g19570	-0.71687	0.0436017		Glyma18g05840				BCCP2	Glyma13g06080	0.87617	0.00476023
Glyma06g01240				PDAT	Glyma16g00790	0.80194	0.0172562		Glyma18g05840				BCCP2	Glyma19g03530	0.91463	0.00165769
Glyma06g01240				PDCT	Glyma07g03350	0.90096	0.00253329		Glyma18g05840				CK	Glyma20g31030	0.78867	0.0205026
Glyma06g01240				PDCT	Glyma08g22750	0.8686	0.00561913		Glyma18g05840				DAG-CPT	Glyma12g08720	-0.82551	0.0122687
Glyma06g01240				PP	Glyma06g04230	-0.7343	0.0371434		Glyma18g05840				DGAT1	Glyma09g07520	0.89821	0.00273831
Glyma06g01240				SAD_FAB2_DES1_5	Glyma07g32850	-0.76209	0.0279677		Glyma18g05840				DGAT1	Glyma13g16560	0.97037	7.55e-05
Glyma06g01240				STERO	Glyma01g43780	-0.86143	0.00651451		Glyma18g05840				DGAT1	Glyma17g06120	0.95213	0.000309778
Glyma06g01240				STERO	Glyma08g01390	-0.7504	0.0316577		Glyma18g05840				FATA	Glyma08g46360	0.79976	0.0177677
Glyma06g01240				STERO	Glyma11g01730	-0.87696	0.00467561		Glyma18g05840				FATB	Glyma05g08060	-0.89196	0.00324208
Glyma06g01240				VAL	Glyma02g40280	0.92195	0.00128138		Glyma18g05840				FATB	Glyma17g12940	-0.85056	0.00802868
Glyma06g01240				VAL	Glyma18g05840	-0.71472	0.0444352		Glyma18g05840				FUS3	Glyma16g05480	0.91857	0.0014475
Glyma06g01240				a-PDH	Glyma03g42190	0.89663	0.00286065		Glyma18g05840				GPDH	Glyma02g33340	-0.71948	0.0426007
Glyma06g01240				a-PDH	Glyma19g44930	0.8812	0.00423729		Glyma18g05840				GPDH	Glyma03g28970	-0.73316	0.0375494
Glyma06g01240				beta-PDH	Glyma05g27260	0.77823	0.0232812		Glyma18g05840				GPDH	Glyma10g15900	-0.71626	0.0438374
Glyma06g01240				beta-PDH	Glyma08g10200	0.7998	0.0177582		Glyma18g05840				GPDH	Glyma19g31730	-0.73074	0.0384189
Glyma06g01240				beta-PDH	Glyma14g10550	0.80209	0.0172213		Glyma18g05840				KAR	Glyma02g18200	-0.74802	0.0324393
Glyma06g01240				beta-PDH	Glyma17g34960	0.76987	0.0256494		Glyma18g05840				KAR	Glyma02g18620	-0.77645	0.0237748
Glyma08g24420	WRI1	(Cernac and Benning 2004; Baud et al. 2009)		BC	Glyma05g36450	0.82222	0.0129058		Glyma18g05840				OBO	Glyma04g08220	0.96263	0.000149768
Glyma08g24420				BC	Glyma08g03120	0.94824	0.000389264		Glyma18g05840				OBO	Glyma05g07880	0.94022	0.000592317
Glyma08g24420				BCCP2	Glyma13g06080	0.81054	0.0153218		Glyma18g05840				OBO	Glyma06g08290	0.98749	5.83e-06
Glyma08g24420				BCCP2	Glyma18g50020	0.88437	0.00392685		Glyma18g05840				OBO	Glyma10g33760	0.98891	4.07e-06
Glyma08g24420				BCCP2	Glyma19g03530	0.7445	0.0336139		Glyma18g05840				OBO	Glyma17g13120	0.70473	0.0484126
Glyma08g24420				DGAT1	Glyma09g07520	0.75252	0.0309701		Glyma18g05840				OBO	Glyma20g33850	0.98786	5.34e-06
Glyma08g24420				ER	Glyma08g45990	0.81288	0.0148184		Glyma18g05840				PDAT	Glyma07g04080	-0.79914	0.0179147
Glyma08g24420				ER	Glyma18g31780	0.72905	0.0390323		Glyma18g05840				PDAT	Glyma11g19570	0.81479	0.0144147
Glyma08g24420				FATA	Glyma18g36130	0.73106	0.0383033		Glyma18g05840				PDAT	Glyma13g16790	0.94653	0.000428004
Glyma08g24420				LACS	Glyma06g11860	0.98012	2.32e-05		Glyma18g05840				PDAT	Glyma16g00790	-0.78946	0.0203004
Glyma08g24420				LPD	Glyma07g37050	0.86357	0.00623879		Glyma18g05840				PDAT	Glyma17g05910	0.95642	0.000235278
Glyma08g24420				LPD	Glyma15g15310	0.83565	0.0104235		Glyma18g05840				PP	Glyma04g04060	0.97501	4.56e-05
Glyma08g24420				LPD	Glyma17g03560	0.82222	0.0129058		Glyma18g05840				PP	Glyma06g04230	0.73887	0.035539
Glyma08g24420				MCMT	Glyma18g06500	0.82245	0.0128606		Glyma18g05840				SAD_DES6	Glyma14g27990	0.95143	0.000323219
Glyma08g24420				PDAT	Glyma11g19570	0.80251	0.0171239		Glyma18g05840				SAD_FAB2_DES1_5	Glyma02g15600	0.98915	3.82e-06
Glyma08g24420				WRI1	Glyma15g34770	0.99382	7.1e-07		Glyma18g05840				SAD_FAB2_DES1_5	Glyma07g32850	0.96548	0.000118564
Glyma08g24420				a-CT	Glyma18g42280	0.78901	0.0204154		Glyma18g05840				STERO	Glyma01g43780	0.72485	0.0405785
Glyma08g24420				a-CT	Glyma18g42300	0.79716	0.0183889		Glyma18g05840				STERO	Glyma08g01390	0.97094	7.13e-05
Glyma08g24420				a-PDH	Glyma07g05550	0.96706	0.000103266		Glyma18g05840				STERO	Glyma11g01730	0.86945	0.00551831
Glyma08g24420				a-PDH	Glyma16g02090	0.94642	0.000430578		Glyma18g38490	ABI3	(Crowe et al. 2000; Monke et al. 2012)		ABI3	Glyma08g47240	0.96173	0.00016063
Glyma08g47240	ABI3	(Crowe et al. 2000; Monke et al. 2012)		ABI3	Glyma18g38490	0.96173	0.00016063		Glyma18g38490				BC	Glyma05g36450	0.74936	0.031998
Glyma08g47240				BC	Glyma05g36450	0.7574	0.0294183		Glyma18g38490				BCCP1	Glyma09g38440	-0.84775	0.00845153
Glyma08g47240				BCCP1	Glyma09g38440	-0.78701	0.0209311		Glyma18g38490				CALO	Glyma09g22580	-0.85953	0.00676541
Glyma08g47240				BCCP2	Glyma13g06080	0.75525	0.0300967		Glyma18g38490				CCT	Glyma14g00590	-0.73506	0.036874
Glyma08g47240				BCCP2	Glyma19g03530	0.78124	0.0224598		Glyma18g38490				CK	Glyma02g08600	0.85901	0.00683509
Glyma08g47240				CALO	Glyma09g22580	-0.80799	0.0158816		Glyma18g38490				DGAT2	Glyma16g21970	-0.87191	0.0052328
Glyma08g47240				CCT	Glyma14g00590	-0.7107	0.0460151		Glyma18g38490				DHLAT_EMB3003	Glyma10g35960	-0.86269	0.00635129
Glyma08g47240				CK	Glyma02g08600	0.78486	0.0214936		Glyma18g38490				DHLAT_EMB3003	Glyma20g31630	-0.88217	0.00414074
Glyma08g47240				DAG-CPT	Glyma12g08720	-0.79414	0.0191258		Glyma18g38490				FAD2	Glyma19g32940	-0.76489	0.0271206
Glyma08g47240				DGAT1	Glyma09g07520	0.82357	0.0126421		Glyma18g38490				FATB	Glyma17g12940	-0.81797	0.013757
Glyma08g47240				DGAT1	Glyma13g16560	0.80985	0.0154721		Glyma18g38490				GPAT	Glyma08g09080	-0.89451	0.00303011
Glyma08g47240				DGAT1	Glyma17g06120	0.78671	0.0210091		Glyma18g38490				GPDH	Glyma02g33340	-0.89708	0.00282547
Glyma08g47240				DGAT2	Glyma16g21970	-0.87327	0.00507894		Glyma18g38490				GPDH	Glyma03g28970	-0.91993	0.00137911
Glyma08g47240				DHLAT_EMB3003	Glyma10g35960	-0.78701	0.0209311		Glyma18g38490				GPDH	Glyma10g15900	-0.90742	0.00209038
Glyma08g47240				DHLAT_EMB3003	Glyma20g31630	-0.81018	0.0154002		Glyma18g38490				GPDH	Glyma11g20840	-0.86297	0.00631536
Glyma08g47240				FAD2	Glyma19g32940	-0.72086	0.0420762		Glyma18g38490				GPDH	Glyma12g01380	-0.84718	0.0085389
Glyma08g47240				FATB	Glyma05g08060	-0.78071	0.0226032		Glyma18g38490				GPDH	Glyma19g31730	-0.92568	0.00111276
Glyma08g47240				FATB	Glyma17g12940	-0.88709	0.00367205		Glyma18g38490				HACPS	Glyma13g22230	-0.86427	0.00615018
Glyma08g47240				FUS3	Glyma16g05480	0.74447	0.0336241		Glyma18g38490				KAR	Glyma02g18200	-0.85411	0.00751306
Glyma08g47240				GPAT	Glyma08g09080	-0.74383	0.0338401		Glyma18g38490				KAR	Glyma02g18620	-0.95811	0.000209496
Glyma08g47240				GPDH	Glyma02g33340	-0.87357	0.00504538		Glyma18g38490				KAS1	Glyma05g25970	-0.84322	0.00916088
Glyma08g47240				GPDH	Glyma03g28970	-0.91947	0.00140201		Glyma18g38490				KAS1	Glyma05g36690	0.77066	0.0254202
Glyma08g47240				GPDH	Glyma10g15900	-0.88631	0.00374404		Glyma18g38490				KAS1	Glyma08g02850	0.74056	0.0349552
Glyma08g47240				GPDH	Glyma11g20840	-0.76805	0.0261819		Glyma18g38490				KAS1	Glyma08g08910	-0.89438	0.0030407
Glyma08g47240				GPDH	Glyma12g01380	-0.77756	0.0234663		Glyma18g38490				KAS1	Glyma18g10220	0.74167	0.0345745
Glyma08g47240				GPDH	Glyma19g31730	-0.92442	0.00116803		Glyma18g38490				LACS	Glyma13g11700	0.87364	0.00503757
Glyma08g47240				HACPS	Glyma13g22230	-0.79234	0.0195728		Glyma18g38490				LACS	Glyma20g07280	0.89274	0.00317629
Glyma08g47240				KAR	Glyma02g18200	-0.87077	0.00536395		Glyma18g38490				LPAAT_2	Glyma03g29600	-0.98554	8.98e-06
Glyma08g47240				KAR	Glyma02g18620	-0.95707	0.000225131		Glyma18g38490				LPAAT_2	Glyma19g32420	-0.97867	2.85e-05
Glyma08g47240				KAS1	Glyma05g25970	-0.79039	0.0200638		Glyma18g38490				LPAAT_5	Glyma11g12830	-0.87004	0.00544899
Glyma08g47240				KAS1	Glyma05g36690	0.73311	0.0375672		Glyma18g38490				LPAAT_5	Glyma12g04980	-0.89522	0.00297268
Glyma08g47240				KAS1	Glyma08g08910	-0.84679	0.008599		Glyma18g38490				OBO	Glyma05g07880	0.7116	0.045659
Glyma08g47240				KAS1	Glyma18g10220	0.70539	0.0481446		Glyma18g38490				OBO	Glyma10g33760	0.70485	0.0483638
Glyma08g47240				LACS	Glyma13g11700	0.80456	0.0166528		Glyma18g38490				OBO	Glyma17g13120	0.86913	0.00555613
Glyma08g47240				LACS	Glyma20g07280	0.83893	0.00986446		Glyma18g38490				P2	Glyma19g40700	-0.92132	0.00131137
Glyma08g47240				LPAAT_2	Glyma03g29600	-0.93635	0.000710691		Glyma18g38490				PDAT	Glyma07g04080	-0.94398	0.000490274
Glyma08g47240				LPAAT_2	Glyma19g32420	-0.9327	0.000835358		Glyma18g38490				PDAT	Glyma16g00790	-0.80103	0.0174687
Glyma08g47240				LPAAT_5	Glyma11g12830	-0.86394	0.00619186		Glyma18g38490				PDCT	Glyma07g03350	-0.87025	0.00542444
Glyma08g47240				LPAAT_5	Glyma12g04980	-0.86447	0.006125		Glyma18g38490				PDCT	Glyma08g22750	-0.8319	0.0110852
Glyma08g47240				OBO	Glyma04g08220	0.83313	0.0108655		Glyma18g38490				PP	Glyma06g04230	0.84415	0.00901245
Glyma08g47240				OBO	Glyma05g07880	0.82351	0.0126537		Glyma18g38490				PP	Glyma10g05320	-0.85683	0.00713192
Glyma08g47240				OBO	Glyma06g08290	0.82798	0.0118028		Glyma18g38490				PP	Glyma13g19730	-0.80523	0.0165005
Glyma08g47240				OBO	Glyma10g33760	0.85139	0.00790627		Glyma18g38490				SAD_FAB2_DES1_5	Glyma07g32850	0.73294	0.037628
Glyma08g47240				OBO	Glyma17g13120	0.8407	0.0095704		Glyma18g38490				STERO	Glyma01g43780	0.96063	0.000174589
Glyma08g47240				OBO	Glyma20g33850	0.76716	0.0264444		Glyma18g38490				STERO	Glyma08g01390	0.7203	0.0422886
Glyma08g47240				P2	Glyma19g40700	-0.79303	0.0194008		Glyma18g38490				STERO	Glyma11g01730	0.93589	0.000725694
Glyma08g47240				PDAT	Glyma07g04080	-0.96289	0.000146722		Glyma18g38490				VAL	Glyma02g40280	-0.83423	0.0106712
Glyma08g47240				PDAT	Glyma11g19570	0.80725	0.0160462		Glyma18g38490				a-PDH	Glyma03g42190	-0.95136	0.000324584
Glyma08g47240				PDAT	Glyma16g00790	-0.8728	0.0051318		Glyma18g38490				a-PDH	Glyma19g44930	-0.94496	0.000465695
Glyma08g47240				PDCT	Glyma07g03350	-0.83563	0.0104269		Glyma18g38490				beta-PDH	Glyma05g27260	-0.83307	0.0108761
Glyma08g47240				PDCT	Glyma08g22750	-0.78866	0.0205051		Glyma18g38490				beta-PDH	Glyma08g10200	-0.84069	0.00957205
Glyma08g47240				PP	Glyma04g04060	0.78236	0.0221583		Glyma18g38490				beta-PDH	Glyma14g10550	-0.84513	0.00885761
Glyma08g47240				PP	Glyma06g04230	0.83381	0.0107451		Glyma18g38490				beta-PDH	Glyma17g34960	-0.8102	0.0153958
Glyma08g47240				PP	Glyma10g05320	-0.827	0.0119864		Glyma07g39820	LEC1	(Mu et al. 2008; Tan et al. 2011)		ER	Glyma18g31780	0.89826	0.00273449
Glyma08g47240				PP	Glyma13g19730	-0.72207	0.0416191		Glyma07g39820				P2	Glyma03g38100	0.8755	0.00483274
Glyma08g47240				SAD_FAB2_DES1_5	Glyma02g15600	0.76916	0.0258564		Glyma07g39820				LPD	Glyma07g37050	0.86975	0.00548299
Glyma08g47240				SAD_FAB2_DES1_5	Glyma07g32850	0.88028	0.00433014		Glyma07g39820				LPCAT	Glyma17g14070	0.86535	0.00601498
Glyma08g47240				STERO	Glyma01g43780	0.93056	0.000914562		Glyma07g39820				DHLAT_LTA2	Glyma01g20720	0.86306	0.00630384
Glyma08g47240				STERO	Glyma08g01390	0.88076	0.00428154		Glyma07g39820				LPD	Glyma17g03560	0.8435	0.00911604
Glyma08g47240				STERO	Glyma11g01730	0.97481	4.67e-05		Glyma07g39820				KAS3	Glyma09g41380	0.83914	0.0098293
Glyma08g47240				VAL	Glyma02g40280	-0.83039	0.0113585		Glyma07g39820				HAD	Glyma15g05800	0.83741	0.0101212
Glyma08g47240				VAL	Glyma18g05840	0.83457	0.0106116		Glyma07g39820				ER	Glyma08g45990	0.83468	0.0105923
Glyma08g47240				a-PDH	Glyma03g42190	-0.88218	0.00413975		Glyma07g39820				KAR	Glyma18g01280	0.82319	0.012716
Glyma08g47240				a-PDH	Glyma19g44930	-0.84758	0.00847753		Glyma07g39820				MCMT	Glyma11g29490	0.80954	0.01554
Glyma08g47240				beta-PDH	Glyma05g27260	-0.74336	0.0339992		Glyma07g39820				DHLAT_LTA2	Glyma20g24830	0.79528	0.0188457
Glyma08g47240				beta-PDH	Glyma08g10200	-0.75707	0.0295219		Glyma07g39820				a-PDH	Glyma16g02090	0.78759	0.0207808
Glyma08g47240				beta-PDH	Glyma14g10550	-0.7573	0.0294497		Glyma07g39820				KAS3	Glyma18g44350	0.78119	0.0224733
Glyma08g47240				beta-PDH	Glyma17g34960	-0.72369	0.0410111		Glyma07g39820				ER	Glyma11g10770	0.73643	0.036391
Glyma13g40420	GmDof11	(wang et al. 2007)		ABI3	Glyma08g47240	-0.7085	0.0468915		Glyma07g39820				KAR	Glyma11g37320	0.72425	0.040802
Glyma13g40420				ABI3	Glyma18g38490	-0.72723	0.0396985		Glyma07g39820				ER	Glyma12g03060	0.70211	0.049484
Glyma13g40420				ACP4	Glyma05g38490	0.72572	0.0402557		Glyma17g00950	LEC1	(Mu et al. 2008; Tan et al. 2011)		a-PDH	Glyma16g02090	0.95287	0.000295969
Glyma13g40420				ACP4	Glyma08g01180	0.80874	0.0157157		Glyma17g00950				LPD	Glyma07g37050	0.9184	0.0014562
Glyma13g40420				CK	Glyma02g08600	-0.92817	0.00100853		Glyma17g00950				WRI1	Glyma15g34770	0.9034	0.00235969
Glyma13g40420				CK	Glyma10g36570	-0.83497	0.0105417		Glyma17g00950				WRI1	Glyma08g24420	0.88163	0.00419432
Glyma13g40420				DGAT1	Glyma13g16560	-0.72305	0.0412507		Glyma17g00950				LPD	Glyma17g03560	0.86974	0.00548417
Glyma13g40420				DGAT1	Glyma17g06120	-0.71219	0.0454263		Glyma17g00950				ER	Glyma08g45990	0.85807	0.00696214
Glyma13g40420				DHLAT_EMB3003	Glyma10g35960	0.85311	0.00765622		Glyma17g00950				ER	Glyma18g31780	0.85243	0.0077545
Glyma13g40420				DHLAT_EMB3003	Glyma20g31630	0.76937	0.0257951		Glyma17g00950				LACS	Glyma06g11860	0.84313	0.00917532
Glyma13g40420				DHLAT_LTA2	Glyma01g20720	0.91196	0.00181055		Glyma17g00950				a-PDH	Glyma07g05550	0.82133	0.0130814
Glyma13g40420				DHLAT_LTA2	Glyma20g24830	0.94254	0.000527887		Glyma17g00950				BC	Glyma08g03120	0.82052	0.0132425
Glyma13g40420				ER	Glyma11g10770	0.78812	0.020644		Glyma17g00950				BCCP2	Glyma18g50020	0.7981	0.0181629
Glyma13g40420				ER	Glyma12g03060	0.70801	0.0470879		Glyma17g00950				KAS3	Glyma09g41380	0.78631	0.0211133
Glyma13g40420				ER	Glyma18g31780	0.70167	0.049665		Glyma17g00950				KAS3	Glyma18g44350	0.76969	0.0257018
Glyma13g40420				FATB	Glyma17g12940	0.70383	0.0487793		Glyma17g00950				P2	Glyma03g38100	0.73905	0.0354766
Glyma13g40420				GPDH	Glyma02g33340	0.87042	0.00540462		Glyma17g00950				LACS	Glyma20g07060	-0.73249	0.0377891
Glyma13g40420				GPDH	Glyma10g15900	0.82638	0.0121034		Glyma17g00950				PP	Glyma19g35930	-0.72908	0.0390214
Glyma13g40420				HAD	Glyma15g05800	0.94996	0.000352665		Glyma17g00950				MCMT	Glyma11g29490	0.71951	0.0425893
Glyma13g40420				KAR	Glyma02g18200	0.8117	0.0150711		Glyma17g00950				KAR	Glyma18g01280	0.71756	0.0433359
Glyma13g40420				KAR	Glyma02g18620	0.77341	0.0246311		Glyma17g00950				BCCP2	Glyma13g06080	0.71725	0.0434553
Glyma13g40420				KAR	Glyma11g37320	0.80129	0.0174078		Glyma17g00950				FUS3	Glyma16g05480	0.70094	0.0499661
Glyma13g40420				KAR	Glyma18g01280	0.80501	0.0165504		Glyma11g31234	HSI2/VAL1	(Tsukagoshi et al. 2007)			none
Glyma13g40420				KAS1	Glyma05g25970	0.92648	0.00107856		Glyma14g38492	HSI2/VAL1	(Tsukagoshi et al. 2007)			none
Glyma13g40420				KAS1	Glyma08g08910	0.89531	0.00296545		Glyma19g27336	FUS3	(Wang et al. 2007; Yamamoto et al. 2010)			none
Glyma13g40420				KAS1	Glyma18g10220	-0.72201	0.0416417		Glyma20g04761	LEC2	(Baud et al. 2007)			none
Glyma13g40420				LACS	Glyma13g11700	-0.81623	0.0141147		Glyma06g45941	GmMYB73	(Liu et al. 2014)			none
